# Supplementary material for: YbdO Promotes the Pathogenicity of Escherichia coli K1 by Regulating Capsule Synthesis
Source: Int J Mol Sci. 2022 May 16;23(10):5543. doi: 10.3390/ijms23105543 (PMC9141747; doi:10.3390/ijms23105543)
Supplement: Supplementary file 1 [file ijms-23-05543-s001.zip]

Archive with 4 entries (3 files):
- ijms-1704989-supplementary/
- ijms-1704989-supplementary/Supplementary Table S3. Expression of genes in E. coli K1 following HMBEC invasion relative to BHI-cultivated E. coli K1.xlsx
- ijms-1704989-supplementary/Supplementary Table S4. Expression of genes in the añybdO strain following HMBEC invasion relative to WT.xlsx
- ijms-1704989-supplementary/Supplimentary _Materials.pdf
