# Supplementary material for: YbdO Promotes the Pathogenicity of Escherichia coli K1 by Regulating Capsule Synthesis
Source: Int J Mol Sci. 2022 May 16;23(10):5543. doi: 10.3390/ijms23105543 (PMC9141747; doi:10.3390/ijms23105543)
Supplement: Supplementary file 1 [file ijms-23-05543-s001.zip › ijms-1704989-supplementary/Supplementary Table S3. Expression of genes in E. coli K1 following HMBEC invasion relative to BHI-cultivated E. coli K1.xlsx]

## Sheet: Sheet1
gene_id	nmec_bmec	nmec_BHI	log2FoldChange	pvalue	padj	gene_name	gene_chr	gene_start	gene_end	gene_strand	gene_length	gene_biotype	gene_description	tf_family
Novel00089	437.681	150945	-8.42961	8.80836e-50	4.34692e-46	-	G4123	3112953	3113278	-	326	-	-	-
G4123-orf01200	757.95	207362	-8.09565	2.03753e-47	5.02761e-44	pflB	G4123	941881	944163	-	2283	protein_coding	gnl|BL_ORD_ID|301152 sp|P09373|PFLB_ECOLI Formate acetyltransferase 1 OS=Escherichia coli (strain K12) OX=83333 GN=pflB PE=1 SV=2//0 && PF02901:Pyruvate formate lyase-like|PF01228:Glycine radical	-
G4123-orf01777	278.185	59534.2	-7.74102	1.97628e-44	2.76766e-41	adhE	G4123	1357033	1359708	-	2676	protein_coding	gnl|BL_ORD_ID|10844 sp|P0A9Q7|ADHE_ECOLI Aldehyde-alcohol dehydrogenase OS=Escherichia coli (strain K12) OX=83333 GN=adhE PE=1 SV=2//0 && PF00465:Iron-containing alcohol dehydrogenase|PF00171:Aldehyde dehydrogenase family	Aldedh
Novel00090	24.266	7733.69	-8.31024	2.24329e-44	2.76766e-41	-	G4123	3112986	3113272	+	287	-	-	-
G4123-orf06155	21.714	5633.33	-8.0127	7.13247e-42	7.03974e-39	fumB	G4123	4696783	4698429	-	1647	protein_coding	gnl|BL_ORD_ID|140052 sp|P14407|FUMB_ECOLI Fumarate hydratase class I, anaerobic OS=Escherichia coli (strain K12) OX=83333 GN=fumB PE=1 SV=2//0 && PF05683:Fumarase C-terminus|PF05681:Fumarate hydratase (Fumerase)	-
G4123-orf05914	26.818	5664.68	-7.71738	3.20706e-40	2.63781e-37	malE	G4123	4530229	4531419	-	1191	protein_coding	gnl|BL_ORD_ID|227477 sp|P0AEX9|MALE_ECOLI Maltose-binding periplasmic protein OS=Escherichia coli (strain K12) OX=83333 GN=malE PE=1 SV=1//0 && PF13416:Bacterial extracellular solute-binding protein	-
G4123-orf02618	53.6136	7758.77	-7.17446	2.54058e-38	1.79111e-35	manX	G4123	1962860	1963831	+	972	protein_coding	gnl|BL_ORD_ID|325753 sp|P69800|PTNAB_SHIFL PTS system mannose-specific EIIAB component OS=Shigella flexneri OX=623 GN=manX PE=3 SV=2//0 && PF03830:PTS system sorbose subfamily IIB component|PF03610:PTS system fructose IIA component	PTSIIB_sorb
G4123-orf06202	136.552	15200.2	-6.79747	6.32192e-37	3.89984e-34	frdA	G4123	4731303	4733111	-	1809	protein_coding	gnl|BL_ORD_ID|137776 sp|P00363|FRDA_ECOLI Fumarate reductase flavoprotein subunit OS=Escherichia coli (strain K12) OX=83333 GN=frdA PE=1 SV=3//0 && PF02910:Fumarate reductase flavoprotein C-term|PF00890:FAD binding domain	-
G4123-orf03976	6.40224	1895.79	-8.18798	1.49891e-36	8.21901e-34	hycA	G4123	3043175	3043636	-	462	protein_coding	gnl|BL_ORD_ID|185469 sp|P0AEV6|HYCA_SHIFL Formate hydrogenlyase regulatory protein HycA OS=Shigella flexneri OX=623 GN=hycA PE=3 SV=1//2.5252e-113 && PF11046:Transcriptional repressor of hyc and hyp operons	-
Novel00071	63.8214	7317.54	-6.83898	4.3917e-36	2.16731e-33	-	G4123	2727406	2727589	+	184	-	-	-
G4123-orf06179	475.961	41877.1	-6.45888	3.81175e-35	1.71009e-32	aspA	G4123	4717997	4719433	-	1437	protein_coding	gnl|BL_ORD_ID|29284 sp|P0AC40|ASPA_SHIFL Aspartate ammonia-lyase OS=Shigella flexneri OX=623 GN=aspA PE=3 SV=1//0 && PF00206:Lyase|PF10415:Fumarase C C-terminus	-
G4123-orf01201	76.5811	7696.86	-6.64931	4.16397e-35	1.71243e-32	focA	G4123	944218	945075	-	858	protein_coding	gnl|BL_ORD_ID|135891 sp|P0AC23|FOCA_ECOLI Probable formate transporter 1 OS=Escherichia coli (strain K12) OX=83333 GN=focA PE=1 SV=1//0 && PF01226:Formate/nitrite transporter	-
G4123-orf03547	319.016	27276.4	-6.41745	1.0927e-34	4.14805e-32	ptsH	G4123	2727651	2727908	+	258	protein_coding	gnl|BL_ORD_ID|324744 sp|P0AA09|PTHP_SHIFL Phosphocarrier protein HPr OS=Shigella flexneri OX=623 GN=ptsH PE=3 SV=1//8.00294e-56 && PF00381:PTS HPr component phosphorylation site	PTS-HPr
G4123-orf04535	12875.9	161.427	6.3164	1.03229e-33	3.63882e-31	alx	G4123	3499492	3500457	+	966	protein_coding	gnl|BL_ORD_ID|15186 sp|Q8FDE1|ALX_ECOL6 Putative membrane-bound redox modulator Alx OS=Escherichia coli O6:H1 (strain CFT073 / ATCC 700928 / UPEC) OX=199310 GN=alx PE=3 SV=1//0 && PF03741:Integral membrane protein TerC family	-
G4123-orf02621	43.4057	4083.93	-6.5527	3.10625e-33	1.02196e-30	manZ	G4123	1964707	1965558	+	852	protein_coding	gnl|BL_ORD_ID|325762 sp|P69806|PTND_ECOL6 PTS system mannose-specific EIID component OS=Escherichia coli O6:H1 (strain CFT073 / ATCC 700928 / UPEC) OX=199310 GN=manZ PE=3 SV=1//0 && PF03613:PTS system mannose/fructose/sorbose family IID component	-
G4123-orf06046	6858.37	98.73	6.11622	7.28319e-32	2.24641e-29	yjcB	G4123	4622528	4622809	-	282	protein_coding	gnl|BL_ORD_ID|546837 sp|P32700|YJCB_ECOLI Uncharacterized protein YjcB OS=Escherichia coli (strain K12) OX=83333 GN=yjcB PE=4 SV=2//2.81337e-62 && PF15940:Family of unknown function	-
Novel00013	1906.33	20.3579	6.53924	1.10062e-31	3.19502e-29	-	G4123	344229	344800	+	572	-	PF13977:Bacterial transcriptional repressor|PF00440:Bacterial regulatory proteins, tetR family	TetR_N
G4123-orf06370	5183.02	74.4347	6.119	1.59089e-31	4.18526e-29	-	G4123	4862715	4864088	-	1374	protein_coding	gnl|BL_ORD_ID|286188 sp|P75785|OPGE_ECOLI Phosphoethanolamine transferase OpgE OS=Escherichia coli (strain K12) OX=83333 GN=opgE PE=1 SV=1//4.11547e-68 && PF08019:Domain of unknown function (DUF1705)|PF00884:Sulfatase	Sulfatase
Novel00003	1046.32	7.03437	7.1883	1.61135e-31	4.18526e-29	-	G4123	20290	20636	-	347	-	PF06965:Na+/H+ antiporter 1	-
G4123-orf01745	1842.53	20.3579	6.49014	2.50538e-31	6.18202e-29	ldrB	G4123	1331002	1331136	-	135	protein_coding	gnl|BL_ORD_ID|212111 sp|Q6BF87|LDRB_ECOLI Small toxic polypeptide LdrB OS=Escherichia coli (strain K12) OX=83333 GN=ldrB PE=3 SV=1//4.40969e-18 && PF13940:Toxin Ldr, type I toxin-antitoxin system	-
Novel00042	579.314	1.54781	8.42244	4.04267e-31	9.50028e-29	-	G4123	1244855	1245329	-	475	-	PF00959:Phage lysozyme|PF03245:Bacteriophage Rz lysis protein	-
Novel00026	24.266	2143.45	-6.45908	9.16324e-31	2.05206e-28	-	G4123	943083	943540	+	458	-	PF02901:Pyruvate formate lyase-like	-
G4123-orf00784	459.373	26644.8	-5.85774	9.56382e-31	2.05206e-28	cspE	G4123	629232	629441	+	210	protein_coding	gnl|BL_ORD_ID|79995 sp|P0A975|CSPE_SHIFL Cold shock-like protein CspE OS=Shigella flexneri OX=623 GN=cspE PE=3 SV=2//1.42129e-44 && PF00313:'Cold-shock' DNA-binding domain	CSD
G4123-orf06156	43.4057	3164.63	-6.18479	1.47197e-30	2.91984e-28	dcuB	G4123	4698507	4699847	-	1341	protein_coding	gnl|BL_ORD_ID|93306 sp|P0ABP2|DCUB_SHIFL Anaerobic C4-dicarboxylate transporter DcuB OS=Shigella flexneri OX=623 GN=dcuB PE=3 SV=1//0 && PF03605:Anaerobic c4-dicarboxylate membrane transporter	-
G4123-orf03753	607.386	34345.6	-5.82114	1.47915e-30	2.91984e-28	yfiD	G4123	2891740	2892123	-	384	protein_coding	gnl|BL_ORD_ID|160353 sp|B7LUY6|GRCA_ESCF3 Autonomous glycyl radical cofactor OS=Escherichia fergusonii (strain ATCC 35469 / DSM 13698 / CDC 0568-73) OX=585054 GN=grcA PE=3 SV=1//3.94538e-76 && PF01228:Glycine radical	-
G4123-orf04261	317.74	18096.8	-5.83131	2.14245e-30	3.95393e-28	fba	G4123	3277561	3278640	-	1080	protein_coding	gnl|BL_ORD_ID|13957 sp|P0AB73|ALF_SHIFL Fructose-bisphosphate aldolase class 2 OS=Shigella flexneri OX=623 GN=fbaA PE=3 SV=2//0 && PF01116:Fructose-bisphosphate aldolase class-II	F_bP_aldolase
G4123-orf00421	9064.53	155.158	5.86714	2.16324e-30	3.95393e-28	betI	G4123	344205	344792	-	588	protein_coding	gnl|BL_ORD_ID|42491 sp|Q1RFM1|BETI_ECOUT HTH-type transcriptional regulator BetI OS=Escherichia coli (strain UTI89 / UPEC) OX=364106 GN=betI PE=3 SV=2//4.57818e-128 && PF13977:Bacterial transcriptional repressor|PF00440:Bacterial regulatory proteins, tetR family	TetR_N
G4123-orf06199	42.1298	3051.77	-6.17535	2.28284e-30	4.0235e-28	frdC	G4123	4730170	4730565	-	396	protein_coding	gnl|BL_ORD_ID|137866 sp|Q3YUI6|FRDC_SHISS Fumarate reductase subunit C OS=Shigella sonnei (strain Ss046) OX=300269 GN=frdC PE=3 SV=1//7.81775e-80 && PF02300:Fumarate reductase subunit C	-
Novel00045	6.40224	961.602	-7.20879	1.80397e-29	3.04584e-27	-	G4123	1359475	1359639	+	165	-	-	-
G4123-orf02573	2193.42	109364	-5.63975	1.85158e-29	3.04584e-27	gapA	G4123	1929142	1930137	+	996	protein_coding	gnl|BL_ORD_ID|141240 sp|P0A9B5|G3P_SHIFL Glyceraldehyde-3-phosphate dehydrogenase OS=Shigella flexneri OX=623 GN=gapA PE=3 SV=2//0 && PF02800:Glyceraldehyde 3-phosphate dehydrogenase, C-terminal domain|PF00044:Glyceraldehyde 3-phosphate dehydrogenase, NAD binding domain	-
G4123-orf06200	76.5811	4392.71	-5.84017	3.24402e-29	5.16427e-27	frdB	G4123	4730576	4731310	-	735	protein_coding	gnl|BL_ORD_ID|137806 sp|P0AC50|FRDB_SHIFL Fumarate reductase iron-sulfur subunit OS=Shigella flexneri OX=623 GN=frdB PE=3 SV=2//0 && PF13183:4Fe-4S dicluster domain|PF13085:2Fe-2S iron-sulfur cluster binding domain	-
Novel00025	45.9577	2899.73	-5.97644	4.07541e-29	6.28505e-27	-	G4123	942475	943032	+	558	-	PF02901:Pyruvate formate lyase-like	-
G4123-orf04401	21.714	1725.73	-6.30599	4.3139e-29	6.45124e-27	hybA	G4123	3389283	3390269	-	987	protein_coding	gnl|BL_ORD_ID|185447 sp|P0AAK0|HYBA_SHIFL Hydrogenase-2 operon protein HybA OS=Shigella flexneri OX=623 GN=hybA PE=3 SV=1//0 && PF13247:4Fe-4S dicluster domain	-
G4123-orf02736	181.211	9352.85	-5.6889	4.75873e-29	6.90716e-27	ftn	G4123	2046598	2047095	+	498	protein_coding	gnl|BL_ORD_ID|138859 sp|P0A9A1|FTNA_SHIFL Bacterial non-heme ferritin OS=Shigella flexneri OX=623 GN=ftnA PE=3 SV=1//7.41753e-122 && PF00210:Ferritin-like domain	Ferritin
Novel00099	524.448	2.33165	7.72894	1.00985e-28	1.42389e-26	-	G4123	3499988	3500208	-	221	-	PF03741:Integral membrane protein TerC family	-
G4123-orf01192	44.6817	2653.65	-5.88904	2.27793e-28	3.12266e-26	dmsA	G4123	934791	937235	+	2445	protein_coding	gnl|BL_ORD_ID|100749 sp|P18775|DMSA_ECOLI Dimethyl sulfoxide reductase DmsA OS=Escherichia coli (strain K12) OX=83333 GN=dmsA PE=1 SV=2//0 && PF00384:Molybdopterin oxidoreductase|PF01568:Molydopterin dinucleotide binding domain|PF04879:Molybdopterin oxidoreductase Fe4S4 domain	-
G4123-orf02723	12.7821	1173.99	-6.51019	3.41055e-28	4.54893e-26	flhD	G4123	2036504	2036854	-	351	protein_coding	gnl|BL_ORD_ID|133972 sp|Q3Z2S0|FLHD_SHISS Flagellar transcriptional regulator FlhD OS=Shigella sonnei (strain Ss046) OX=300269 GN=flhD PE=3 SV=1//1.51509e-81 && PF05247:Flagellar transcriptional activator (FlhD)	FlhD
G4123-orf04741	15.3341	1241.39	-6.32995	5.39652e-28	7.00837e-26	yhdH	G4123	3647175	3648149	+	975	protein_coding	gnl|BL_ORD_ID|9353 sp|P26646|ACUI_ECOLI Probable acrylyl-CoA reductase AcuI OS=Escherichia coli (strain K12) OX=83333 GN=acuI PE=1 SV=1//0 && PF00107:Zinc-binding dehydrogenase	ADH_zinc_N
G4123-orf04313	202.903	9324.64	-5.52151	6.57908e-28	8.32507e-26	ansB	G4123	3311544	3312590	-	1047	protein_coding	gnl|BL_ORD_ID|29374 sp|P00805|ASPG2_ECOLI L-asparaginase 2 OS=Escherichia coli (strain K12) OX=83333 GN=ansB PE=1 SV=2//0 && PF00710:Asparaginase	-
Novel00096	1203.26	18.0067	6.05121	1.26389e-27	1.55932e-25	-	G4123	3456987	3457274	-	288	-	-	-
G4123-orf05774	1152.23	17.223	6.05238	1.48311e-27	1.78516e-25	metF	G4123	4411068	4411958	+	891	protein_coding	gnl|BL_ORD_ID|235155 sp|P0AEZ2|METF_SHIFL 5,10-methylenetetrahydrofolate reductase OS=Shigella flexneri OX=623 GN=metF PE=3 SV=1//0 && PF02219:Methylenetetrahydrofolate reductase	-
G4123-orf05916	66.3733	3188.92	-5.58424	4.04917e-27	4.75778e-25	lamB	G4123	4532971	4534311	+	1341	protein_coding	gnl|BL_ORD_ID|210798 sp|Q1R3Q0|LAMB_ECOUT Maltoporin OS=Escherichia coli (strain UTI89 / UPEC) OX=364106 GN=lamB PE=3 SV=1//0 && PF02264:LamB porin	-
G4123-orf03331	14.0581	1090.13	-6.26702	4.81178e-27	5.46699e-25	nuoF	G4123	2566468	2567805	-	1338	protein_coding	gnl|BL_ORD_ID|280814 sp|P31979|NUOF_ECOLI NADH-quinone oxidoreductase subunit F OS=Escherichia coli (strain K12) OX=83333 GN=nuoF PE=1 SV=3//0 && PF10589:NADH-ubiquinone oxidoreductase-F iron-sulfur binding region|PF10531:SLBB domain|PF01512:Respiratory-chain NADH dehydrogenase 51 Kd subunit	-
Novel00094	2139.83	43.8697	5.6036	4.87431e-27	5.46699e-25	-	G4123	3268870	3269583	+	714	-	PF01842:ACT domain	ACT
G4123-orf03409	218.214	9125.57	-5.38547	5.38861e-27	5.90951e-25	fadL	G4123	2627950	2629290	+	1341	protein_coding	gnl|BL_ORD_ID|128040 sp|P59741|FADL_SHIFL Long-chain fatty acid transport protein OS=Shigella flexneri OX=623 GN=fadL PE=3 SV=2//0 && PF03349:Outer membrane protein transport protein (OMPP1/FadL/TodX)	-
G4123-orf04021	12.7821	1015.68	-6.30124	1.04203e-26	1.11792e-24	cysD	G4123	3071910	3072818	-	909	protein_coding	gnl|BL_ORD_ID|86979 sp|Q1R7T9|CYSD_ECOUT Sulfate adenylyltransferase subunit 2 OS=Escherichia coli (strain UTI89 / UPEC) OX=364106 GN=cysD PE=3 SV=1//0 && PF01507:Phosphoadenosine phosphosulfate reductase family	-
Novel00098	428.75	2.33165	7.43834	1.11258e-26	1.14813e-24	-	G4123	3500573	3500718	+	146	-	-	-
G4123-orf03955	12.7821	1012.54	-6.29678	1.11672e-26	1.14813e-24	hydN	G4123	3030176	3030703	-	528	protein_coding	gnl|BL_ORD_ID|185511 sp|P0AAK4|HYDN_ECOLI Electron transport protein HydN OS=Escherichia coli (strain K12) OX=83333 GN=hydN PE=3 SV=1//1.40888e-126 && PF13247:4Fe-4S dicluster domain	-
G4123-orf02982	62.5454	2848.79	-5.5071	1.73086e-26	1.74322e-24	ycbI	G4123	2276559	2277347	-	789	protein_coding	gnl|BL_ORD_ID|120647 sp|P71059|EPSJ_BACSU Uncharacterized glycosyltransferase EpsJ OS=Bacillus subtilis (strain 168) OX=224308 GN=epsJ PE=2 SV=1//1.0804e-12 && PF00535:Glycosyl transferase family 2	Glycos_transf_2
Novel00036	1670.27	34.465	5.59305	2.21075e-26	2.18201e-24	-	G4123	1107119	1107240	+	122	-	-	-
G4123-orf06050	3154.23	76.0021	5.3725	3.04546e-26	2.90829e-24	soxS	G4123	4624827	4625150	-	324	protein_coding	gnl|BL_ORD_ID|439762 sp|P0A9E2|SOXS_ECOLI Regulatory protein SoxS OS=Escherichia coli (strain K12) OX=83333 GN=soxS PE=1 SV=2//3.68555e-75 && PF12833:Helix-turn-helix domain	-
G4123-orf03560	31.9219	1678.7	-5.71232	3.06446e-26	2.90829e-24	cysP	G4123	2735441	2736457	-	1017	protein_coding	gnl|BL_ORD_ID|87896 sp|P16700|CYSP_ECOLI Thiosulfate-binding protein OS=Escherichia coli (strain K12) OX=83333 GN=cysP PE=1 SV=1//0 && PF13531:Bacterial extracellular solute-binding protein	-
G4123-orf05915	19.1621	1190.45	-5.94985	3.38717e-26	3.1539e-24	malK	G4123	4531784	4532899	+	1116	protein_coding	gnl|BL_ORD_ID|227537 sp|Q3YUV0|MALK_SHISS Maltose/maltodextrin import ATP-binding protein MalK OS=Shigella sonnei (strain Ss046) OX=300269 GN=malK PE=3 SV=1//0 && PF08402:TOBE domain|PF00005:ABC transporter	ABC_tran
G4123-orf01076	65.0974	2818.23	-5.43393	5.59109e-26	5.10964e-24	-	G4123	847951	848253	+	303	protein_coding	-//- && -	-
G4123-orf06088	34.4739	1704.56	-5.62375	5.87336e-26	5.27e-24	fdhF	G4123	4652305	4652724	-	420	protein_coding	gnl|BL_ORD_ID|130326 sp|P07658|FDHF_ECOLI Formate dehydrogenase H OS=Escherichia coli (strain K12) OX=83333 GN=fdhF PE=1 SV=2//1.8592e-95 && PF00384:Molybdopterin oxidoreductase|PF04879:Molybdopterin oxidoreductase Fe4S4 domain	-
G4123-orf02608	8.95417	790.752	-6.44891	6.54417e-26	5.76705e-24	yoaC	G4123	1954945	1955244	+	300	protein_coding	gnl|BL_ORD_ID|549588 sp|P64492|YOAC_SHIFL Uncharacterized protein YoaC OS=Shigella flexneri OX=623 GN=yoaC PE=4 SV=2//1.60568e-65 && PF08986:Domain of unknown function (DUF1889)	-
G4123-orf04400	12.7821	934.955	-6.18179	7.07234e-26	6.12316e-24	hybB	G4123	3388115	3389293	-	1179	protein_coding	gnl|BL_ORD_ID|185448 sp|P37180|HYBB_ECOLI Probable Ni/Fe-hydrogenase 2 b-type cytochrome subunit OS=Escherichia coli (strain K12) OX=83333 GN=hybB PE=1 SV=2//0 && PF03916:Polysulphide reductase, NrfD	-
Novel00159	51.0616	2218.68	-5.43863	1.5672e-25	1.33347e-23	-	G4123	4331342	4331504	+	163	-	-	-
G4123-orf05741	627.801	21795.9	-5.11739	1.71063e-25	1.43084e-23	tpiA	G4123	4381839	4382606	-	768	protein_coding	gnl|BL_ORD_ID|478056 sp|Q3YV59|TPIS_SHISS Triosephosphate isomerase OS=Shigella sonnei (strain Ss046) OX=300269 GN=tpiA PE=3 SV=1//7.2001e-176 && PF00121:Triosephosphate isomerase	-
Novel00024	43.4057	1931.84	-5.47278	1.80341e-25	1.4833e-23	-	G4123	941961	942321	+	361	-	PF01228:Glycine radical	-
G4123-orf02857	90.6169	3491.44	-5.26639	2.93396e-25	2.37362e-23	yeeN	G4123	2142648	2143364	+	717	protein_coding	gnl|BL_ORD_ID|542572 sp|Q322B0|YEEN_SHIBS Probable transcriptional regulatory protein YeeN OS=Shigella boydii serotype 4 (strain Sb227) OX=300268 GN=yeeN PE=3 SV=1//1.82357e-173 && PF01709:Transcriptional regulator	-
G4123-orf02987	74.0292	2895.81	-5.28788	3.72703e-25	2.9666e-23	rfbA	G4123	2281317	2282192	-	876	protein_coding	gnl|BL_ORD_ID|386092 sp|P55253|RMLA3_ECOLX Glucose-1-phosphate thymidylyltransferase OS=Escherichia coli OX=562 GN=rmlA PE=3 SV=1//0 && PF00483:Nucleotidyl transferase	-
G4123-orf04403	122.516	4457.76	-5.18416	4.07626e-25	3.19307e-23	hyb0	G4123	3390272	3391390	-	1119	protein_coding	gnl|BL_ORD_ID|229749 sp|P69741|MBHT_ECOLI Hydrogenase-2 small chain OS=Escherichia coli (strain K12) OX=83333 GN=hybO PE=1 SV=1//0 && PF01058:NADH ubiquinone oxidoreductase, 20 Kd subunit|PF14720:NiFe/NiFeSe hydrogenase small subunit C-terminal	-
G4123-orf00733	868.96	16.4393	5.71199	4.65949e-25	3.5929e-23	fes	G4123	586336	587538	+	1203	protein_coding	gnl|BL_ORD_ID|131377 sp|P13039|FES_ECOLI Enterochelin esterase OS=Escherichia coli (strain K12) OX=83333 GN=fes PE=1 SV=2//0 && PF11806:Domain of unknown function (DUF3327)|PF00756:Putative esterase	-
G4123-orf03975	6.40224	619.118	-6.57368	5.09322e-25	3.86693e-23	hycB	G4123	3042439	3043050	-	612	protein_coding	gnl|BL_ORD_ID|185472 sp|P0AAK3|HYCB_SHIFL Formate hydrogenlyase subunit 2 OS=Shigella flexneri OX=623 GN=hycB PE=3 SV=1//2.45104e-132 && PF13247:4Fe-4S dicluster domain	-
Novel00183	620.145	20532.6	-5.04894	5.20658e-25	3.8931e-23	-	G4123	4776354	4776555	+	202	-	-	-
G4123-orf04623	10.2302	742.161	-6.16721	8.08655e-25	5.95629e-23	yhbU	G4123	3555626	3556621	+	996	protein_coding	gnl|BL_ORD_ID|544535 sp|P45527|YHBU_ECOLI Uncharacterized protease YhbU OS=Escherichia coli (strain K12) OX=83333 GN=yhbU PE=1 SV=1//0 && PF01136:Peptidase family U32	-
G4123-orf02722	28.094	1311.14	-5.53951	1.13038e-24	8.20357e-23	flhC	G4123	2035923	2036501	-	579	protein_coding	gnl|BL_ORD_ID|133902 sp|P0ABZ0|FLHC_SHIFL Flagellar transcriptional regulator FlhC OS=Shigella flexneri OX=623 GN=flhC PE=3 SV=1//9.44582e-143 && PF05280:Flagellar transcriptional activator (FlhC)	FlhC
G4123-orf06263	1283.65	39523.6	-4.94428	1.87141e-24	1.33847e-22	rpsF	G4123	4775835	4776230	+	396	protein_coding	gnl|BL_ORD_ID|414383 sp|B7NGD4|RS6_ECOLU 30S ribosomal protein S6 OS=Escherichia coli O17:K52:H18 (strain UMN026 / ExPEC) OX=585056 GN=rpsF PE=3 SV=1//1.68777e-78 && PF01250:Ribosomal protein S6	-
Novel00075	654.597	11.7369	5.78457	2.04497e-24	1.44171e-22	-	G4123	2875978	2876263	+	286	-	-	-
Novel00027	28.094	1261.77	-5.48413	2.78592e-24	1.93641e-22	-	G4123	943981	944149	+	169	-	-	-
Novel00051	372.607	3.11547	6.83868	3.31572e-24	2.27265e-22	-	G4123	1919733	1919848	-	116	-	-	-
G4123-orf03267	39.5778	1577.6	-5.31343	3.709e-24	2.50739e-22	nrdB	G4123	2517673	2518842	+	1170	protein_coding	gnl|BL_ORD_ID|352861 sp|P69924|RIR2_ECOLI Ribonucleoside-diphosphate reductase 1 subunit beta OS=Escherichia coli (strain K12) OX=83333 GN=nrdB PE=1 SV=2//0 && PF00268:Ribonucleotide reductase, small chain	-
G4123-orf06198	44.6817	1746.89	-5.28589	4.24395e-24	2.80639e-22	frdD	G4123	4729800	4730159	-	360	protein_coding	gnl|BL_ORD_ID|137962 sp|Q3YUI7|FRDD_SHISS Fumarate reductase subunit D OS=Shigella sonnei (strain Ss046) OX=300269 GN=frdD PE=3 SV=1//2.61164e-60 && PF02313:Fumarate reductase subunit D	-
G4123-orf03332	12.7821	782.914	-5.92578	4.26503e-24	2.80639e-22	nuoE	G4123	2567802	2568302	-	501	protein_coding	gnl|BL_ORD_ID|280807 sp|P0AFD3|NUOE_SHIFL NADH-quinone oxidoreductase subunit E OS=Shigella flexneri OX=623 GN=nuoE PE=3 SV=1//3.20418e-124 && PF01257:Thioredoxin-like [2Fe-2S] ferredoxin	-
G4123-orf00753	719.671	14.8718	5.58335	5.54271e-24	3.59912e-22	ybdH	G4123	605732	606820	-	1089	protein_coding	gnl|BL_ORD_ID|168528 sp|P45579|HCXA_ECOLI Hydroxycarboxylate dehydrogenase A OS=Escherichia coli (strain K12) OX=83333 GN=hcxA PE=1 SV=2//0 && PF00465:Iron-containing alcohol dehydrogenase	-
G4123-orf03545	294.773	8948.45	-4.92351	7.27868e-24	4.66497e-22	cysK	G4123	2726296	2727267	+	972	protein_coding	gnl|BL_ORD_ID|87715 sp|P0ABK5|CYSK_ECOLI Cysteine synthase A OS=Escherichia coli (strain K12) OX=83333 GN=cysK PE=1 SV=2//0 && PF00291:Pyridoxal-phosphate dependent enzyme	PALP
G4123-orf05919	31.9219	1297.03	-5.34022	1.23554e-23	7.81718e-22	malM	G4123	4534634	4535554	+	921	protein_coding	gnl|BL_ORD_ID|227550 sp|P03841|MALM_ECOLI Maltose operon periplasmic protein OS=Escherichia coli (strain K12) OX=83333 GN=malM PE=3 SV=1//2.31475e-169 && PF07148:Maltose operon periplasmic protein precursor (MalM)	-
Novel00073	574.21	10.1694	5.79975	1.2664e-23	7.91102e-22	-	G4123	2814155	2814444	+	290	-	-	-
G4123-orf06342	112.308	3562.76	-4.98625	1.29013e-23	7.95846e-22	argI	G4123	4837893	4838897	-	1005	protein_coding	gnl|BL_ORD_ID|288262 sp|Q8FAD6|OTC_ECOL6 Ornithine carbamoyltransferase OS=Escherichia coli O6:H1 (strain CFT073 / ATCC 700928 / UPEC) OX=199310 GN=argI PE=3 SV=3//0 && PF02729:Aspartate/ornithine carbamoyltransferase, carbamoyl-P binding domain|PF00185:Aspartate/ornithine carbamoyltransferase, Asp/Orn binding domain	-
G4123-orf03274	16.6101	822.884	-5.62223	1.73759e-23	1.05864e-21	glpT	G4123	2521084	2522442	-	1359	protein_coding	gnl|BL_ORD_ID|154671 sp|P08194|GLPT_ECOLI Glycerol-3-phosphate transporter OS=Escherichia coli (strain K12) OX=83333 GN=glpT PE=1 SV=1//0 && PF07690:Major Facilitator Superfamily	MFS_1
G4123-orf00702	377.711	4.68306	6.29138	2.02771e-23	1.22033e-21	-	G4123	558889	559038	+	150	protein_coding	gnl|BL_ORD_ID|193948 sp|P24218|INTD_ECOLI Prophage integrase IntD OS=Escherichia coli (strain K12) OX=83333 GN=intD PE=3 SV=1//3.72789e-11 && -	-
G4123-orf00173	43.4057	1529.01	-5.13543	4.14424e-23	2.46408e-21	speD	G4123	141097	141891	-	795	protein_coding	gnl|BL_ORD_ID|440906 sp|Q1RG71|SPED_ECOUT S-adenosylmethionine decarboxylase proenzyme OS=Escherichia coli (strain UTI89 / UPEC) OX=364106 GN=speD PE=3 SV=1//0 && PF02675:S-adenosylmethionine decarboxylase	-
G4123-orf01018	63.8214	2054.1	-5.0062	6.62818e-23	3.89405e-21	glnP	G4123	798625	799284	-	660	protein_coding	gnl|BL_ORD_ID|153520 sp|P0AEQ9|GLNP_SHIFL Glutamine transport system permease protein GlnP OS=Shigella flexneri OX=623 GN=glnP PE=3 SV=1//2.6045e-130 && PF00528:Binding-protein-dependent transport system inner membrane component	BPD_transp_1
G4123-orf06143	19.1621	850.314	-5.46448	8.0619e-23	4.68065e-21	adiY	G4123	4689904	4690665	-	762	protein_coding	gnl|BL_ORD_ID|11002 sp|P33234|ADIY_ECOLI HTH-type transcriptional regulator AdiY OS=Escherichia coli (strain K12) OX=83333 GN=adiY PE=4 SV=1//2.5107e-176 && PF12833:Helix-turn-helix domain	-
G4123-orf00025	23063.2	873.825	4.72188	8.17478e-23	4.69099e-21	nhaA	G4123	20239	21405	+	1167	protein_coding	gnl|BL_ORD_ID|269063 sp|Q1RGI2|NHAA_ECOUT Na(+)/H(+) antiporter NhaA OS=Escherichia coli (strain UTI89 / UPEC) OX=364106 GN=nhaA PE=3 SV=1//0 && PF06965:Na+/H+ antiporter 1	-
Novel00175	717.119	17.223	5.36831	9.29281e-23	5.27127e-21	-	G4123	4559765	4560019	-	255	-	-	-
Novel00139	741.363	18.0067	5.35258	1.01514e-22	5.69284e-21	-	G4123	3981689	3982031	+	343	-	PF01848:Hok/gef family	-
G4123-orf00739	999.109	28.1952	5.14012	1.18747e-22	6.58446e-21	fepD	G4123	594784	595788	-	1005	protein_coding	gnl|BL_ORD_ID|131075 sp|P23876|FEPD_ECOLI Ferric enterobactin transport system permease protein FepD OS=Escherichia coli (strain K12) OX=83333 GN=fepD PE=1 SV=1//8.44544e-164 && PF01032:FecCD transport family	-
G4123-orf01568	187.591	5140.38	-4.7755	1.48176e-22	8.125e-21	purB	G4123	1221699	1223069	-	1371	protein_coding	gnl|BL_ORD_ID|327782 sp|P0AB89|PUR8_ECOLI Adenylosuccinate lyase OS=Escherichia coli (strain K12) OX=83333 GN=purB PE=1 SV=1//0 && PF00206:Lyase|PF08328:Adenylosuccinate lyase C-terminal	-
G4123-orf05731	12078.4	467.86	4.68979	1.73811e-22	9.42592e-21	cpxP	G4123	4376916	4377419	+	504	protein_coding	gnl|BL_ORD_ID|77094 sp|P0AE87|CPXP_SHIFL Periplasmic protein CpxP OS=Shigella flexneri OX=623 GN=cpxP PE=3 SV=1//1.16255e-107 && PF07813:LTXXQ motif family protein	-
G4123-orf02666	232.25	6196.04	-4.73702	1.8702e-22	1.0032e-20	pykA	G4123	1998460	1999902	+	1443	protein_coding	gnl|BL_ORD_ID|208180 sp|P21599|KPYK2_ECOLI Pyruvate kinase II OS=Escherichia coli (strain K12) OX=83333 GN=pykA PE=1 SV=3//0 && PF02887:Pyruvate kinase, alpha/beta domain|PF00224:Pyruvate kinase, barrel domain	PK
G4123-orf00354	720.947	18.0067	5.3123	1.95861e-22	1.03933e-20	prfH	G4123	286610	287224	+	615	protein_coding	gnl|BL_ORD_ID|347892 sp|P28369|RFH_ECOLI Putative peptide chain release factor homolog OS=Escherichia coli (strain K12) OX=83333 GN=prfH PE=5 SV=2//1.12941e-122 && PF00472:RF-1 domain	-
G4123-orf00353	1370.42	44.6534	4.93529	2.49071e-22	1.30379e-20	-	G4123	285474	286613	+	1140	protein_coding	gnl|BL_ORD_ID|547320 sp|P75675|YKFJ_ECOLI Putative uncharacterized protein YkfJ OS=Escherichia coli (strain K12) OX=83333 GN=ykfJ PE=5 SV=1//1.13398e-41 && PF01139:tRNA-splicing ligase RtcB	-
G4123-orf01078	72.7532	2163.04	-4.89204	2.50982e-22	1.30379e-20	-	G4123	848597	849142	-	546	protein_coding	-//- && PF13238:AAA domain	-
G4123-orf05279	45.9577	1485.12	-5.01117	2.66047e-22	1.36765e-20	grxC	G4123	4040044	4040295	-	252	protein_coding	gnl|BL_ORD_ID|154803 sp|P0AC62|GLRX3_ECOLI Glutaredoxin 3 OS=Escherichia coli (strain K12) OX=83333 GN=grxC PE=1 SV=2//6.95535e-58 && PF00462:Glutaredoxin	-
Novel00180	393.022	6.25061	5.94276	2.73592e-22	1.38882e-20	-	G4123	4749924	4750073	-	150	-	-	-
G4123-orf05913	38.3018	1282.93	-5.06232	2.75794e-22	1.38882e-20	malF	G4123	4528531	4530075	-	1545	protein_coding	gnl|BL_ORD_ID|227490 sp|P02916|MALF_ECOLI Maltose transport system permease protein MalF OS=Escherichia coli (strain K12) OX=83333 GN=malF PE=1 SV=1//0 && PF00528:Binding-protein-dependent transport system inner membrane component|PF14785:Maltose transport system permease protein MalF P2 domain	BPD_transp_1
G4123-orf03905	237.354	1.54781	7.13549	2.96513e-22	1.47807e-20	nrdH	G4123	2991560	2991805	+	246	protein_coding	gnl|BL_ORD_ID|274047 sp|P0AC68|NRDH_SHIFL Glutaredoxin-like protein NrdH OS=Shigella flexneri OX=623 GN=nrdH PE=3 SV=1//1.27607e-56 && PF00462:Glutaredoxin	-
G4123-orf01352	779.642	21.1417	5.19531	3.36562e-22	1.66093e-20	pgaA	G4123	1062583	1064847	-	2265	protein_coding	gnl|BL_ORD_ID|301333 sp|P69434|PGAA_ECOLI Poly-beta-1,6-N-acetyl-D-glucosamine export protein OS=Escherichia coli (strain K12) OX=83333 GN=pgaA PE=1 SV=1//0 && -	-
G4123-orf01819	271.805	2.33165	6.78096	3.40217e-22	1.66235e-20	ydfU	G4123	1387224	1388270	+	1047	protein_coding	gnl|BL_ORD_ID|541837 sp|P76162|YDFU_ECOLI Uncharacterized protein YdfU OS=Escherichia coli (strain K12) OX=83333 GN=ydfU PE=4 SV=4//0 && PF06147:Protein of unknown function (DUF968)	-
G4123-orf03330	123.792	3377.02	-4.76867	3.65849e-22	1.77006e-20	nuoG	G4123	2563689	2566415	-	2727	protein_coding	gnl|BL_ORD_ID|280839 sp|P33602|NUOG_ECOLI NADH-quinone oxidoreductase subunit G OS=Escherichia coli (strain K12) OX=83333 GN=nuoG PE=1 SV=4//0 && PF00384:Molybdopterin oxidoreductase|PF04879:Molybdopterin oxidoreductase Fe4S4 domain|PF01568:Molydopterin dinucleotide binding domain|PF13510:2Fe-2S iron-sulfur cluster binding domain|PF10588:NADH-ubiquinone oxidoreductase-G iron-sulfur binding region	-
Novel00082	26748.2	644234	-4.59006	5.14928e-22	2.46715e-20	-	G4123	2933796	2934251	+	456	-	-	-
G4123-orf01020	335.604	8332.45	-4.63351	6.83144e-22	3.24165e-20	glnH	G4123	799423	800169	-	747	protein_coding	gnl|BL_ORD_ID|153502 sp|P0AEQ3|GLNH_ECOLI Glutamine-binding periplasmic protein OS=Escherichia coli (strain K12) OX=83333 GN=glnH PE=1 SV=1//0 && PF00497:Bacterial extracellular solute-binding proteins, family 3	-
Novel00047	828.129	24.2766	5.08409	6.89994e-22	3.24297e-20	-	G4123	1708899	1709212	-	314	-	-	-
G4123-orf03240	3631.44	86177.4	-4.56866	7.51399e-22	3.49826e-20	ompC	G4123	2482069	2483160	-	1092	protein_coding	gnl|BL_ORD_ID|285844 sp|Q8XE41|OMPC_ECO57 Outer membrane protein C OS=Escherichia coli O157:H7 OX=83334 GN=ompC PE=3 SV=1//0 && PF00267:Gram-negative porin	Porin_1
G4123-orf01824	819.197	24.2766	5.06845	8.84975e-22	4.08164e-20	-	G4123	1390048	1391097	+	1050	protein_coding	gnl|BL_ORD_ID|250935 sp|P09358|MTD22_STREE Modification methylase DpnIIB OS=Streptococcus pneumoniae OX=1313 GN=dpnA PE=1 SV=1//1.80148e-11 && PF01555:DNA methylase	N6_N4_Mtase
G4123-orf01193	25.542	908.309	-5.14689	9.08331e-22	4.15057e-20	dmsB_2	G4123	937246	937863	+	618	protein_coding	gnl|BL_ORD_ID|100752 sp|P18776|DMSB_ECOLI Anaerobic dimethyl sulfoxide reductase chain B OS=Escherichia coli (strain K12) OX=83333 GN=dmsB PE=1 SV=4//5.33296e-155 && PF13247:4Fe-4S dicluster domain	-
Novel00135	317.74	3.89927	6.29781	9.84897e-22	4.45914e-20	-	G4123	3860191	3860362	-	172	-	-	-
G4123-orf03266	142.932	3677.18	-4.68426	1.00267e-21	4.49834e-20	nrdA	G4123	2515280	2517565	+	2286	protein_coding	gnl|BL_ORD_ID|352759 sp|P00452|RIR1_ECOLI Ribonucleoside-diphosphate reductase 1 subunit alpha OS=Escherichia coli (strain K12) OX=83333 GN=nrdA PE=1 SV=2//0 && PF02867:Ribonucleotide reductase, barrel domain|PF00317:Ribonucleotide reductase, all-alpha domain|PF03477:ATP cone domain	Ribonuc_red_lgC
G4123-orf03972	17.8861	734.324	-5.35183	1.08358e-21	4.81756e-20	hycE	G4123	3037963	3039693	-	1731	protein_coding	gnl|BL_ORD_ID|185479 sp|P16431|HYCE_ECOLI Formate hydrogenlyase subunit 5 OS=Escherichia coli (strain K12) OX=83333 GN=hycE PE=1 SV=1//0 && PF00374:Nickel-dependent hydrogenase|PF00346:Respiratory-chain NADH dehydrogenase, 49 Kd subunit|PF00329:Respiratory-chain NADH dehydrogenase, 30 Kd subunit	-
G4123-orf02361	42.1298	1290.76	-4.93402	1.34668e-21	5.9338e-20	ydhV	G4123	1783596	1785698	-	2103	protein_coding	gnl|BL_ORD_ID|541922 sp|P76192|YDHV_ECOLI Uncharacterized oxidoreductase YdhV OS=Escherichia coli (strain K12) OX=83333 GN=ydhV PE=2 SV=1//0 && PF01314:Aldehyde ferredoxin oxidoreductase, domains 2 & 3|PF02730:Aldehyde ferredoxin oxidoreductase, N-terminal domain	-
G4123-orf02619	98.2727	2576.06	-4.71086	1.51176e-21	6.60224e-20	manY	G4123	1963894	1964694	+	801	protein_coding	gnl|BL_ORD_ID|325760 sp|P69804|PTNC_SHIFL PTS system mannose-specific EIIC component OS=Shigella flexneri OX=623 GN=manY PE=3 SV=1//3.73943e-168 && PF03609:PTS system sorbose-specific iic component	-
G4123-orf02989	132.724	3369.96	-4.66522	1.63591e-21	7.08178e-20	rfbD	G4123	2282250	2283149	-	900	protein_coding	gnl|BL_ORD_ID|386143 sp|P37760|RMLD_ECOLI dTDP-4-dehydrorhamnose reductase OS=Escherichia coli (strain K12) OX=83333 GN=rfbD PE=3 SV=2//0 && PF04321:RmlD substrate binding domain	-
G4123-orf02954	340.708	7989.19	-4.55105	2.4845e-21	1.06618e-19	yeeX	G4123	2252995	2253324	-	330	protein_coding	gnl|BL_ORD_ID|542614 sp|P0A8M9|YEEX_SHIFL UPF0265 protein YeeX OS=Shigella flexneri OX=623 GN=yeeX PE=3 SV=1//4.67724e-74 && PF04363:Protein of unknown function (DUF496)	-
G4123-orf01823	2629.8	106.567	4.62328	2.71579e-21	1.15538e-19	-	G4123	1389700	1389897	+	198	protein_coding	-//- && -	-
G4123-orf00920	461.925	10570	-4.51588	3.36231e-21	1.41821e-19	cydB1	G4123	726277	727416	+	1140	protein_coding	gnl|BL_ORD_ID|85948 sp|P0ABK2|CYDB_ECOLI Cytochrome bd-I ubiquinol oxidase subunit 2 OS=Escherichia coli (strain K12) OX=83333 GN=cydB PE=1 SV=1//0 && PF02322:Cytochrome bd terminal oxidase subunit II	-
Novel00070	627.801	18.0067	5.11274	4.51343e-21	1.88761e-19	-	G4123	2632598	2632899	-	302	-	PF00589:Phage integrase family	Phage_integrase
G4123-orf01800	22.99	797.805	-5.11102	5.05436e-21	2.09607e-19	ompW	G4123	1374405	1375043	+	639	protein_coding	gnl|BL_ORD_ID|285903 sp|P0A916|OMPW_SHIFL Outer membrane protein W OS=Shigella flexneri OX=623 GN=ompW PE=3 SV=1//1.73154e-130 && PF03922:OmpW family	-
G4123-orf06322	31.9219	995.301	-4.95826	5.22776e-21	2.14991e-19	treC	G4123	4821894	4823549	-	1656	protein_coding	gnl|BL_ORD_ID|479328 sp|P28904|TREC_ECOLI Trehalose-6-phosphate hydrolase OS=Escherichia coli (strain K12) OX=83333 GN=treC PE=1 SV=3//0 && PF00128:Alpha amylase, catalytic domain|PF11941:Domain of unknown function (DUF3459)	-
G4123-orf04919	188.867	4391.93	-4.53871	6.1405e-21	2.50441e-19	aroK	G4123	3765348	3766025	-	678	protein_coding	gnl|BL_ORD_ID|27492 sp|Q3YWN3|AROK_SHISS Shikimate kinase 1 OS=Shigella sonnei (strain Ss046) OX=300269 GN=aroK PE=3 SV=1//2.61561e-125 && PF01202:Shikimate kinase	SKI
G4123-orf00759	940.414	20406.4	-4.43944	6.63981e-21	2.68586e-19	ahpC	G4123	612295	612858	+	564	protein_coding	gnl|BL_ORD_ID|12418 sp|P0AE11|AHPC_SHIFL Alkyl hydroperoxide reductase C OS=Shigella flexneri OX=623 GN=ahpC PE=3 SV=2//1.47501e-139 && PF10417:C-terminal domain of 1-Cys peroxiredoxin|PF00578:AhpC/TSA family	-
G4123-orf02057	359.847	7.03437	5.64869	8.88248e-21	3.56383e-19	yncJ	G4123	1566874	1567044	-	171	protein_coding	gnl|BL_ORD_ID|548983 sp|P64459|YNCJ_ECOLI Uncharacterized protein YncJ OS=Escherichia coli (strain K12) OX=83333 GN=yncJ PE=3 SV=1//1.53096e-35 && PF10829:Protein of unknown function (DUF2554)	-
G4123-orf00001	3445.15	152.023	4.50092	9.46025e-21	3.76503e-19	thrA	G4123	459	2921	+	2463	protein_coding	gnl|BL_ORD_ID|13060 sp|P00561|AK1H_ECOLI Bifunctional aspartokinase/homoserine dehydrogenase 1 OS=Escherichia coli (strain K12) OX=83333 GN=thrA PE=1 SV=2//0 && PF13840:ACT domain|PF00742:Homoserine dehydrogenase|PF01842:ACT domain|PF03447:Homoserine dehydrogenase, NAD binding domain|PF00696:Amino acid kinase family	AA_kinase
Novel00020	909.791	32.1138	4.81815	9.83624e-21	3.88335e-19	-	G4123	734477	734763	+	287	-	-	-
G4123-orf04372	516.792	14.0881	5.18303	1.04634e-20	4.09816e-19	glcC	G4123	3366198	3366962	+	765	protein_coding	gnl|BL_ORD_ID|149969 sp|P0ACL5|GLCC_ECOLI Glc operon transcriptional activator OS=Escherichia coli (strain K12) OX=83333 GN=glcC PE=1 SV=1//0 && PF07729:FCD domain|PF00392:Bacterial regulatory proteins, gntR family	FCD
G4123-orf05674	632.905	13552.8	-4.42025	1.27357e-20	4.94887e-19	glnA	G4123	4336717	4338126	-	1410	protein_coding	gnl|BL_ORD_ID|153024 sp|P0A9C8|GLN1B_SHIFL Glutamine synthetase OS=Shigella flexneri OX=623 GN=glnA PE=3 SV=2//0 && PF03951:Glutamine synthetase, beta-Grasp domain|PF00120:Glutamine synthetase, catalytic domain	-
G4123-orf05269	282.013	4.68306	5.86999	1.29808e-20	5.00469e-19	lldP	G4123	4033399	4035054	+	1656	protein_coding	gnl|BL_ORD_ID|219041 sp|P65253|LLDP_ECOL6 L-lactate permease OS=Escherichia coli O6:H1 (strain CFT073 / ATCC 700928 / UPEC) OX=199310 GN=lldP PE=3 SV=1//0 && PF02652:L-lactate permease	-
Novel00023	510.412	14.8718	5.08775	1.35905e-20	5.19916e-19	-	G4123	918740	918910	-	171	-	PF09618:CRISPR-associated protein (Cas_Csy4)	-
G4123-orf02248	42.1298	1162.23	-4.78271	1.4311e-20	5.4038e-19	ynfF	G4123	1697195	1699591	+	2397	protein_coding	gnl|BL_ORD_ID|549171 sp|P77783|YNFF_ECOLI Probable dimethyl sulfoxide reductase chain YnfF OS=Escherichia coli (strain K12) OX=83333 GN=ynfF PE=1 SV=4//0 && PF04879:Molybdopterin oxidoreductase Fe4S4 domain|PF01568:Molydopterin dinucleotide binding domain|PF00384:Molybdopterin oxidoreductase	-
G4123-orf05612	164.623	3731.25	-4.50161	1.43444e-20	5.4038e-19	udp	G4123	4291442	4292206	+	765	protein_coding	gnl|BL_ORD_ID|494096 sp|P12758|UDP_ECOLI Uridine phosphorylase OS=Escherichia coli (strain K12) OX=83333 GN=udp PE=1 SV=3//0 && PF01048:Phosphorylase superfamily	-
G4123-orf01944	1144.57	44.6534	4.67551	1.51777e-20	5.67437e-19	pspC	G4123	1474869	1475228	+	360	protein_coding	gnl|BL_ORD_ID|323397 sp|P0AFN5|PSPC_SHIFL Phage shock protein C OS=Shigella flexneri OX=623 GN=pspC PE=3 SV=1//7.67568e-83 && PF04024:PspC domain	PspC
G4123-orf06343	130.172	2960.86	-4.5065	1.94725e-20	7.22532e-19	yjgD	G4123	4839059	4839475	+	417	protein_coding	gnl|BL_ORD_ID|398777 sp|P0AF92|RRAB_SHIFL Regulator of ribonuclease activity B OS=Shigella flexneri OX=623 GN=rraB PE=3 SV=1//6.29594e-65 && PF06877:Regulator of ribonuclease activity B	-
G4123-orf03523	329.224	7023.65	-4.41468	2.14596e-20	7.90323e-19	nupC	G4123	2708422	2709624	+	1203	protein_coding	gnl|BL_ORD_ID|282380 sp|P0AFF2|NUPC_ECOLI Nucleoside permease NupC OS=Escherichia coli (strain K12) OX=83333 GN=nupC PE=1 SV=1//0 && PF01773:Na+ dependent nucleoside transporter N-terminus|PF07670:Nucleoside recognition|PF07662:Na+ dependent nucleoside transporter C-terminus	-
Novel00068	89.3409	2105.04	-4.55689	2.20943e-20	8.07669e-19	-	G4123	2482902	2483214	+	313	-	PF00267:Gram-negative porin	Porin_1
G4123-orf01463	792.402	28.9789	4.76638	2.32606e-20	8.44053e-19	yceK	G4123	1144671	1144874	+	204	protein_coding	gnl|BL_ORD_ID|539772 sp|P0AB31|YCEK_ECOLI Uncharacterized protein YceK OS=Escherichia coli (strain K12) OX=83333 GN=yceK PE=3 SV=1//2.3743e-44 && PF07119:Protein of unknown function (DUF1375)	-
G4123-orf05449	990.177	38.3836	4.68402	2.84864e-20	1.02613e-18	pstC	G4123	4164444	4165403	-	960	protein_coding	gnl|BL_ORD_ID|324071 sp|P0AGI0|PSTC_SHIFL Phosphate transport system permease protein PstC OS=Shigella flexneri OX=623 GN=pstC PE=3 SV=1//0 && PF00528:Binding-protein-dependent transport system inner membrane component	BPD_transp_1
Novel00163	737.535	26.6278	4.78434	3.48545e-20	1.24643e-18	-	G4123	4440693	4441038	+	346	-	PF02852:Pyridine nucleotide-disulphide oxidoreductase, dimerisation domain	Pyr_redox_dim
G4123-orf05655	76.5811	1818.99	-4.56826	3.60887e-20	1.27332e-18	yihD	G4123	4322363	4322632	+	270	protein_coding	gnl|BL_ORD_ID|546315 sp|P0ADP9|YIHD_ECOLI Protein YihD OS=Escherichia coli (strain K12) OX=83333 GN=yihD PE=1 SV=1//8.00317e-60 && PF06288:Protein of unknown function (DUF1040)	-
G4123-orf02367	793.678	16165.7	-4.34807	3.61224e-20	1.27332e-18	pykF	G4123	1787567	1788979	+	1413	protein_coding	gnl|BL_ORD_ID|208171 sp|P0AD61|KPYK1_ECOLI Pyruvate kinase I OS=Escherichia coli (strain K12) OX=83333 GN=pykF PE=1 SV=1//0 && PF00224:Pyruvate kinase, barrel domain|PF02887:Pyruvate kinase, alpha/beta domain	PK
G4123-orf00228	105.929	2395.02	-4.49762	3.80175e-20	1.33061e-18	yaeH	G4123	189614	190000	-	387	protein_coding	gnl|BL_ORD_ID|537300 sp|Q3Z5J4|YAEH_SHISS UPF0325 protein YaeH OS=Shigella sonnei (strain Ss046) OX=300269 GN=yaeH PE=3 SV=1//1.27749e-89 && PF11944:Protein of unknown function (DUF3461)	-
G4123-orf00356	370.055	7643.57	-4.36808	4.0763e-20	1.41666e-18	pepD	G4123	287281	288738	-	1458	protein_coding	gnl|BL_ORD_ID|298769 sp|P15288|PEPD_ECOLI Cytosol non-specific dipeptidase OS=Escherichia coli (strain K12) OX=83333 GN=pepD PE=1 SV=3//0 && PF07687:Peptidase dimerisation domain|PF01546:Peptidase family M20/M25/M40	Peptidase_M20
G4123-orf03549	1795.32	35827.6	-4.31869	4.1511e-20	1.43257e-18	ptsI	G4123	2727953	2729680	+	1728	protein_coding	gnl|BL_ORD_ID|324254 sp|P08839|PT1_ECOLI Phosphoenolpyruvate-protein phosphotransferase OS=Escherichia coli (strain K12) OX=83333 GN=ptsI PE=1 SV=1//0 && PF05524:PEP-utilising enzyme, N-terminal|PF02896:PEP-utilising enzyme, TIM barrel domain|PF00391:PEP-utilising enzyme, mobile domain	-
G4123-orf05479	37.0258	1003.92	-4.75733	4.51413e-20	1.54703e-18	rbsA	G4123	4188783	4190288	+	1506	protein_coding	gnl|BL_ORD_ID|341134 sp|Q1R4I3|RBSA_ECOUT Ribose import ATP-binding protein RbsA OS=Escherichia coli (strain UTI89 / UPEC) OX=364106 GN=rbsA PE=3 SV=1//0 && PF00005:ABC transporter	ABC_tran
G4123-orf01147	25.542	754.701	-4.87966	5.86507e-20	1.99615e-18	artI	G4123	886613	887344	-	732	protein_coding	gnl|BL_ORD_ID|28452 sp|P30859|ARTI_ECOLI Putative ABC transporter arginine-binding protein 2 OS=Escherichia coli (strain K12) OX=83333 GN=artI PE=1 SV=3//0 && PF00497:Bacterial extracellular solute-binding proteins, family 3	-
G4123-orf05641	326.672	7.03437	5.50919	7.89183e-20	2.66755e-18	fadB	G4123	4309248	4311437	-	2190	protein_coding	gnl|BL_ORD_ID|127745 sp|Q1R466|FADB_ECOUT Fatty acid oxidation complex subunit alpha OS=Escherichia coli (strain UTI89 / UPEC) OX=364106 GN=fadB PE=3 SV=2//0 && PF02737:3-hydroxyacyl-CoA dehydrogenase, NAD binding domain|PF00725:3-hydroxyacyl-CoA dehydrogenase, C-terminal domain|PF00378:Enoyl-CoA hydratase/isomerase	3HCDH_N
G4123-orf03094	375.159	7502.5	-4.32145	8.32329e-20	2.79425e-18	metG	G4123	2369167	2371200	+	2034	protein_coding	gnl|BL_ORD_ID|457372 sp|Q1R9V8|SYM_ECOUT Methionine--tRNA ligase OS=Escherichia coli (strain UTI89 / UPEC) OX=364106 GN=metG PE=3 SV=2//0 && PF09334:tRNA synthetases class I (M)|PF01588:Putative tRNA binding domain	-
G4123-orf03497	256.493	4.68306	5.7332	1.06395e-19	3.54769e-18	yfdX	G4123	2689142	2689777	-	636	protein_coding	gnl|BL_ORD_ID|543270 sp|P58403|YFDX_ECO57 Protein YfdX OS=Escherichia coli O157:H7 OX=83334 GN=yfdX PE=3 SV=1//3.93676e-135 && PF10938:YfdX protein	-
G4123-orf06320	181.211	3697.56	-4.3501	1.22287e-19	4.05023e-18	nrdD	G4123	4819362	4821500	-	2139	protein_coding	gnl|BL_ORD_ID|274022 sp|P28903|NRDD_ECOLI Anaerobic ribonucleoside-triphosphate reductase OS=Escherichia coli (strain K12) OX=83333 GN=nrdD PE=1 SV=2//0 && PF03477:ATP cone domain|PF13597:Anaerobic ribonucleoside-triphosphate reductase	-
G4123-orf02838	297.325	6.25061	5.54031	1.34386e-19	4.42131e-18	ybtA	G4123	2111980	2112939	+	960	protein_coding	gnl|BL_ORD_ID|294782 sp|P40883|PCHR_PSEAE Regulatory protein PchR OS=Pseudomonas aeruginosa (strain ATCC 15692 / DSM 22644 / CIP 104116 / JCM 14847 / LMG 12228 / 1C / PRS 101 / PAO1) OX=208964 GN=pchR PE=2 SV=1//1.14067e-11 && PF12833:Helix-turn-helix domain	-
G4123-orf06324	75.3052	1670.08	-4.46926	1.48908e-19	4.86663e-18	treB	G4123	4823599	4825020	-	1422	protein_coding	gnl|BL_ORD_ID|326144 sp|P36672|PTTBC_ECOLI PTS system trehalose-specific EIIBC component OS=Escherichia coli (strain K12) OX=83333 GN=treB PE=1 SV=4//0 && PF00367:phosphotransferase system, EIIB|PF02378:Phosphotransferase system, EIIC	-
Novel00158	398.126	11.7369	5.06733	1.51209e-19	4.90933e-18	-	G4123	4330336	4330423	+	88	-	-	-
Novel00076	44.6817	1099.54	-4.61807	1.62554e-19	5.24316e-18	-	G4123	2891957	2892088	+	132	-	-	-
G4123-orf03276	22.99	679.464	-4.87942	1.78495e-19	5.71995e-18	glpA	G4123	2522715	2524343	+	1629	protein_coding	gnl|BL_ORD_ID|153895 sp|P0A9C2|GLPA_SHIFL Anaerobic glycerol-3-phosphate dehydrogenase subunit A OS=Shigella flexneri OX=623 GN=glpA PE=3 SV=1//0 && PF01266:FAD dependent oxidoreductase|PF04324:BFD-like [2Fe-2S] binding domain	DAO
G4123-orf03970	1.29876	243.718	-7.4472	1.93463e-19	6.15961e-18	hycF	G4123	3037411	3037953	-	543	protein_coding	gnl|BL_ORD_ID|185480 sp|P16432|HYCF_ECOLI Formate hydrogenlyase subunit 6 OS=Escherichia coli (strain K12) OX=83333 GN=hycF PE=4 SV=1//1.1171e-131 && PF12838:4Fe-4S dicluster domain	-
G4123-orf05130	11.5061	446.7	-5.26692	1.98026e-19	6.26448e-18	hdeA	G4123	3917324	3917656	-	333	protein_coding	gnl|BL_ORD_ID|168786 sp|P0AET1|HDEA_SHIFL Acid stress chaperone HdeA OS=Shigella flexneri OX=623 GN=hdeA PE=3 SV=1//3.37643e-50 && PF06411:HdeA/HdeB family	-
G4123-orf02983	93.1688	1974.16	-4.40383	2.21128e-19	6.95074e-18	wciP	G4123	2277344	2278279	-	936	protein_coding	gnl|BL_ORD_ID|347705 sp|P37783|RFBG_SHIFL dTDP-rhamnosyl transferase RfbG OS=Shigella flexneri OX=623 GN=rfbG PE=3 SV=1//2.20948e-16 && PF00535:Glycosyl transferase family 2	Glycos_transf_2
Novel00048	173.555	1.54781	6.68406	2.51053e-19	7.84144e-18	-	G4123	1821578	1821641	+	64	-	-	-
G4123-orf05282	953.174	17603.8	-4.20687	2.59587e-19	8.057e-18	gpmI	G4123	4041112	4042656	+	1545	protein_coding	gnl|BL_ORD_ID|159328 sp|Q0TBJ4|GPMI_ECOL5 2,3-bisphosphoglycerate-independent phosphoglycerate mutase OS=Escherichia coli O6:K15:H31 (strain 536 / UPEC) OX=362663 GN=gpmI PE=3 SV=1//0 && PF06415:BPG-independent PGAM N-terminus (iPGM_N)|PF01676:Metalloenzyme superfamily	-
G4123-orf04006	5637.27	298.578	4.23817	2.98149e-19	9.19604e-18	rpoS	G4123	3063379	3064041	-	663	protein_coding	gnl|BL_ORD_ID|395731 sp|P35540|RPOS_SHIFL RNA polymerase sigma factor RpoS OS=Shigella flexneri OX=623 GN=rpoS PE=3 SV=3//2.177e-158 && PF04539:Sigma-70 region 3|PF04542:Sigma-70 region 2|PF00140:Sigma-70 factor, region 1.2	Sigma70_r2
G4123-orf05478	80.4091	1700.65	-4.40093	3.41016e-19	1.04529e-17	rbsD	G4123	4188356	4188775	+	420	protein_coding	gnl|BL_ORD_ID|341258 sp|Q1R4I4|RBSD_ECOUT D-ribose pyranase OS=Escherichia coli (strain UTI89 / UPEC) OX=364106 GN=rbsD PE=3 SV=2//1.52501e-87 && PF05025:RbsD / FucU transport protein family	-
G4123-orf05278	245.01	4682.69	-4.25589	3.56994e-19	1.08751e-17	secB	G4123	4039513	4039980	-	468	protein_coding	gnl|BL_ORD_ID|431281 sp|Q329P5|SECB_SHIDS Protein-export protein SecB OS=Shigella dysenteriae serotype 1 (strain Sd197) OX=300267 GN=secB PE=3 SV=1//2.40045e-115 && PF02556:Preprotein translocase subunit SecB	-
G4123-orf03974	35.7499	887.932	-4.63069	4.40847e-19	1.33471e-17	hycC	G4123	3040616	3042442	-	1827	protein_coding	gnl|BL_ORD_ID|185477 sp|P16429|HYCC_ECOLI Formate hydrogenlyase subunit 3 OS=Escherichia coli (strain K12) OX=83333 GN=hycC PE=3 SV=2//0 && PF00361:Proton-conducting membrane transporter	-
G4123-orf02832	854.924	37.5999	4.50181	4.7364e-19	1.42525e-17	int	G4123	2104379	2105341	+	963	protein_coding	gnl|BL_ORD_ID|193947 sp|P39347|INTB_ECOLI Putative protein IntB OS=Escherichia coli (strain K12) OX=83333 GN=intB PE=5 SV=1//2.69462e-117 && PF00589:Phage integrase family	Phage_integrase
G4123-orf01719	16.6101	521.153	-4.9634	4.79022e-19	1.43271e-17	dhaL	G4123	1314292	1314924	-	633	protein_coding	gnl|BL_ORD_ID|98482 sp|P76014|DHAL_ECOLI PEP-dependent dihydroxyacetone kinase, ADP-binding subunit DhaL OS=Escherichia coli (strain K12) OX=83333 GN=dhaL PE=1 SV=3//6.64898e-139 && PF02734:DAK2 domain	-
G4123-orf05900	312.636	5823.78	-4.21898	5.00319e-19	1.4874e-17	pgi	G4123	4520610	4522259	+	1650	protein_coding	gnl|BL_ORD_ID|141657 sp|Q1R3R3|G6PI_ECOUT Glucose-6-phosphate isomerase OS=Escherichia coli (strain UTI89 / UPEC) OX=364106 GN=pgi PE=3 SV=2//0 && PF00342:Phosphoglucose isomerase	-
G4123-orf03327	3.85038	273.499	-6.11453	5.2053e-19	1.53821e-17	nuoI	G4123	2562158	2562700	-	543	protein_coding	gnl|BL_ORD_ID|281544 sp|P0AFD9|NUOI_SHIFL NADH-quinone oxidoreductase subunit I OS=Shigella flexneri OX=623 GN=nuoI PE=3 SV=1//3.88724e-133 && PF12838:4Fe-4S dicluster domain	-
sRNA00053	298.6	7.81812	5.23004	5.56769e-19	1.63551e-17	-	G4123	3772183	3772308	-	126	-	-	-
G4123-orf00426	2554.52	133.997	4.25133	5.70362e-19	1.66552e-17	yahA	G4123	347832	348920	+	1089	protein_coding	gnl|BL_ORD_ID|296070 sp|P21514|PDEL_ECOLI Cyclic di-GMP phosphodiesterase PdeL OS=Escherichia coli (strain K12) OX=83333 GN=pdeL PE=1 SV=2//0 && PF00196:Bacterial regulatory proteins, luxR family|PF00563:EAL domain	EAL
G4123-orf03710	913.619	16261.3	-4.15356	6.0108e-19	1.7449e-17	glyA	G4123	2860089	2861342	-	1254	protein_coding	gnl|BL_ORD_ID|156038 sp|P0A827|GLYA_SHIFL Serine hydroxymethyltransferase OS=Shigella flexneri OX=623 GN=glyA PE=3 SV=1//0 && PF00464:Serine hydroxymethyltransferase	SHMT
G4123-orf00178	1385.73	68.165	4.34262	7.32658e-19	2.11442e-17	gcd	G4123	144989	147379	-	2391	protein_coding	gnl|BL_ORD_ID|98775 sp|P15877|DHG_ECOLI Quinoprotein glucose dehydrogenase OS=Escherichia coli (strain K12) OX=83333 GN=gcd PE=1 SV=3//0 && PF13360:PQQ-like domain|PF01011:PQQ enzyme repeat	-
G4123-orf03925	1064.18	50.9231	4.38146	7.97878e-19	2.28926e-17	-	G4123	3005258	3005965	+	708	protein_coding	-//- && PF09414:RNA ligase	-
G4123-orf06012	710.739	30.5464	4.53385	8.30449e-19	2.36894e-17	pspG	G4123	4589202	4589444	+	243	protein_coding	gnl|BL_ORD_ID|323403 sp|P32696|PSPG_ECOLI Phage shock protein G OS=Escherichia coli (strain K12) OX=83333 GN=pspG PE=1 SV=2//2.55603e-36 && PF09583:Phage shock protein G (Phageshock_PspG)	-
G4123-orf06487	1.29876	224.908	-7.3314	1.05774e-18	2.99997e-17	-	G4123	4955293	4955571	-	279	protein_coding	gnl|BL_ORD_ID|296591 sp|P0A1C7|PDUA_SALTY Propanediol utilization protein PduA OS=Salmonella typhimurium (strain LT2 / SGSC1412 / ATCC 700720) OX=99287 GN=pduA PE=1 SV=1//5.97207e-29 && PF00936:BMC domain	-
G4123-orf05551	10.2302	392.624	-5.24887	1.22101e-18	3.44324e-17	yifL	G4123	4252002	4252205	+	204	protein_coding	gnl|BL_ORD_ID|546282 sp|P0ADN9|YIFL_SHIFL Uncharacterized lipoprotein YifL OS=Shigella flexneri OX=623 GN=yifL PE=3 SV=1//4.15429e-43 && PF13627:Prokaryotic lipoprotein-attachment site	-
G4123-orf03102	487.444	18.7905	4.68674	1.23896e-18	3.47402e-17	yehM	G4123	2381023	2383299	+	2277	protein_coding	gnl|BL_ORD_ID|542754 sp|P33349|YEHM_ECOLI Uncharacterized protein YehM OS=Escherichia coli (strain K12) OX=83333 GN=yehM PE=4 SV=2//0 && -	-
G4123-orf03906	185.039	2.33165	6.22647	1.26281e-18	3.50969e-17	nrdI	G4123	2991802	2992212	+	411	protein_coding	gnl|BL_ORD_ID|274103 sp|Q1R824|NRDI_ECOUT Protein NrdI OS=Escherichia coli (strain UTI89 / UPEC) OX=364106 GN=nrdI PE=3 SV=1//1.99817e-97 && PF07972:NrdI Flavodoxin like	-
G4123-orf04399	57.4415	1208.47	-4.39264	1.26591e-18	3.50969e-17	hybC	G4123	3386415	3388118	-	1704	protein_coding	gnl|BL_ORD_ID|229732 sp|P0ACE2|MBHM_SHIFL Hydrogenase-2 large chain OS=Shigella flexneri OX=623 GN=hybC PE=3 SV=2//0 && PF00374:Nickel-dependent hydrogenase	-
Novel00052	45.9577	1018.81	-4.46754	1.28974e-18	3.54066e-17	-	G4123	1929162	1929397	-	236	-	PF00044:Glyceraldehyde 3-phosphate dehydrogenase, NAD binding domain	-
G4123-orf05404	88.0649	1738.26	-4.30144	1.29143e-18	3.54066e-17	yidA	G4123	4131845	4132657	-	813	protein_coding	gnl|BL_ORD_ID|545199 sp|P0A8Y7|YIDA_SHIFL Sugar phosphatase YidA OS=Shigella flexneri OX=623 GN=yidA PE=3 SV=1//0 && PF08282:haloacid dehalogenase-like hydrolase	Hydrolase_3
G4123-orf05480	7.6782	331.494	-5.41419	1.83244e-18	4.99618e-17	rbsC	G4123	4190293	4191258	+	966	protein_coding	gnl|BL_ORD_ID|341183 sp|P0AGI1|RBSC_ECOLI Ribose import permease protein RbsC OS=Escherichia coli (strain K12) OX=83333 GN=rbsC PE=1 SV=1//4.307e-158 && PF02653:Branched-chain amino acid transport system / permease component	BPD_transp_2
G4123-orf06664	24.266	620.685	-4.67131	2.3893e-18	6.47868e-17	yjjI	G4123	5072008	5073558	-	1551	protein_coding	gnl|BL_ORD_ID|547101 sp|P37342|YJJI_ECOLI Uncharacterized protein YjjI OS=Escherichia coli (strain K12) OX=83333 GN=yjjI PE=1 SV=2//0 && PF11230:Protein of unknown function (DUF3029)	-
sRNA00025	1.29876	215.504	-7.26981	2.46672e-18	6.65207e-17	-	G4123	1963832	1963893	+	62	-	-	-
G4123-orf00365	722.223	33.6813	4.41664	2.80836e-18	7.53219e-17	-	G4123	295419	295757	+	339	protein_coding	gnl|BL_ORD_ID|505194 sp|P08320|VINT_BPP4 Integrase OS=Enterobacteria phage P4 OX=10680 GN=int PE=3 SV=2//2.77541e-28 && PF13356:Domain of unknown function (DUF4102)	-
G4123-orf03926	1532.47	82.2719	4.21696	2.94094e-18	7.84515e-17	-	G4123	3005962	3007074	+	1113	protein_coding	-//- && PF13671:AAA domain	-
G4123-orf03334	220.766	3846.46	-4.12235	3.27104e-18	8.67881e-17	nuoC	G4123	2568305	2570107	-	1803	protein_coding	gnl|BL_ORD_ID|280238 sp|Q3YZS4|NUOCD_SHISS NADH-quinone oxidoreductase subunit C/D OS=Shigella sonnei (strain Ss046) OX=300269 GN=nuoC PE=3 SV=1//0 && PF00329:Respiratory-chain NADH dehydrogenase, 30 Kd subunit|PF00346:Respiratory-chain NADH dehydrogenase, 49 Kd subunit	-
G4123-orf02839	218.214	3.89927	5.75591	3.29242e-18	8.68882e-17	irp	G4123	2113130	2119237	+	6108	protein_coding	gnl|BL_ORD_ID|178260 sp|P48633|HMWP2_YERE8 High-molecular-weight protein 2 OS=Yersinia enterocolitica serotype O:8 / biotype 1B (strain NCTC 13174 / 8081) OX=393305 GN=irp2 PE=3 SV=1//0 && PF00550:Phosphopantetheine attachment site|PF00501:AMP-binding enzyme|PF00668:Condensation domain|PF13193:AMP-binding enzyme C-terminal domain|PF08415:Nonribosomal peptide synthase|PF08242:Methyltransferase dom…	AMP-binding
G4123-orf00879	395.574	14.8718	4.72012	3.7628e-18	9.87736e-17	kdpD	G4123	693220	695904	-	2685	protein_coding	gnl|BL_ORD_ID|204352 sp|P21865|KDPD_ECOLI Sensor protein KdpD OS=Escherichia coli (strain K12) OX=83333 GN=kdpD PE=1 SV=2//0 && PF02702:Osmosensitive K+ channel His kinase sensor domain|PF02518:Histidine kinase-, DNA gyrase B-, and HSP90-like ATPase|PF13492:GAF domain|PF13493:Domain of unknown function (DUF4118)|PF00512:His Kinase A (phospho-acceptor) domain	HATPase_c
G4123-orf03567	104.653	1928.71	-4.2027	3.9841e-18	1.04029e-16	yfeX	G4123	2740188	2741087	-	900	protein_coding	gnl|BL_ORD_ID|543353 sp|P76536|YFEX_ECOLI Probable deferrochelatase/peroxidase YfeX OS=Escherichia coli (strain K12) OX=83333 GN=yfeX PE=1 SV=2//0 && PF04261:Dyp-type peroxidase family	-
G4123-orf06304	644.389	10638.9	-4.04508	4.30217e-18	1.11743e-16	ppa	G4123	4807934	4808464	-	531	protein_coding	gnl|BL_ORD_ID|194922 sp|Q8FAG0|IPYR_ECOL6 Inorganic pyrophosphatase OS=Escherichia coli O6:H1 (strain CFT073 / ATCC 700928 / UPEC) OX=199310 GN=ppa PE=3 SV=3//6.15746e-129 && PF00719:Inorganic pyrophosphatase	Pyrophosphatase
G4123-orf03322	61.2694	1203.77	-4.2941	4.6809e-18	1.20944e-16	nuoM	G4123	2557762	2559291	-	1530	protein_coding	gnl|BL_ORD_ID|282029 sp|P0AFE8|NUOM_ECOLI NADH-quinone oxidoreductase subunit M OS=Escherichia coli (strain K12) OX=83333 GN=nuoM PE=1 SV=1//0 && PF00361:Proton-conducting membrane transporter	-
G4123-orf02246	35.7499	782.131	-4.44768	7.12752e-18	1.832e-16	ynfE	G4123	1694681	1697107	+	2427	protein_coding	gnl|BL_ORD_ID|549170 sp|P77374|YNFE_ECOLI Putative dimethyl sulfoxide reductase chain YnfE OS=Escherichia coli (strain K12) OX=83333 GN=ynfE PE=1 SV=1//0 && PF04879:Molybdopterin oxidoreductase Fe4S4 domain|PF01568:Molydopterin dinucleotide binding domain|PF00384:Molybdopterin oxidoreductase	-
G4123-orf05300	34.4739	737.459	-4.41513	1.04141e-17	2.66287e-16	waaY	G4123	4055077	4055769	-	693	protein_coding	gnl|BL_ORD_ID|347680 sp|Q9ZIS7|RFAY_ECOLX Lipopolysaccharide core heptose(II) kinase RfaY OS=Escherichia coli OX=562 GN=rfaY PE=1 SV=1//8.81279e-158 && PF06176:Lipopolysaccharide core biosynthesis protein (WaaY)	-
Novel00053	165.899	2792.36	-4.07232	1.06172e-17	2.70082e-16	-	G4123	1929573	1930108	-	536	-	PF02800:Glyceraldehyde 3-phosphate dehydrogenase, C-terminal domain	-
G4123-orf04158	85.513	1538.42	-4.16763	1.22831e-17	3.10857e-16	thyA	G4123	3189104	3189898	-	795	protein_coding	gnl|BL_ORD_ID|490821 sp|Q3YY33|TYSY_SHISS Thymidylate synthase OS=Shigella sonnei (strain Ss046) OX=300269 GN=thyA PE=3 SV=1//0 && PF00303:Thymidylate synthase	-
G4123-orf03348	1302.79	20169.7	-3.95241	1.27781e-17	3.21734e-16	pta	G4123	2580996	2583140	+	2145	protein_coding	gnl|BL_ORD_ID|324386 sp|P0A9M9|PTA_SHIFL Phosphate acetyltransferase OS=Shigella flexneri OX=623 GN=pta PE=3 SV=2//0 && PF07085:DRTGG domain|PF01515:Phosphate acetyl/butaryl transferase|PF13500:AAA domain	DRTGG
G4123-orf00692	575.486	9020.56	-3.97014	1.48259e-17	3.71401e-16	ppiB	G4123	554453	554947	-	495	protein_coding	gnl|BL_ORD_ID|312673 sp|P23869|PPIB_ECOLI Peptidyl-prolyl cis-trans isomerase B OS=Escherichia coli (strain K12) OX=83333 GN=ppiB PE=1 SV=2//3.5741e-120 && PF00160:Cyclophilin type peptidyl-prolyl cis-trans isomerase/CLD	Pro_isomerase
G4123-orf04621	128.896	2161.47	-4.06672	1.86069e-17	4.63764e-16	yhbT	G4123	3554893	3555417	-	525	protein_coding	gnl|BL_ORD_ID|544534 sp|P64599|YHBT_ECOLI SCP2 domain-containing protein YhbT OS=Escherichia coli (strain K12) OX=83333 GN=yhbT PE=4 SV=1//9.74597e-125 && PF02036:SCP-2 sterol transfer family	-
G4123-orf05295	81.685	1446.72	-4.14497	1.92663e-17	4.77784e-16	waaF	G4123	4049559	4050605	+	1047	protein_coding	gnl|BL_ORD_ID|347654 sp|P37692|RFAF_ECOLI ADP-heptose--LPS heptosyltransferase 2 OS=Escherichia coli (strain K12) OX=83333 GN=rfaF PE=1 SV=1//0 && PF01075:Glycosyltransferase family 9 (heptosyltransferase)	-
G4123-orf01564	76.5811	1365.22	-4.15429	2.09332e-17	5.16526e-16	pepT	G4123	1217029	1218153	+	1125	protein_coding	gnl|BL_ORD_ID|299125 sp|Q3Z2Z2|PEPT_SHISS Peptidase T OS=Shigella sonnei (strain Ss046) OX=300269 GN=pepT PE=3 SV=1//0 && PF01546:Peptidase family M20/M25/M40|PF07687:Peptidase dimerisation domain	Peptidase_M20
G4123-orf04055	3571.47	53777.8	-3.91239	2.17453e-17	5.33895e-16	eno	G4123	3095405	3096703	-	1299	protein_coding	gnl|BL_ORD_ID|119662 sp|P0A6Q2|ENO_SHIFL Enolase OS=Shigella flexneri OX=623 GN=eno PE=3 SV=2//0 && PF00113:Enolase, C-terminal TIM barrel domain|PF03952:Enolase, N-terminal domain	-
G4123-orf01546	852.372	46.2208	4.20068	2.34356e-17	5.72547e-16	ycfS	G4123	1200494	1201453	-	960	protein_coding	gnl|BL_ORD_ID|540527 sp|P75954|YCFS_ECOLI Probable L,D-transpeptidase YcfS OS=Escherichia coli (strain K12) OX=83333 GN=ycfS PE=1 SV=1//0 && PF01476:LysM domain|PF03734:L,D-transpeptidase catalytic domain	LysM
G4123-orf03328	21.714	526.639	-4.59394	2.44935e-17	5.95446e-16	nuoH	G4123	2562715	2563692	-	978	protein_coding	gnl|BL_ORD_ID|281039 sp|Q1R9D5|NUOH_ECOUT NADH-quinone oxidoreductase subunit H OS=Escherichia coli (strain UTI89 / UPEC) OX=364106 GN=nuoH PE=3 SV=1//0 && PF00146:NADH dehydrogenase	-
G4123-orf02110	37.0258	750.782	-4.33822	2.7247e-17	6.59138e-16	fdnG	G4123	1601326	1603737	+	2412	protein_coding	gnl|BL_ORD_ID|130405 sp|P24183|FDNG_ECOLI Formate dehydrogenase, nitrate-inducible, major subunit OS=Escherichia coli (strain K12) OX=83333 GN=fdnG PE=1 SV=3//0 && PF00384:Molybdopterin oxidoreductase|PF01568:Molydopterin dinucleotide binding domain	-
G4123-orf01017	209.282	3286.1	-3.97224	3.28957e-17	7.91905e-16	glnQ	G4123	797906	798628	-	723	protein_coding	gnl|BL_ORD_ID|153522 sp|P10346|GLNQ_ECOLI Glutamine transport ATP-binding protein GlnQ OS=Escherichia coli (strain K12) OX=83333 GN=glnQ PE=1 SV=1//3.93542e-163 && PF07673:Protein of unknown function (DUF1602)|PF00005:ABC transporter	ABC_tran
G4123-orf03350	154.416	2467.12	-3.9971	3.51171e-17	8.41276e-16	yfcC	G4123	2583372	2584850	+	1479	protein_coding	gnl|BL_ORD_ID|543174 sp|P39263|YFCC_ECOLI Putative basic amino acid antiporter YfcC OS=Escherichia coli (strain K12) OX=83333 GN=yfcC PE=4 SV=2//0 && PF03606:C4-dicarboxylate anaerobic carrier	-
sRNA00005	10.2302	334.629	-5.01837	3.62902e-17	8.6518e-16	-	G4123	197730	197795	+	66	-	-	-
G4123-orf05301	61.2694	1086.21	-4.14586	4.33958e-17	1.02961e-15	waaT	G4123	4055779	4056774	-	996	protein_coding	gnl|BL_ORD_ID|347665 sp|P19817|RFAJ_SALTY Lipopolysaccharide 1,2-glucosyltransferase OS=Salmonella typhimurium (strain LT2 / SGSC1412 / ATCC 700720) OX=99287 GN=rfaJ PE=3 SV=4//2.35746e-95 && PF01501:Glycosyl transferase family 8|PF08437:Glycosyl transferase family 8 C-terminal	Glyco_transf_8
G4123-orf03758	260.321	3963.23	-3.92782	4.96399e-17	1.17212e-15	yfiF	G4123	2893165	2894202	-	1038	protein_coding	gnl|BL_ORD_ID|543453 sp|P0AGJ5|YFIF_ECOLI Uncharacterized tRNA/rRNA methyltransferase YfiF OS=Escherichia coli (strain K12) OX=83333 GN=yfiF PE=1 SV=1//0 && PF00588:SpoU rRNA Methylase family|PF08032:RNA 2'-O ribose methyltransferase substrate binding	SpoU_methylase
G4123-orf05504	56.1655	1000.79	-4.15298	5.70962e-17	1.34176e-15	ilvC	G4123	4212919	4214394	+	1476	protein_coding	gnl|BL_ORD_ID|191737 sp|Q1R4G3|ILVC_ECOUT Ketol-acid reductoisomerase (NADP(+)) OS=Escherichia coli (strain UTI89 / UPEC) OX=364106 GN=ilvC PE=3 SV=2//0 && PF01450:Acetohydroxy acid isomeroreductase, catalytic domain|PF07991:Acetohydroxy acid isomeroreductase, NADPH-binding domain	-
G4123-orf05482	156.968	2444.39	-3.96012	6.33596e-17	1.48189e-15	rbsB	G4123	4191283	4192173	+	891	protein_coding	gnl|BL_ORD_ID|341174 sp|P02925|RBSB_ECOLI Ribose import binding protein RbsB OS=Escherichia coli (strain K12) OX=83333 GN=rbsB PE=1 SV=1//0 && PF13407:Periplasmic binding protein domain	-
G4123-orf02137	171.003	3.11547	5.7155	6.83583e-17	1.59127e-15	yddA	G4123	1623792	1625450	-	1659	protein_coding	gnl|BL_ORD_ID|541717 sp|P31826|YDDA_ECOLI Inner membrane ABC transporter ATP-binding protein YddA OS=Escherichia coli (strain K12) OX=83333 GN=yddA PE=1 SV=2//0 && PF06472:ABC transporter transmembrane region 2|PF00005:ABC transporter	ABC_tran
G4123-orf04999	57.4415	1003.14	-4.12401	7.29251e-17	1.6896e-15	glgC	G4123	3824332	3825627	-	1296	protein_coding	gnl|BL_ORD_ID|150869 sp|Q1R5J6|GLGC_ECOUT Glucose-1-phosphate adenylyltransferase OS=Escherichia coli (strain UTI89 / UPEC) OX=364106 GN=glgC PE=3 SV=2//0 && PF00483:Nucleotidyl transferase	-
Novel00055	779.642	44.6534	4.12164	7.46089e-17	1.72054e-15	-	G4123	1972851	1973194	+	344	-	PF01435:Peptidase family M48	Peptidase_M48
G4123-orf02038	606.11	32.8975	4.19764	7.58447e-17	1.74007e-15	ydcI	G4123	1553935	1554777	-	843	protein_coding	gnl|BL_ORD_ID|541691 sp|P77171|YDCI_ECOLI Uncharacterized HTH-type transcriptional regulator YdcI OS=Escherichia coli (strain K12) OX=83333 GN=ydcI PE=4 SV=2//0 && PF03466:LysR substrate binding domain|PF00126:Bacterial regulatory helix-turn-helix protein, lysR family	LysR_substrate
G4123-orf03306	131.448	2054.1	-3.96496	7.6161e-17	1.74007e-15	menB	G4123	2546090	2546947	-	858	protein_coding	gnl|BL_ORD_ID|233514 sp|P0ABU0|MENB_ECOLI 1,4-dihydroxy-2-naphthoyl-CoA synthase OS=Escherichia coli (strain K12) OX=83333 GN=menB PE=1 SV=1//0 && PF00378:Enoyl-CoA hydratase/isomerase	ECH
Novel00115	588.246	31.3301	4.22461	8.63977e-17	1.96485e-15	-	G4123	3603286	3603474	+	189	-	PF00912:Transglycosylase	-
Novel00037	149.312	2276.68	-3.92967	1.04778e-16	2.37192e-15	-	G4123	1182597	1182674	+	78	-	-	-
G4123-orf03153	2841.61	192.776	3.88072	1.05477e-16	2.37684e-15	cirA	G4123	2420096	2421991	-	1896	protein_coding	gnl|BL_ORD_ID|64575 sp|P17315|CIRA_ECOLI Colicin I receptor OS=Escherichia coli (strain K12) OX=83333 GN=cirA PE=1 SV=2//0 && PF00593:TonB dependent receptor|PF07715:TonB-dependent Receptor Plug Domain	TonB_dep_Rec
G4123-orf00094	468.305	23.4928	4.30888	1.07421e-16	2.40965e-15	yabI	G4123	75140	75904	+	765	protein_coding	gnl|BL_ORD_ID|536983 sp|P30149|YABI_ECOLI Inner membrane protein YabI OS=Escherichia coli (strain K12) OX=83333 GN=yabI PE=1 SV=2//3.32992e-179 && PF09335:SNARE associated Golgi protein	-
G4123-orf05744	20.438	461.591	-4.49076	1.12437e-16	2.51076e-15	yiiS	G4123	4384066	4384365	+	300	protein_coding	gnl|BL_ORD_ID|546470 sp|P32162|YIIS_ECOLI UPF0381 protein YiiS OS=Escherichia coli (strain K12) OX=83333 GN=yiiS PE=1 SV=1//3.51569e-55 && PF04175:Protein of unknown function (DUF406)	-
G4123-orf03278	6.40224	256.257	-5.30152	1.1905e-16	2.64644e-15	glpC	G4123	2525589	2526779	+	1191	protein_coding	gnl|BL_ORD_ID|153976 sp|P0A996|GLPC_ECOLI Anaerobic glycerol-3-phosphate dehydrogenase subunit C OS=Escherichia coli (strain K12) OX=83333 GN=glpC PE=1 SV=1//0 && PF02754:Cysteine-rich domain|PF13183:4Fe-4S dicluster domain	-
G4123-orf04850	691.6	39.951	4.1088	1.22962e-16	2.72115e-15	bfr	G4123	3718383	3718859	-	477	protein_coding	gnl|BL_ORD_ID|42634 sp|P0ABD3|BFR_ECOLI Bacterioferritin OS=Escherichia coli (strain K12) OX=83333 GN=bfr PE=1 SV=1//2.72489e-111 && PF00210:Ferritin-like domain	Ferritin
G4123-orf04961	51.0616	893.418	-4.12647	1.29253e-16	2.8431e-15	malP	G4123	3797020	3799413	-	2394	protein_coding	gnl|BL_ORD_ID|304124 sp|P00490|PHSM_ECOLI Maltodextrin phosphorylase OS=Escherichia coli (strain K12) OX=83333 GN=malP PE=1 SV=7//0 && PF00343:Carbohydrate phosphorylase	-
G4123-orf02984	74.0292	1213.17	-4.0328	1.29625e-16	2.8431e-15	-	G4123	2278261	2279451	-	1191	protein_coding	-//- && -	-
G4123-orf00599	229.698	7.81812	4.85171	1.35443e-16	2.95758e-15	ybaA	G4123	480294	480647	+	354	protein_coding	gnl|BL_ORD_ID|537875 sp|P0AAQ9|YBAA_SHIFL Uncharacterized protein YbaA OS=Shigella flexneri OX=623 GN=ybaA PE=1 SV=1//2.98519e-81 && PF07237:Protein of unknown function (DUF1428)	-
G4123-orf02285	182.487	4.68306	5.24229	1.4029e-16	3.03653e-15	uidC	G4123	1727944	1729191	-	1248	protein_coding	gnl|BL_ORD_ID|494628 sp|Q47706|UIDC_ECOLI Membrane-associated protein UidC OS=Escherichia coli (strain K12) OX=83333 GN=uidC PE=1 SV=3//0 && PF03573:outer membrane porin, OprD family	-
Novel00134	182.487	3.89927	5.49809	1.4029e-16	3.03653e-15	-	G4123	3836983	3837058	-	76	-	-	-
G4123-orf06454	581.866	32.8975	4.13876	1.80321e-16	3.88596e-15	cdiB	G4123	4933173	4934939	-	1767	protein_coding	gnl|BL_ORD_ID|57820 sp|Q0T962|CDIB_ECOL5 Outer membrane transporter CdiB OS=Escherichia coli O6:K15:H31 (strain 536 / UPEC) OX=362663 GN=cdiB PE=3 SV=1//0 && PF08479:POTRA domain, ShlB-type|PF03865:Haemolysin secretion/activation protein ShlB/FhaC/HecB	-
G4123-orf00334	413.438	20.3579	4.33446	1.96407e-16	4.21422e-15	fadE	G4123	273482	275926	-	2445	protein_coding	gnl|BL_ORD_ID|127841 sp|Q47146|FADE_ECOLI Acyl-coenzyme A dehydrogenase OS=Escherichia coli (strain K12) OX=83333 GN=fadE PE=2 SV=2//0 && PF09317:Domain of unknown function (DUF1974)|PF00441:Acyl-CoA dehydrogenase, C-terminal domain|PF02771:Acyl-CoA dehydrogenase, N-terminal domain|PF02770:Acyl-CoA dehydrogenase, middle domain	-
G4123-orf03973	6.40224	248.42	-5.25673	2.27389e-16	4.85786e-15	hycD	G4123	3039690	3040613	-	924	protein_coding	gnl|BL_ORD_ID|185478 sp|P16430|HYCD_ECOLI Formate hydrogenlyase subunit 4 OS=Escherichia coli (strain K12) OX=83333 GN=hycD PE=1 SV=1//0 && PF00146:NADH dehydrogenase	-
G4123-orf02986	135.276	2004.73	-3.88848	2.33941e-16	4.97629e-15	rfbC	G4123	2280752	2281309	-	558	protein_coding	gnl|BL_ORD_ID|386137 sp|P37780|RMLC_SHIFL dTDP-4-dehydrorhamnose 3,5-epimerase OS=Shigella flexneri OX=623 GN=rfbC PE=3 SV=1//1.06006e-100 && PF00908:dTDP-4-dehydrorhamnose 3,5-epimerase	-
G4123-orf00919	1300.24	17557.6	-3.75515	2.55934e-16	5.42074e-15	cydA	G4123	724693	726261	+	1569	protein_coding	gnl|BL_ORD_ID|85944 sp|P0ABK1|CYDA_SHIFL Cytochrome bd-I ubiquinol oxidase subunit 1 OS=Shigella flexneri OX=623 GN=cydA PE=3 SV=1//0 && PF01654:Cytochrome bd terminal oxidase subunit I	-
G4123-orf04005	2040.3	144.969	3.81364	3.98192e-16	8.39777e-15	rpoS	G4123	3063049	3063342	-	294	protein_coding	gnl|BL_ORD_ID|395730 sp|P0DM81|RPOS_SALTY RNA polymerase sigma factor RpoS OS=Salmonella typhimurium (strain LT2 / SGSC1412 / ATCC 700720) OX=99287 GN=rpoS PE=3 SV=1//4.84208e-61 && PF04545:Sigma-70, region 4	Sigma70_r4
G4123-orf00133	202.903	6.25061	4.98928	4.19825e-16	8.81633e-15	-	G4123	110011	110181	-	171	protein_coding	-//- && -	-
G4123-orf04264	672.46	9004.88	-3.743	4.25671e-16	8.90122e-15	pgk	G4123	3278855	3280018	-	1164	protein_coding	gnl|BL_ORD_ID|302104 sp|P0A7A1|PGK_SHIFL Phosphoglycerate kinase OS=Shigella flexneri OX=623 GN=pgk PE=3 SV=2//0 && PF00162:Phosphoglycerate kinase	-
G4123-orf02077	3539.57	260.959	3.76095	4.70433e-16	9.79572e-15	yncE	G4123	1579266	1580327	+	1062	protein_coding	gnl|BL_ORD_ID|548973 sp|Q8X9X2|YNCE_ECO57 Uncharacterized protein YncE OS=Escherichia coli O157:H7 OX=83334 GN=yncE PE=3 SV=1//0 && PF13360:PQQ-like domain	-
G4123-orf03326	8.95417	282.12	-4.96245	4.79781e-16	9.94839e-15	nuoJ	G4123	2561592	2562146	-	555	protein_coding	gnl|BL_ORD_ID|281590 sp|P0AFE3|NUOJ_SHIFL NADH-quinone oxidoreductase subunit J OS=Shigella flexneri OX=623 GN=nuoJ PE=3 SV=1//1.42318e-110 && PF00499:NADH-ubiquinone/plastoquinone oxidoreductase chain 6	-
Novel00113	435.13	23.4928	4.2029	5.06898e-16	1.04667e-14	-	G4123	3586520	3586723	+	204	-	PF00892:EamA-like transporter family	DUF6
G4123-orf03806	146.76	2069.78	-3.81708	6.24956e-16	1.28507e-14	smpB	G4123	2933092	2933574	+	483	protein_coding	gnl|BL_ORD_ID|445038 sp|Q3YYQ2|SSRP_SHISS SsrA-binding protein OS=Shigella sonnei (strain Ss046) OX=300269 GN=smpB PE=3 SV=1//7.59678e-118 && PF01668:SmpB protein	-
G4123-orf03949	646.941	40.7348	3.98458	7.69266e-16	1.57524e-14	norR	G4123	3023277	3024791	-	1515	protein_coding	gnl|BL_ORD_ID|272223 sp|Q1R7Z1|NORR_ECOUT Anaerobic nitric oxide reductase transcription regulator NorR OS=Escherichia coli (strain UTI89 / UPEC) OX=364106 GN=norR PE=3 SV=1//0 && PF00158:Sigma-54 interaction domain|PF01590:GAF domain	Sigma54_activat
G4123-orf00922	100.825	1452.21	-3.84706	8.81803e-16	1.79822e-14	ybgT	G4123	727431	727544	+	114	protein_coding	gnl|BL_ORD_ID|85962 sp|P56100|CYDX_ECOLI Cytochrome bd-I ubiquinol oxidase subunit X OS=Escherichia coli (strain K12) OX=83333 GN=cydX PE=1 SV=1//2.25952e-20 && PF08173:Membrane bound YbgT-like protein	-
G4123-orf04357	223.318	8.60188	4.67559	9.70144e-16	1.97023e-14	yghF	G4123	3350050	3351009	-	960	protein_coding	gnl|BL_ORD_ID|544046 sp|Q46834|YGHF_ECOLI Putative type II secretion system C-type protein YghF OS=Escherichia coli (strain K12) OX=83333 GN=yghF PE=5 SV=1//6.04316e-172 && PF11356:Type IV pilus biogenesis	-
G4123-orf00369	588.246	36.0324	4.0237	1.0007e-15	2.02396e-14	vat	G4123	299477	300973	-	1497	protein_coding	gnl|BL_ORD_ID|487588 sp|Q47692|TSH_ECOLX Temperature-sensitive hemagglutinin tsh autotransporter OS=Escherichia coli OX=562 GN=tsh PE=1 SV=1//1.19539e-177 && PF02395:Immunoglobulin A1 protease	-
G4123-orf03451	164.623	3.89927	5.34955	1.02414e-15	2.06292e-14	-	G4123	2656416	2656739	-	324	protein_coding	gnl|BL_ORD_ID|178780 sp|P03705|HOLIN_LAMBD Antiholin OS=Escherichia phage lambda OX=10710 GN=S PE=1 SV=1//4.01585e-72 && PF05106:Phage holin family (Lysis protein S)	-
G4123-orf02990	312.636	4109.01	-3.71583	1.041e-15	2.08834e-14	rfbB	G4123	2283149	2284234	-	1086	protein_coding	gnl|BL_ORD_ID|386109 sp|P37759|RMLB1_ECOLI dTDP-glucose 4,6-dehydratase 1 OS=Escherichia coli (strain K12) OX=83333 GN=rfbB PE=3 SV=2//0 && PF16363:GDP-mannose 4,6 dehydratase	-
Novel00176	546.139	33.6813	4.01353	1.15229e-15	2.30224e-14	-	G4123	4622639	4622884	+	246	-	PF15940:Family of unknown function	-
G4123-orf00884	192.695	6.25061	4.91484	1.17582e-15	2.33979e-14	kdpA	G4123	698549	700222	-	1674	protein_coding	gnl|BL_ORD_ID|203875 sp|Q1REL9|KDPA_ECOUT Potassium-transporting ATPase potassium-binding subunit OS=Escherichia coli (strain UTI89 / UPEC) OX=364106 GN=kdpA PE=3 SV=1//0 && PF03814:Potassium-transporting ATPase A subunit	-
G4123-orf05657	303.704	3963.23	-3.70552	1.24141e-15	2.46038e-14	dsbA	G4123	4323712	4324338	+	627	protein_coding	gnl|BL_ORD_ID|106829 sp|P0A4L5|DSBA_ECOL6 Thiol:disulfide interchange protein DsbA OS=Escherichia coli O6:H1 (strain CFT073 / ATCC 700928 / UPEC) OX=199310 GN=dsbA PE=3 SV=1//3.71523e-155 && PF01323:DSBA-like thioredoxin domain	DSBA
G4123-orf05822	146.76	1997.67	-3.76593	1.33029e-15	2.626e-14	coaA	G4123	4457671	4458597	-	927	protein_coding	gnl|BL_ORD_ID|70282 sp|Q3YV06|COAA_SHISS Pantothenate kinase OS=Shigella sonnei (strain Ss046) OX=300269 GN=coaA PE=3 SV=1//0 && PF00485:Phosphoribulokinase / Uridine kinase family	-
G4123-orf05296	29.3699	523.504	-4.15133	1.36577e-15	2.6853e-14	rfaC	G4123	4050609	4051589	+	981	protein_coding	gnl|BL_ORD_ID|347652 sp|P24173|RFAC_ECOLI Lipopolysaccharide heptosyltransferase 1 OS=Escherichia coli (strain K12) OX=83333 GN=rfaC PE=1 SV=1//0 && PF01075:Glycosyltransferase family 9 (heptosyltransferase)	-
G4123-orf01818	102.101	1434.18	-3.81091	1.38275e-15	2.70789e-14	-	G4123	1385002	1386003	+	1002	protein_coding	-//- && -	-
G4123-orf01900	131.448	1789.21	-3.76579	1.47671e-15	2.88045e-14	yciN	G4123	1437891	1438142	-	252	protein_coding	gnl|BL_ORD_ID|541015 sp|P0AB64|YCIN_SHIFL Protein YciN OS=Shigella flexneri OX=623 GN=yciN PE=1 SV=1//5.85664e-57 && PF10692:Protein of unknown function (DUF2498)	-
G4123-orf05451	2199.8	167.697	3.71231	1.53168e-15	2.97591e-14	pstS	G4123	4165490	4166530	-	1041	protein_coding	gnl|BL_ORD_ID|324114 sp|P0AG83|PSTS_SHIFL Phosphate-binding protein PstS OS=Shigella flexneri OX=623 GN=pstS PE=3 SV=1//0 && PF12849:PBP superfamily domain	-
G4123-orf02039	284.565	13.3043	4.40416	1.58242e-15	3.06244e-14	ydcJ	G4123	1555075	1556418	+	1344	protein_coding	gnl|BL_ORD_ID|541692 sp|P76097|YDCJ_ECOLI Uncharacterized protein YdcJ OS=Escherichia coli (strain K12) OX=83333 GN=ydcJ PE=4 SV=1//0 && PF07063:Domain of unknown function (DUF1338)	-
G4123-orf02981	201.627	2646.59	-3.71375	1.7656e-15	3.4036e-14	wbdM	G4123	2275456	2276562	-	1107	protein_coding	gnl|BL_ORD_ID|46864 sp|Q81ST7|BSHA_BACAN N-acetyl-alpha-D-glucosaminyl L-malate synthase OS=Bacillus anthracis OX=1392 GN=bshA PE=1 SV=1//5.82431e-23 && PF13439:Glycosyltransferase Family 4|PF00534:Glycosyl transferases group 1	Glycos_transf_1
G4123-orf02107	24.266	453.754	-4.21948	1.85727e-15	3.56639e-14	fdnG	G4123	1600690	1601277	+	588	protein_coding	gnl|BL_ORD_ID|130405 sp|P24183|FDNG_ECOLI Formate dehydrogenase, nitrate-inducible, major subunit OS=Escherichia coli (strain K12) OX=83333 GN=fdnG PE=1 SV=3//2.72257e-136 && PF04879:Molybdopterin oxidoreductase Fe4S4 domain|PF00384:Molybdopterin oxidoreductase	-
G4123-orf03272	56.1655	839.342	-3.89921	2.38407e-15	4.56023e-14	glpQ	G4123	2520003	2521079	-	1077	protein_coding	gnl|BL_ORD_ID|154657 sp|P09394|GLPQ_ECOLI Glycerophosphodiester phosphodiesterase, periplasmic OS=Escherichia coli (strain K12) OX=83333 GN=glpQ PE=1 SV=2//0 && PF03009:Glycerophosphoryl diester phosphodiesterase family	-
G4123-orf02357	10.2302	272.715	-4.72334	2.45735e-15	4.68225e-14	ydhU	G4123	1781431	1782216	-	786	protein_coding	gnl|BL_ORD_ID|541921 sp|P77409|YDHU_ECOLI Putative cytochrome YdhU OS=Escherichia coli (strain K12) OX=83333 GN=ydhU PE=2 SV=1//1.14703e-147 && PF01292:Prokaryotic cytochrome b561	Ni_hydr_CYTB
G4123-orf03123	123.792	1656.76	-3.74134	2.64675e-15	5.02373e-14	dld	G4123	2397493	2399208	+	1716	protein_coding	gnl|BL_ORD_ID|100105 sp|P06149|DLD_ECOLI Quinone-dependent D-lactate dehydrogenase OS=Escherichia coli (strain K12) OX=83333 GN=dld PE=1 SV=3//0 && PF01565:FAD binding domain|PF09330:D-lactate dehydrogenase, membrane binding	FAD_binding_4
Novel00184	142.932	1884.04	-3.71954	2.67858e-15	5.06466e-14	-	G4123	4775769	4776065	-	297	-	PF01250:Ribosomal protein S6	-
G4123-orf05095	299.876	3768.09	-3.65097	2.77562e-15	5.22813e-14	uspA	G4123	3896041	3896475	+	435	protein_coding	gnl|BL_ORD_ID|499719 sp|P0AED4|USPA_SHISO Universal stress protein A OS=Shigella sonnei OX=624 GN=uspA PE=3 SV=2//1.11092e-103 && PF00582:Universal stress protein family	Usp
G4123-orf01348	250.114	11.7369	4.39689	2.97041e-15	5.57375e-14	phoH	G4123	1057985	1058773	+	789	protein_coding	gnl|BL_ORD_ID|303796 sp|P0A9K1|PHOH_ECOLI Protein PhoH OS=Escherichia coli (strain K12) OX=83333 GN=phoH PE=1 SV=1//0 && PF02562:PhoH-like protein	-
G4123-orf02360	15.3341	330.71	-4.42208	3.36848e-15	6.29676e-14	ydhW	G4123	1782945	1783583	-	639	protein_coding	gnl|BL_ORD_ID|541923 sp|P77564|YDHW_ECOLI Uncharacterized protein YdhW OS=Escherichia coli (strain K12) OX=83333 GN=ydhW PE=2 SV=1//1.28082e-136 && -	-
G4123-orf03605	794.954	56.4092	3.81348	3.39708e-15	6.32626e-14	ypfG	G4123	2765468	2766511	-	1044	protein_coding	gnl|BL_ORD_ID|550619 sp|P76559|YPFG_ECOLI Uncharacterized protein YpfG OS=Escherichia coli (strain K12) OX=83333 GN=ypfG PE=3 SV=1//0 && PF06674:Protein of unknown function (DUF1176)	-
G4123-orf06177	532.103	6486.8	-3.60749	3.48124e-15	6.45862e-14	dcuA	G4123	4716578	4717786	-	1209	protein_coding	gnl|BL_ORD_ID|93300 sp|P0ABN8|DCUA_SHIFL Anaerobic C4-dicarboxylate transporter DcuA OS=Shigella flexneri OX=623 GN=dcuA PE=3 SV=1//0 && PF03605:Anaerobic c4-dicarboxylate membrane transporter	-
G4123-orf00012	2321.02	185.723	3.64251	3.80521e-15	7.03323e-14	yaaH	G4123	10107	10673	-	567	protein_coding	gnl|BL_ORD_ID|427081 sp|P0ACA0|SATP_SHIFL Succinate-acetate/proton symporter SatP OS=Shigella flexneri OX=623 GN=satP PE=3 SV=1//3.10397e-117 && PF01184:GPR1/FUN34/yaaH family	-
G4123-orf00278	2865.86	232.746	3.62133	4.14683e-15	7.63605e-14	metN	G4123	226490	227521	-	1032	protein_coding	gnl|BL_ORD_ID|236291 sp|Q3Z5F8|METN_SHISS Methionine import ATP-binding protein MetN OS=Shigella sonnei (strain Ss046) OX=300269 GN=metN PE=3 SV=1//0 && PF09383:NIL domain|PF00005:ABC transporter|PF07673:Protein of unknown function (DUF1602)	ABC_tran
G4123-orf01530	1343.62	15916.5	-3.56623	4.25749e-15	7.81068e-14	ptsG	G4123	1188935	1190368	+	1434	protein_coding	gnl|BL_ORD_ID|324621 sp|P69786|PTGCB_ECOLI PTS system glucose-specific EIICB component OS=Escherichia coli (strain K12) OX=83333 GN=ptsG PE=1 SV=1//0 && PF00367:phosphotransferase system, EIIB|PF02378:Phosphotransferase system, EIIC	-
G4123-orf00423	3133.81	257.824	3.60272	4.96781e-15	9.08005e-14	betT	G4123	344921	346954	+	2034	protein_coding	gnl|BL_ORD_ID|42536 sp|P0ABC9|BETT_ECOLI High-affinity choline transport protein OS=Escherichia coli (strain K12) OX=83333 GN=betT PE=2 SV=1//0 && PF02028:BCCT, betaine/carnitine/choline family transporter	-
G4123-orf06437	206.73	2575.27	-3.63829	5.10624e-15	9.29863e-14	-	G4123	4916675	4919635	-	2961	protein_coding	gnl|BL_ORD_ID|246286 sp|A1TEL6|MPRB_MYCVP Signal transduction histidine-protein kinase/phosphatase MprB OS=Mycobacterium vanbaalenii (strain DSM 7251 / PYR-1) OX=350058 GN=mprB PE=3 SV=1//2.28835e-07 && PF13589:Histidine kinase-, DNA gyrase B-, and HSP90-like ATPase|PF02518:Histidine kinase-, DNA gyrase B-, and HSP90-like ATPase	HATPase_c
G4123-orf02491	364.951	21.1417	4.10041	5.24545e-15	9.51703e-14	ydjE	G4123	1880977	1882335	-	1359	protein_coding	gnl|BL_ORD_ID|542095 sp|P38055|YDJE_ECOLI Inner membrane metabolite transport protein YdjE OS=Escherichia coli (strain K12) OX=83333 GN=ydjE PE=1 SV=2//0 && PF00083:Sugar (and other) transporter	Sugar_tr
Novel00021	951.898	71.2998	3.73616	5.5463e-15	1.0026e-13	-	G4123	733749	734369	-	621	-	-	-
G4123-orf03408	549.967	6486.8	-3.55986	6.92198e-15	1.24671e-13	yfcZ	G4123	2627294	2627578	-	285	protein_coding	gnl|BL_ORD_ID|543246 sp|P0AD33|YFCZ_ECOLI UPF0381 protein YfcZ OS=Escherichia coli (strain K12) OX=83333 GN=yfcZ PE=3 SV=1//1.09693e-52 && PF04175:Protein of unknown function (DUF406)	-
G4123-orf02359	14.0581	305.631	-4.43286	7.64201e-15	1.37139e-13	ydhX	G4123	1782213	1782767	-	555	protein_coding	gnl|BL_ORD_ID|541926 sp|P77375|YDHX_ECOLI Uncharacterized ferredoxin-like protein YdhX OS=Escherichia coli (strain K12) OX=83333 GN=ydhX PE=2 SV=4//5.49076e-138 && PF13247:4Fe-4S dicluster domain	-
G4123-orf06392	487.444	32.8975	3.88335	7.68982e-15	1.37497e-13	-	G4123	4878648	4878797	+	150	protein_coding	gnl|BL_ORD_ID|531287 sp|P50360|Y4HP_SINFN Uncharacterized protein y4hP OS=Sinorhizobium fredii (strain NBRC 101917 / NGR234) OX=394 GN=NGR_a03340 PE=3 SV=2//2.43219e-07 && PF13817:IS66 C-terminal element	-
G4123-orf02362	38.3018	584.634	-3.92868	8.08278e-15	1.44002e-13	ydhY	G4123	1785719	1786345	-	627	protein_coding	gnl|BL_ORD_ID|541930 sp|P0AAL8|YDHY_SHIFL Uncharacterized ferredoxin-like protein YdhY OS=Shigella flexneri OX=623 GN=ydhY PE=4 SV=1//3.49762e-135 && PF13247:4Fe-4S dicluster domain	-
G4123-orf03277	12.7821	293.092	-4.50871	8.22294e-15	1.45972e-13	glpB	G4123	2524333	2525592	+	1260	protein_coding	gnl|BL_ORD_ID|153921 sp|Q1R9H5|GLPB_ECOUT Anaerobic glycerol-3-phosphate dehydrogenase subunit B OS=Escherichia coli (strain UTI89 / UPEC) OX=364106 GN=glpB PE=3 SV=2//0 && PF00890:FAD binding domain	-
G4123-orf01543	542.311	37.5999	3.84523	8.64808e-15	1.52969e-13	ycfJ	G4123	1198681	1199220	+	540	protein_coding	gnl|BL_ORD_ID|540487 sp|P0AB37|YCFJ_SHIFL Uncharacterized protein YcfJ OS=Shigella flexneri OX=623 GN=ycfJ PE=4 SV=1//2.53632e-111 && PF05433:Glycine zipper 2TM domain	-
G4123-orf01403	148.036	4.68306	4.94063	8.87058e-15	1.56344e-13	-	G4123	1106926	1107270	-	345	protein_coding	gnl|BL_ORD_ID|475815 sp|Q46731|TN5P_ECOLX Transposase for transposon Tn5 OS=Escherichia coli OX=562 GN=tnpA PE=1 SV=1//1.77513e-16 && PF02281:Transposase Tn5 dimerisation domain	-
G4123-orf03190	3733.52	318.171	3.55207	9.39021e-15	1.64913e-13	yejG	G4123	2452049	2452393	-	345	protein_coding	gnl|BL_ORD_ID|542801 sp|P0AD23|YEJG_SHIFL Uncharacterized protein YejG OS=Shigella flexneri OX=623 GN=yejG PE=4 SV=1//4.87747e-81 && PF13989:YejG-like protein	-
G4123-orf03305	94.4448	1217.88	-3.68741	9.59359e-15	1.67888e-13	menC	G4123	2545128	2546090	-	963	protein_coding	gnl|BL_ORD_ID|233554 sp|Q1R9F3|MENC_ECOUT o-succinylbenzoate synthase OS=Escherichia coli (strain UTI89 / UPEC) OX=364106 GN=menC PE=3 SV=1//0 && PF13378:Enolase C-terminal domain-like	-
G4123-orf05969	4338.33	372.247	3.5423	9.74469e-15	1.6993e-13	-	G4123	4559723	4559926	+	204	protein_coding	-//- && -	-
G4123-orf02985	102.101	1305.65	-3.67547	1.00418e-14	1.74494e-13	rfbE	G4123	2279508	2280755	-	1248	protein_coding	gnl|BL_ORD_ID|347698 sp|P37781|RFBE_SHIFL Putative O-antigen transporter OS=Shigella flexneri OX=623 GN=rfbE PE=3 SV=2//5.62844e-110 && PF01943:Polysaccharide biosynthesis protein	-
G4123-orf06486	1.38778e-17	112.837	-9.86231	1.05675e-14	1.82985e-13	-	G4123	4954991	4955275	-	285	protein_coding	gnl|BL_ORD_ID|296591 sp|P0A1C7|PDUA_SALTY Propanediol utilization protein PduA OS=Salmonella typhimurium (strain LT2 / SGSC1412 / ATCC 700720) OX=99287 GN=pduA PE=1 SV=1//4.46347e-20 && PF00936:BMC domain	-
G4123-orf05117	729.879	54.8417	3.73083	1.06713e-14	1.84136e-13	chuA	G4123	3908244	3910226	-	1983	protein_coding	gnl|BL_ORD_ID|178162 sp|Q56989|HMUR_YERPE Hemin receptor OS=Yersinia pestis OX=632 GN=hmuR PE=3 SV=1//0 && PF07715:TonB-dependent Receptor Plug Domain|PF00593:TonB dependent receptor	TonB_dep_Rec
G4123-orf01698	197.799	8.60188	4.5006	1.07841e-14	1.85433e-13	dadA	G4123	1296952	1298250	+	1299	protein_coding	gnl|BL_ORD_ID|88635 sp|B7MTW7|DADA_ECO81 D-amino acid dehydrogenase OS=Escherichia coli O81 (strain ED1a) OX=585397 GN=dadA PE=3 SV=1//0 && PF01266:FAD dependent oxidoreductase	DAO
G4123-orf05096	165.899	2021.19	-3.60607	1.09788e-14	1.88127e-13	yhiP	G4123	3896792	3898261	+	1470	protein_coding	gnl|BL_ORD_ID|107946 sp|P36837|DTPB_ECOLI Dipeptide and tripeptide permease B OS=Escherichia coli (strain K12) OX=83333 GN=dtpB PE=1 SV=2//0 && PF00854:POT family	-
Novel00062	1045.04	82.2719	3.66471	1.11505e-14	1.90264e-13	-	G4123	2187202	2187502	+	301	-	-	-
G4123-orf01145	24.266	416.135	-4.09466	1.11807e-14	1.90264e-13	artQ	G4123	885890	886606	-	717	protein_coding	gnl|BL_ORD_ID|28477 sp|P0AE36|ARTQ_SHIFL Arginine ABC transporter permease protein ArtQ OS=Shigella flexneri OX=623 GN=artQ PE=3 SV=1//2.48507e-162 && PF00528:Binding-protein-dependent transport system inner membrane component	BPD_transp_1
G4123-orf00929	427.474	4897.42	-3.51783	1.50996e-14	2.5607e-13	pal	G4123	732287	732808	+	522	protein_coding	gnl|BL_ORD_ID|291273 sp|P0A914|PAL_SHIFL Peptidoglycan-associated lipoprotein OS=Shigella flexneri OX=623 GN=pal PE=3 SV=1//3.49896e-115 && PF00691:OmpA family	-
G4123-orf01720	22.99	395.759	-4.09986	1.72157e-14	2.90587e-13	dhaK	G4123	1314935	1316005	-	1071	protein_coding	gnl|BL_ORD_ID|98478 sp|P76015|DHAK_ECOLI PEP-dependent dihydroxyacetone kinase, dihydroxyacetone-binding subunit DhaK OS=Escherichia coli (strain K12) OX=83333 GN=dhaK PE=1 SV=2//0 && PF02733:Dak1 domain	-
G4123-orf05453	1469.94	16290.3	-3.4701	1.72527e-14	2.90587e-13	glmS	G4123	4166844	4168673	-	1830	protein_coding	gnl|BL_ORD_ID|152305 sp|Q83IY4|GLMS_SHIFL Glutamine--fructose-6-phosphate aminotransferase [isomerizing] OS=Shigella flexneri OX=623 GN=glmS PE=3 SV=3//0 && PF01380:SIS domain|PF13522:Glutamine amidotransferase domain	SIS
Novel00136	1364.04	113.621	3.58392	1.7745e-14	2.97862e-13	-	G4123	3860418	3861023	+	606	-	PF04542:Sigma-70 region 2|PF04545:Sigma-70, region 4	Sigma70_r4
G4123-orf02283	122.516	1500.8	-3.61366	1.80701e-14	3.02291e-13	manA	G4123	1725115	1726290	+	1176	protein_coding	gnl|BL_ORD_ID|227734 sp|P00946|MANA_ECOLI Mannose-6-phosphate isomerase OS=Escherichia coli (strain K12) OX=83333 GN=manA PE=1 SV=1//0 && PF01238:Phosphomannose isomerase type I	-
G4123-orf05436	376.435	24.2766	3.94684	1.9656e-14	3.2771e-13	yieL	G4123	4154509	4155678	-	1170	protein_coding	gnl|BL_ORD_ID|546246 sp|P31471|YIEL_ECOLI Uncharacterized protein YieL OS=Escherichia coli (strain K12) OX=83333 GN=yieL PE=4 SV=3//0 && PF00756:Putative esterase|PF02922:Carbohydrate-binding module 48 (Isoamylase N-terminal domain)	-
G4123-orf05304	108.481	1322.11	-3.60618	2.20628e-14	3.66599e-13	waaG	G4123	4058613	4059737	-	1125	protein_coding	gnl|BL_ORD_ID|347657 sp|P25740|RFAG_ECOLI Lipopolysaccharide core biosynthesis protein RfaG OS=Escherichia coli (strain K12) OX=83333 GN=rfaG PE=1 SV=1//0 && PF00534:Glycosyl transferases group 1	Glycos_transf_1
G4123-orf02979	1288.75	14102.2	-3.45177	2.29087e-14	3.79377e-13	gnd	G4123	2272462	2273868	-	1407	protein_coding	gnl|BL_ORD_ID|2435 sp|P00350|6PGD_ECOLI 6-phosphogluconate dehydrogenase, decarboxylating OS=Escherichia coli (strain K12) OX=83333 GN=gnd PE=1 SV=2//0 && PF00393:6-phosphogluconate dehydrogenase, C-terminal domain|PF03446:NAD binding domain of 6-phosphogluconate dehydrogenase	NAD_binding_2
G4123-orf04669	75.3052	958.467	-3.66823	2.38472e-14	3.93598e-13	yrbA	G4123	3590533	3590802	-	270	protein_coding	gnl|BL_ORD_ID|186178 sp|P0A9W8|IBAG_SHIFL Acid stress protein IbaG OS=Shigella flexneri OX=623 GN=ibaG PE=3 SV=1//1.18181e-58 && PF01722:BolA-like protein	-
G4123-orf00489	336.88	21.1417	3.98497	2.69288e-14	4.42978e-13	-	G4123	402754	403062	-	309	protein_coding	gnl|BL_ORD_ID|537526 sp|P0AAP7|YAIY_ECOLI Inner membrane protein YaiY OS=Escherichia coli (strain K12) OX=83333 GN=yaiY PE=1 SV=1//5.39013e-71 && PF10954:Protein of unknown function (DUF2755)	-
G4123-orf02847	280.737	16.4393	4.08226	2.71375e-14	4.44929e-13	fyuA	G4123	2132426	2134447	+	2022	protein_coding	gnl|BL_ORD_ID|140632 sp|P46359|FYUA_YERPE Pesticin receptor OS=Yersinia pestis OX=632 GN=fyuA PE=1 SV=2//0 && PF00593:TonB dependent receptor|PF07715:TonB-dependent Receptor Plug Domain	TonB_dep_Rec
G4123-orf02842	1279.82	108.135	3.56329	2.82304e-14	4.61314e-13	irp1	G4123	2119325	2128816	+	9492	protein_coding	gnl|BL_ORD_ID|313680 sp|P9WQE1|PPSE_MYCTU Phthiocerol synthesis polyketide synthase type I PpsE OS=Mycobacterium tuberculosis (strain ATCC 25618 / H37Rv) OX=83332 GN=ppsE PE=1 SV=1//2.88859e-149 && PF08659:KR domain|PF00109:Beta-ketoacyl synthase, N-terminal domain|PF16197:Ketoacyl-synthetase C-terminal extension|PF00698:Acyl transferase domain|PF00668:Condensation domain|PF00975:Thioesterase dom…	ketoacyl-synt
G4123-orf01559	204.179	2335.46	-3.51519	2.97323e-14	4.84254e-13	potD	G4123	1212866	1213912	-	1047	protein_coding	gnl|BL_ORD_ID|311417 sp|P0AFL0|POTD_SHIFL Spermidine/putrescine-binding periplasmic protein OS=Shigella flexneri OX=623 GN=potD PE=3 SV=1//0 && PF13416:Bacterial extracellular solute-binding protein	-
G4123-orf01943	575.486	43.8697	3.70914	3.04806e-14	4.94809e-13	pspB	G4123	1474645	1474869	+	225	protein_coding	gnl|BL_ORD_ID|323372 sp|P0AFM9|PSPB_ECOLI Phage shock protein B OS=Escherichia coli (strain K12) OX=83333 GN=pspB PE=1 SV=1//3.55994e-48 && PF06667:Phage shock protein B	PspB
G4123-orf06485	1.38778e-17	106.567	-9.77993	3.38135e-14	5.47114e-13	-	G4123	4954698	4954976	-	279	protein_coding	gnl|BL_ORD_ID|296591 sp|P0A1C7|PDUA_SALTY Propanediol utilization protein PduA OS=Salmonella typhimurium (strain LT2 / SGSC1412 / ATCC 700720) OX=99287 GN=pduA PE=1 SV=1//9.38165e-30 && PF00936:BMC domain	-
G4123-orf00517	1278.55	109.702	3.54112	3.4711e-14	5.59801e-13	phoR	G4123	421639	422934	+	1296	protein_coding	gnl|BL_ORD_ID|303843 sp|P08400|PHOR_ECOLI Phosphate regulon sensor protein PhoR OS=Escherichia coli (strain K12) OX=83333 GN=phoR PE=1 SV=1//0 && PF00512:His Kinase A (phospho-acceptor) domain|PF00989:PAS fold|PF02518:Histidine kinase-, DNA gyrase B-, and HSP90-like ATPase|PF11808:Domain of unknown function (DUF3329)	HATPase_c
G4123-orf03969	11.5061	247.636	-4.4162	4.15044e-14	6.6718e-13	hycG	G4123	3036644	3037411	-	768	protein_coding	gnl|BL_ORD_ID|185481 sp|P16433|HYCG_ECOLI Formate hydrogenlyase subunit 7 OS=Escherichia coli (strain K12) OX=83333 GN=hycG PE=1 SV=2//0 && PF01058:NADH ubiquinone oxidoreductase, 20 Kd subunit	-
G4123-orf03379	681.392	54.058	3.65239	4.4943e-14	7.20109e-13	yfcJ	G4123	2605463	2606641	-	1179	protein_coding	gnl|BL_ORD_ID|543188 sp|P77549|YFCJ_ECOLI Uncharacterized MFS-type transporter YfcJ OS=Escherichia coli (strain K12) OX=83333 GN=yfcJ PE=1 SV=1//0 && PF07690:Major Facilitator Superfamily	MFS_1
G4123-orf00152	712.015	57.9766	3.61509	4.59816e-14	7.34366e-13	aroP	G4123	122625	123995	-	1371	protein_coding	gnl|BL_ORD_ID|27646 sp|Q8FL49|AROP_ECOL6 Aromatic amino acid transport protein AroP OS=Escherichia coli O6:H1 (strain CFT073 / ATCC 700928 / UPEC) OX=199310 GN=aroP PE=3 SV=1//0 && PF00324:Amino acid permease	AA_permease
G4123-orf06601	195.247	9.38563	4.35801	4.87151e-14	7.75513e-13	yjiJ	G4123	5023118	5024296	-	1179	protein_coding	gnl|BL_ORD_ID|547045 sp|P39381|YJIJ_ECOLI Uncharacterized protein YjiJ OS=Escherichia coli (strain K12) OX=83333 GN=yjiJ PE=4 SV=1//0 && PF06779:Uncharacterised MFS-type transporter YbfB	-
G4123-orf04561	592.074	46.2208	3.67505	5.17991e-14	8.21957e-13	yhaM	G4123	3515553	3516863	-	1311	protein_coding	gnl|BL_ORD_ID|544397 sp|Q1R6M3|YHAM_ECOUT UPF0597 protein YhaM OS=Escherichia coli (strain UTI89 / UPEC) OX=364106 GN=yhaM PE=3 SV=1//0 && PF03313:Serine dehydratase alpha chain	-
G4123-orf00882	135.276	3.89927	5.06647	5.29076e-14	8.36856e-13	kdpB	G4123	696478	698526	-	2049	protein_coding	gnl|BL_ORD_ID|204055 sp|B5YQN9|KDPB_ECO5E Potassium-transporting ATPase ATP-binding subunit OS=Escherichia coli O157:H7 (strain EC4115 / EHEC) OX=444450 GN=kdpB PE=3 SV=1//0 && PF00702:haloacid dehalogenase-like hydrolase|PF00122:E1-E2 ATPase	E1-E2_ATPase
G4123-orf03337	593.35	6332.41	-3.41559	5.34109e-14	8.42117e-13	nuoA	G4123	2570879	2571322	-	444	protein_coding	gnl|BL_ORD_ID|279582 sp|Q3YZS2|NUOA_SHISS NADH-quinone oxidoreductase subunit A OS=Shigella sonnei (strain Ss046) OX=300269 GN=nuoA PE=3 SV=1//1.55454e-103 && PF00507:NADH-ubiquinone/plastoquinone oxidoreductase, chain 3	-
G4123-orf01191	677.564	7207.04	-3.4108	5.55215e-14	8.72606e-13	serS	G4123	933260	934552	+	1293	protein_coding	gnl|BL_ORD_ID|460457 sp|Q3Z3M7|SYS_SHISS Serine--tRNA ligase OS=Shigella sonnei (strain Ss046) OX=300269 GN=serS PE=3 SV=1//0 && PF02403:Seryl-tRNA synthetase N-terminal domain|PF00587:tRNA synthetase class II core domain (G, H, P, S and T)	tRNA-synt_2b
G4123-orf06553	6043.03	572.095	3.40062	6.00079e-14	9.40124e-13	fimD	G4123	4988903	4991473	+	2571	protein_coding	gnl|BL_ORD_ID|132435 sp|P30130|FIMD_ECOLI Outer membrane usher protein FimD OS=Escherichia coli (strain K12) OX=83333 GN=fimD PE=1 SV=2//0 && PF00577:Outer membrane usher protein|PF13954:PapC N-terminal domain|PF13953:PapC C-terminal domain	-
G4123-orf02385	121.24	3.11547	5.21969	6.30205e-14	9.84197e-13	ydiL	G4123	1802309	1802665	+	357	protein_coding	gnl|BL_ORD_ID|541984 sp|P76196|YDIL_ECOLI Uncharacterized protein YdiL OS=Escherichia coli (strain K12) OX=83333 GN=ydiL PE=4 SV=2//4.14935e-84 && PF08965:Domain of unknown function (DUF1870)	-
G4123-orf03516	88.0649	1048.59	-3.57232	6.40109e-14	9.9651e-13	glk	G4123	2703841	2704806	-	966	protein_coding	gnl|BL_ORD_ID|151385 sp|Q1R8X8|GLK_ECOUT Glucokinase OS=Escherichia coli (strain UTI89 / UPEC) OX=364106 GN=glk PE=3 SV=1//0 && PF02685:Glucokinase	Glucokinase
G4123-orf02751	125.068	1429.48	-3.51371	6.65692e-14	1.03308e-12	fliY	G4123	2057455	2058255	-	801	protein_coding	gnl|BL_ORD_ID|134558 sp|P0AEM9|FLIY_ECOLI L-cystine-binding protein FliY OS=Escherichia coli (strain K12) OX=83333 GN=fliY PE=1 SV=1//3.00192e-172 && PF00497:Bacterial extracellular solute-binding proteins, family 3	-
G4123-orf02897	201.627	10.1694	4.29032	7.43384e-14	1.15003e-12	-	G4123	2206390	2206554	-	165	protein_coding	-//- && -	-
G4123-orf02856	45.9577	605.795	-3.71769	7.87552e-14	1.21455e-12	amn	G4123	2140851	2142305	+	1455	protein_coding	gnl|BL_ORD_ID|15470 sp|P0AE12|AMN_ECOLI AMP nucleosidase OS=Escherichia coli (strain K12) OX=83333 GN=amn PE=1 SV=1//0 && PF01048:Phosphorylase superfamily|PF10423:Bacterial AMP nucleoside phosphorylase N-terminus	-
G4123-orf03076	105.929	1.54781	5.97228	8.0319e-14	1.23481e-12	yegX	G4123	2357699	2358517	-	819	protein_coding	gnl|BL_ORD_ID|542736 sp|Q8FFY2|YEGX_ECOL6 Uncharacterized protein YegX OS=Escherichia coli O6:H1 (strain CFT073 / ATCC 700928 / UPEC) OX=199310 GN=yegX PE=3 SV=2//0 && PF01183:Glycosyl hydrolases family 25	-
G4123-orf02973	8.95417	217.855	-4.58972	8.12376e-14	1.24505e-12	hisA	G4123	2267640	2268377	+	738	protein_coding	gnl|BL_ORD_ID|174239 sp|Q1RA49|HIS4_ECOUT 1-(5-phosphoribosyl)-5-[(5-phosphoribosylamino)methylideneamino] imidazole-4-carboxamide isomerase OS=Escherichia coli (strain UTI89 / UPEC) OX=364106 GN=hisA PE=3 SV=2//3.0334e-155 && PF00977:Histidine biosynthesis protein	-
G4123-orf01942	2606.83	244.501	3.41362	8.25567e-14	1.26135e-12	pspA	G4123	1473923	1474591	+	669	protein_coding	gnl|BL_ORD_ID|323367 sp|P0AFM8|PSPA_SHIFL Phage shock protein A OS=Shigella flexneri OX=623 GN=pspA PE=3 SV=2//2.65041e-154 && PF04012:PspA/IM30 family	-
G4123-orf04343	121.24	1373.05	-3.50042	8.39744e-14	1.27905e-12	kpsT	G4123	3338058	3338717	-	660	protein_coding	gnl|BL_ORD_ID|208088 sp|P23888|KPST1_ECOLX Polysialic acid transport ATP-binding protein KpsT OS=Escherichia coli OX=562 GN=kpsT PE=1 SV=1//2.53327e-162 && PF13304:AAA domain, putative AbiEii toxin, Type IV TA system	-
G4123-orf03320	107.205	1228.85	-3.51771	8.50048e-14	1.29077e-12	nuoN	G4123	2556298	2557755	-	1458	protein_coding	gnl|BL_ORD_ID|282149 sp|Q1R9E1|NUON_ECOUT NADH-quinone oxidoreductase subunit N OS=Escherichia coli (strain UTI89 / UPEC) OX=364106 GN=nuoN PE=3 SV=1//0 && PF00361:Proton-conducting membrane transporter	-
G4123-orf00419	2761.23	260.959	3.40269	8.87227e-14	1.34309e-12	betA	G4123	341017	342705	-	1689	protein_coding	gnl|BL_ORD_ID|42258 sp|Q1RFM3|BETA_ECOUT Oxygen-dependent choline dehydrogenase OS=Escherichia coli (strain UTI89 / UPEC) OX=364106 GN=betA PE=3 SV=2//0 && PF00732:GMC oxidoreductase|PF05199:GMC oxidoreductase	-
G4123-orf06166	252.665	2708.51	-3.42171	9.30246e-14	1.4039e-12	lysU	G4123	4704305	4705822	-	1518	protein_coding	gnl|BL_ORD_ID|455898 sp|Q8FAT5|SYK2_ECOL6 Lysine--tRNA ligase, heat inducible OS=Escherichia coli O6:H1 (strain CFT073 / ATCC 700928 / UPEC) OX=199310 GN=lysU PE=3 SV=3//0 && PF01336:OB-fold nucleic acid binding domain|PF00152:tRNA synthetases class II (D, K and N)	tRNA-synt_2
G4123-orf01560	39.5778	528.207	-3.73513	9.37996e-14	1.41128e-12	potC	G4123	1213909	1214703	-	795	protein_coding	gnl|BL_ORD_ID|311407 sp|P0AFK6|POTC_ECOLI Spermidine/putrescine transport system permease protein PotC OS=Escherichia coli (strain K12) OX=83333 GN=potC PE=3 SV=1//8.86272e-179 && PF00528:Binding-protein-dependent transport system inner membrane component	BPD_transp_1
G4123-orf01014	777.09	66.5975	3.5417	1.00497e-13	1.50745e-12	ybiN	G4123	794641	795567	+	927	protein_coding	gnl|BL_ORD_ID|383569 sp|Q3Z3X8|RLMF_SHISS Ribosomal RNA large subunit methyltransferase F OS=Shigella sonnei (strain Ss046) OX=300269 GN=rlmF PE=3 SV=2//0 && PF05971:Protein of unknown function (DUF890)	-
G4123-orf00656	17.8861	309.55	-4.10596	1.05298e-13	1.57469e-12	ybbL	G4123	523395	524072	+	678	protein_coding	gnl|BL_ORD_ID|131397 sp|P77279|FETA_ECOLI Probable iron export ATP-binding protein FetA OS=Escherichia coli (strain K12) OX=83333 GN=fetA PE=1 SV=1//2.25535e-167 && PF00005:ABC transporter	ABC_tran
G4123-orf03984	43.4057	565.825	-3.70148	1.08284e-13	1.61445e-12	fhlA	G4123	3047539	3049617	+	2079	protein_coding	gnl|BL_ORD_ID|132062 sp|P19323|FHLA_ECOLI Formate hydrogenlyase transcriptional activator FhlA OS=Escherichia coli (strain K12) OX=83333 GN=fhlA PE=1 SV=1//0 && PF01590:GAF domain|PF00158:Sigma-54 interaction domain	Sigma54_activat
G4123-orf00906	854.924	74.4347	3.51921	1.08947e-13	1.61944e-12	sdhB	G4123	714769	715485	+	717	protein_coding	gnl|BL_ORD_ID|429357 sp|P07014|SDHB_ECOLI Succinate dehydrogenase iron-sulfur subunit OS=Escherichia coli (strain K12) OX=83333 GN=sdhB PE=1 SV=1//1.20548e-178 && PF13534:4Fe-4S dicluster domain|PF13085:2Fe-2S iron-sulfur cluster binding domain	-
G4123-orf03622	191.419	2061.16	-3.42801	1.09529e-13	1.62319e-12	purC	G4123	2780610	2781323	-	714	protein_coding	gnl|BL_ORD_ID|327641 sp|P0A7E0|PUR7_SHIFL Phosphoribosylaminoimidazole-succinocarboxamide synthase OS=Shigella flexneri OX=623 GN=purC PE=3 SV=1//2.09567e-175 && PF01259:SAICAR synthetase	-
G4123-orf00619	135.276	1491.39	-3.46177	1.16826e-13	1.72616e-12	ybaB	G4123	497699	498028	+	330	protein_coding	gnl|BL_ORD_ID|537918 sp|Q3Z4S8|YBAB_SHISS Nucleoid-associated protein YbaB OS=Shigella sonnei (strain Ss046) OX=300269 GN=ybaB PE=3 SV=1//8.25151e-48 && PF02575:YbaB/EbfC DNA-binding family	-
G4123-orf01699	208.006	11.7369	4.13105	1.19248e-13	1.75668e-12	dadX	G4123	1298260	1299330	+	1071	protein_coding	gnl|BL_ORD_ID|14777 sp|Q8X4I9|ALR2_ECO57 Alanine racemase, catabolic OS=Escherichia coli O157:H7 OX=83334 GN=dadX PE=3 SV=1//0 && PF01168:Alanine racemase, N-terminal domain|PF00842:Alanine racemase, C-terminal domain	Ala_racemase_N
G4123-orf03550	946.794	9590.32	-3.34033	1.20411e-13	1.76854e-12	crr	G4123	2729721	2730230	+	510	protein_coding	gnl|BL_ORD_ID|324606 sp|P69785|PTGA_SHIFL PTS system glucose-specific EIIA component OS=Shigella flexneri OX=623 GN=crr PE=3 SV=2//3.37776e-103 && PF00358:phosphoenolpyruvate-dependent sugar phosphotransferase system, EIIA 1	-
G4123-orf06150	7.6782	190.425	-4.61488	1.34517e-13	1.96985e-12	melR	G4123	4693467	4694375	-	909	protein_coding	gnl|BL_ORD_ID|233449 sp|P0ACH8|MELR_ECOLI Melibiose operon regulatory protein OS=Escherichia coli (strain K12) OX=83333 GN=melR PE=1 SV=1//0 && PF12833:Helix-turn-helix domain	-
G4123-orf04805	964.658	9686.71	-3.32779	1.43635e-13	2.09716e-12	rpmJ	G4123	3694734	3694850	-	117	protein_coding	gnl|BL_ORD_ID|377002 sp|Q3YWW0|RL36_SHISS 50S ribosomal protein L36 OS=Shigella sonnei (strain Ss046) OX=300269 GN=rpmJ PE=3 SV=1//4.96567e-20 && PF00444:Ribosomal protein L36	-
G4123-orf00420	2333.78	224.908	3.37442	1.49705e-13	2.17934e-12	betB	G4123	342719	344191	-	1473	protein_coding	gnl|BL_ORD_ID|42372 sp|B7MCD1|BETB_ECO45 NAD/NADP-dependent betaine aldehyde dehydrogenase OS=Escherichia coli O45:K1 (strain S88 / ExPEC) OX=585035 GN=betB PE=3 SV=1//0 && PF00171:Aldehyde dehydrogenase family	Aldedh
Novel00043	2137.28	206.883	3.36798	1.77979e-13	2.58332e-12	-	G4123	1348591	1349081	-	491	-	-	-
Novel00031	386.643	29.7626	3.69302	1.82941e-13	2.6436e-12	-	G4123	990091	990285	+	195	-	PF00111:2Fe-2S iron-sulfur cluster binding domain	Fer2
G4123-orf06494	417.266	32.1138	3.69377	1.83204e-13	2.6436e-12	-	G4123	4959206	4959481	-	276	protein_coding	gnl|BL_ORD_ID|546617 sp|P0A1V3|YIS3_SHISO Insertion element IS629 uncharacterized 12 kDa protein OS=Shigella sonnei OX=624 PE=3 SV=1//5.96434e-29 && PF01527:Transposase	Transposase_8
G4123-orf06158	31.9219	438.863	-3.77715	2.09409e-13	3.01292e-12	dcuR	G4123	4700418	4701137	-	720	protein_coding	gnl|BL_ORD_ID|93828 sp|P59338|DCUR_ECOL6 Transcriptional regulatory protein DcuR OS=Escherichia coli O6:H1 (strain CFT073 / ATCC 700928 / UPEC) OX=199310 GN=dcuR PE=3 SV=1//0 && PF00072:Response regulator receiver domain	Response_reg
G4123-orf04073	51.0616	626.171	-3.61378	2.13028e-13	3.05608e-12	syd	G4123	3113496	3114041	-	546	protein_coding	gnl|BL_ORD_ID|451491 sp|Q3YY63|SYDP_SHISS Protein Syd OS=Shigella sonnei (strain Ss046) OX=300269 GN=syd PE=3 SV=1//1.30836e-134 && PF07348:Syd protein (SUKH-2)	-
Novel00166	3946.6	38555.7	-3.28823	2.20562e-13	3.15005e-12	-	G4123	4463230	4463469	+	240	-	-	-
G4123-orf04876	181.211	1894.22	-3.38519	2.20854e-13	3.15005e-12	yhfA	G4123	3737556	3737960	-	405	protein_coding	gnl|BL_ORD_ID|544716 sp|P0ADX4|YHFA_SHIFL Protein YhfA OS=Shigella flexneri OX=623 GN=yhfA PE=4 SV=1//1.07523e-96 && PF02566:OsmC-like protein	-
G4123-orf00026	4652.22	469.428	3.30854	2.48541e-13	3.53472e-12	nhaR	G4123	21465	22370	+	906	protein_coding	gnl|BL_ORD_ID|269443 sp|P0A9G3|NHAR_SHIFL Transcriptional activator protein NhaR OS=Shigella flexneri OX=623 GN=nhaR PE=3 SV=1//0 && PF00126:Bacterial regulatory helix-turn-helix protein, lysR family|PF03466:LysR substrate binding domain	HTH_1
G4123-orf00577	278.185	2819.01	-3.34063	2.58844e-13	3.67067e-12	hupB	G4123	465061	465333	+	273	protein_coding	gnl|BL_ORD_ID|91652 sp|P0A1R8|DBHB_SALTY DNA-binding protein HU-beta OS=Salmonella typhimurium (strain LT2 / SGSC1412 / ATCC 700720) OX=99287 GN=hupB PE=3 SV=1//1.03199e-37 && PF00216:Bacterial DNA-binding protein	-
G4123-orf04537	1594.99	155.158	3.36053	2.92305e-13	4.1333e-12	sstT	G4123	3500781	3502025	+	1245	protein_coding	gnl|BL_ORD_ID|445227 sp|Q1R6P1|SSTT_ECOUT Serine/threonine transporter SstT OS=Escherichia coli (strain UTI89 / UPEC) OX=364106 GN=sstT PE=3 SV=1//0 && PF00375:Sodium:dicarboxylate symporter family	SDF
G4123-orf05251	52.3376	623.82	-3.57282	3.10486e-13	4.37785e-12	yiaY	G4123	4014731	4015882	-	1152	protein_coding	gnl|BL_ORD_ID|10771 sp|P37686|ADH2_ECOLI Probable alcohol dehydrogenase OS=Escherichia coli (strain K12) OX=83333 GN=yiaY PE=3 SV=4//0 && PF00465:Iron-containing alcohol dehydrogenase	-
G4123-orf03100	336.88	25.844	3.69696	3.2451e-13	4.56255e-12	yehL	G4123	2379928	2381016	+	1089	protein_coding	gnl|BL_ORD_ID|542753 sp|P33348|YEHL_ECOLI Uncharacterized protein YehL OS=Escherichia coli (strain K12) OX=83333 GN=yehL PE=1 SV=2//0 && PF07728:AAA domain (dynein-related subfamily)	AAA_5
G4123-orf03935	987.625	94.0276	3.39081	3.57354e-13	5.01006e-12	recX	G4123	3014639	3015139	-	501	protein_coding	gnl|BL_ORD_ID|345219 sp|P66001|RECX_SHIFL Regulatory protein RecX OS=Shigella flexneri OX=623 GN=recX PE=3 SV=1//8.09275e-122 && PF02631:RecX family	-
G4123-orf03335	464.477	4546.32	-3.29076	3.71353e-13	5.18564e-12	nuoB	G4123	2570201	2570863	-	663	protein_coding	gnl|BL_ORD_ID|280070 sp|Q3YZS3|NUOB_SHISS NADH-quinone oxidoreductase subunit B OS=Shigella sonnei (strain Ss046) OX=300269 GN=nuoB PE=3 SV=1//3.5744e-166 && PF01058:NADH ubiquinone oxidoreductase, 20 Kd subunit	-
Novel00091	432.578	4241.45	-3.29325	3.72874e-13	5.18564e-12	-	G4123	3131510	3131673	+	164	-	-	-
G4123-orf03881	117.412	1237.47	-3.39669	3.7303e-13	5.18564e-12	-	G4123	2976180	2977091	-	912	protein_coding	-//- && -	-
G4123-orf00482	1653.68	164.562	3.32784	4.09425e-13	5.67559e-12	-	G4123	395162	398149	+	2988	protein_coding	gnl|BL_ORD_ID|537519 sp|P77199|YAIT_ECOLI Putative uncharacterized protein YaiT OS=Escherichia coli (strain K12) OX=83333 GN=yaiT PE=5 SV=2//0 && PF03797:Autotransporter beta-domain	-
G4123-orf03270	10.2302	210.018	-4.34668	4.24682e-13	5.8706e-12	yfaE	G4123	2518842	2519096	+	255	protein_coding	gnl|BL_ORD_ID|543068 sp|P0ABW3|YFAE_ECOLI Uncharacterized ferredoxin-like protein YfaE OS=Escherichia coli (strain K12) OX=83333 GN=yfaE PE=4 SV=1//1.66641e-57 && PF00111:2Fe-2S iron-sulfur cluster binding domain	Fer2
G4123-orf02623	2527.72	257.824	3.29265	4.30188e-13	5.91429e-12	yebN	G4123	1966500	1967066	+	567	protein_coding	gnl|BL_ORD_ID|244009 sp|Q32F38|MNTP_SHIDS Probable manganese efflux pump MntP OS=Shigella dysenteriae serotype 1 (strain Sd197) OX=300267 GN=mntP PE=3 SV=2//1.47127e-118 && PF02659:Putative manganese efflux pump	-
G4123-orf06666	75.3052	831.505	-3.46326	4.30239e-13	5.91429e-12	deoC	G4123	5073816	5074595	+	780	protein_coding	gnl|BL_ORD_ID|96383 sp|A1AJU8|DEOC_ECOK1 Deoxyribose-phosphate aldolase OS=Escherichia coli O1:K1 / APEC OX=405955 GN=deoC PE=3 SV=1//2.94423e-159 && PF01791:DeoC/LacD family aldolase	-
G4123-orf00727	108.481	3.11547	5.05939	4.4611e-13	6.10941e-12	entD	G4123	583058	583678	-	621	protein_coding	gnl|BL_ORD_ID|119932 sp|P19925|ENTD_ECOLI Enterobactin synthase component D OS=Escherichia coli (strain K12) OX=83333 GN=entD PE=1 SV=3//6.49342e-131 && PF01648:4'-phosphopantetheinyl transferase superfamily	ACPS
G4123-orf06213	123.792	1292.33	-3.38299	4.46909e-13	6.10941e-12	orn	G4123	4742410	4742955	+	546	protein_coding	gnl|BL_ORD_ID|287490 sp|P0A784|ORN_ECOLI Oligoribonuclease OS=Escherichia coli (strain K12) OX=83333 GN=orn PE=1 SV=2//4.61239e-135 && PF00929:Exonuclease	Exonuc_X-T
G4123-orf06672	442.785	4293.96	-3.27736	4.56766e-13	6.22691e-12	deoD	G4123	5077327	5078046	+	720	protein_coding	gnl|BL_ORD_ID|96766 sp|Q83P00|DEOD_SHIFL Purine nucleoside phosphorylase DeoD-type OS=Shigella flexneri OX=623 GN=deoD PE=3 SV=4//4.31432e-177 && PF01048:Phosphorylase superfamily	-
G4123-orf00238	543.587	5236.77	-3.26787	4.69829e-13	6.38735e-12	pyrH	G4123	196921	197646	+	726	protein_coding	gnl|BL_ORD_ID|334585 sp|Q3Z5I7|PYRH_SHISS Uridylate kinase OS=Shigella sonnei (strain Ss046) OX=300269 GN=pyrH PE=3 SV=1//2.22464e-163 && PF00696:Amino acid kinase family	AA_kinase
G4123-orf02310	20.438	302.496	-3.88129	5.87796e-13	7.96916e-12	gst	G4123	1750647	1751252	+	606	protein_coding	gnl|BL_ORD_ID|163135 sp|P0A9D2|GSTA_ECOLI Glutathione S-transferase GstA OS=Escherichia coli (strain K12) OX=83333 GN=gstA PE=1 SV=1//7.46414e-138 && PF13417:Glutathione S-transferase, N-terminal domain|PF00043:Glutathione S-transferase, C-terminal domain	GST_C
G4123-orf06131	210.558	13.3043	3.9698	6.11942e-13	8.27379e-12	phnB	G4123	4678530	4678973	-	444	protein_coding	gnl|BL_ORD_ID|303348 sp|P16681|PHNB_ECOLI Protein PhnB OS=Escherichia coli (strain K12) OX=83333 GN=phnB PE=4 SV=1//1.05762e-108 && PF06983:3-demethylubiquinone-9 3-methyltransferase	-
G4123-orf02653	728.603	68.165	3.41527	6.18156e-13	8.31782e-12	yobB	G4123	1986252	1986908	+	657	protein_coding	gnl|BL_ORD_ID|549677 sp|P76280|YOBB_ECOLI Uncharacterized protein YobB OS=Escherichia coli (strain K12) OX=83333 GN=yobB PE=4 SV=1//5.33073e-148 && PF00795:Carbon-nitrogen hydrolase	CN_hydrolase
G4123-orf06623	130.172	1327.6	-3.34939	6.1857e-13	8.31782e-12	yjiY	G4123	5042191	5044305	-	2115	protein_coding	gnl|BL_ORD_ID|47255 sp|P39396|BTST_ECOLI Pyruvate/proton symporter BtsT OS=Escherichia coli (strain K12) OX=83333 GN=btsT PE=1 SV=2//0 && PF02554:Carbon starvation protein CstA|PF13722:5TM C-terminal transporter carbon starvation CstA	-
G4123-orf00010	801.334	7526.79	-3.23141	6.55788e-13	8.79434e-12	tal2	G4123	8316	9200	+	885	protein_coding	gnl|BL_ORD_ID|464296 sp|Q32KB0|TAL_SHIDS Transaldolase OS=Shigella dysenteriae serotype 1 (strain Sd197) OX=300267 GN=tal PE=3 SV=1//0 && PF00923:Transaldolase	-
G4123-orf00792	82.961	884.797	-3.41336	7.15348e-13	9.56706e-12	lipB	G4123	632979	633620	-	642	protein_coding	gnl|BL_ORD_ID|218393 sp|Q3Z4G2|LIPB_SHISS Octanoyltransferase OS=Shigella sonnei (strain Ss046) OX=300269 GN=lipB PE=3 SV=2//1.39033e-159 && PF03099:Biotin/lipoate A/B protein ligase family	BPL_LipA_LipB
G4123-orf06516	256.493	18.0067	3.82168	7.41294e-13	9.88726e-12	-	G4123	4970601	4971278	+	678	protein_coding	-//- && -	-
G4123-orf03346	3798.59	34781.3	-3.19474	8.29811e-13	1.1038e-11	ackA	G4123	2579719	2580921	+	1203	protein_coding	gnl|BL_ORD_ID|6680 sp|P0A6A3|ACKA_ECOLI Acetate kinase OS=Escherichia coli (strain K12) OX=83333 GN=ackA PE=1 SV=1//0 && PF00871:Acetokinase family	-
G4123-orf05294	297.325	2828.41	-3.24948	8.68108e-13	1.15164e-11	rfaD	G4123	4048617	4049549	+	933	protein_coding	gnl|BL_ORD_ID|177322 sp|Q3YVY3|HLDD_SHISS ADP-L-glycero-D-manno-heptose-6-epimerase OS=Shigella sonnei (strain Ss046) OX=300269 GN=hldD PE=3 SV=1//0 && PF01370:NAD dependent epimerase/dehydratase family	Epimerase
G4123-orf03016	104.653	3.11547	5.00761	8.87413e-13	1.1741e-11	wcaD	G4123	2301379	2302599	-	1221	protein_coding	gnl|BL_ORD_ID|509120 sp|P71238|WCAD_ECOLI Putative colanic acid polymerase OS=Escherichia coli (strain K12) OX=83333 GN=wcaD PE=4 SV=2//0 && -	-
G4123-orf02980	209.282	2019.62	-3.26998	9.26388e-13	1.22239e-11	wbgM	G4123	2274011	2275114	-	1104	protein_coding	gnl|BL_ORD_ID|120635 sp|P71053|EPSD_BACSU Putative glycosyltransferase EpsD OS=Bacillus subtilis (strain 168) OX=224308 GN=epsD PE=2 SV=1//1.04894e-23 && PF13477:Glycosyl transferase 4-like|PF00534:Glycosyl transferases group 1	Glycos_transf_1
G4123-orf02622	11.5061	210.801	-4.18401	9.36102e-13	1.23191e-11	yobD	G4123	1965613	1966071	+	459	protein_coding	gnl|BL_ORD_ID|549699 sp|Q1RAX0|YOBD_ECOUT UPF0266 membrane protein YobD OS=Escherichia coli (strain UTI89 / UPEC) OX=364106 GN=yobD PE=3 SV=1//6.94343e-96 && PF06173:Protein of unknown function (DUF986)	-
G4123-orf00374	146.76	1454.56	-3.30823	9.41977e-13	1.23634e-11	yagU	G4123	303083	303697	+	615	protein_coding	gnl|BL_ORD_ID|537446 sp|P0AAA1|YAGU_ECOLI Inner membrane protein YagU OS=Escherichia coli (strain K12) OX=83333 GN=yagU PE=1 SV=1//2.1081e-139 && PF07274:Protein of unknown function (DUF1440)	-
G4123-orf06446	12.7821	219.422	-4.0913	9.80555e-13	1.28356e-11	-	G4123	4922989	4923375	-	387	protein_coding	gnl|BL_ORD_ID|57828 sp|Q0T964|CDII_ECOL5 Immunity protein CdiI OS=Escherichia coli O6:K15:H31 (strain 536 / UPEC) OX=362663 GN=cdiI PE=1 SV=1//3.59388e-88 && -	-
G4123-orf00730	921.275	91.6765	3.32697	9.92546e-13	1.29582e-11	fepA	G4123	583853	586093	-	2241	protein_coding	gnl|BL_ORD_ID|131071 sp|P05825|FEPA_ECOLI Ferrienterobactin receptor OS=Escherichia coli (strain K12) OX=83333 GN=fepA PE=1 SV=2//0 && PF07715:TonB-dependent Receptor Plug Domain|PF00593:TonB dependent receptor	TonB_dep_Rec
G4123-orf00814	35.7499	441.998	-3.62451	1.00951e-12	1.3145e-11	rihA	G4123	646888	647823	-	936	protein_coding	gnl|BL_ORD_ID|350380 sp|Q8FJY8|RIHA_ECOL6 Pyrimidine-specific ribonucleoside hydrolase RihA OS=Escherichia coli O6:H1 (strain CFT073 / ATCC 700928 / UPEC) OX=199310 GN=rihA PE=3 SV=2//0 && PF01156:Inosine-uridine preferring nucleoside hydrolase	-
G4123-orf05122	288.393	22.7091	3.65831	1.10544e-12	1.43562e-11	chuT	G4123	3910991	3911824	+	834	protein_coding	gnl|BL_ORD_ID|178164 sp|Q56991|HMUT_YERPE Hemin-binding periplasmic protein HmuT OS=Yersinia pestis OX=632 GN=hmuT PE=1 SV=2//3.27547e-44 && PF01497:Periplasmic binding protein	Peripla_BP_2
G4123-orf03079	306.256	24.2766	3.64927	1.2164e-12	1.57558e-11	thiD	G4123	2358582	2359382	-	801	protein_coding	gnl|BL_ORD_ID|470199 sp|P76422|THID_ECOLI Hydroxymethylpyrimidine/phosphomethylpyrimidine kinase OS=Escherichia coli (strain K12) OX=83333 GN=thiD PE=1 SV=1//0 && PF08543:Phosphomethylpyrimidine kinase	-
G4123-orf04856	102.101	1031.35	-3.33528	1.22831e-12	1.58684e-11	tuf2	G4123	3722288	3723472	-	1185	protein_coding	gnl|BL_ORD_ID|115539 sp|P0A6N2|EFTU_ECOL6 Elongation factor Tu OS=Escherichia coli O6:H1 (strain CFT073 / ATCC 700928 / UPEC) OX=199310 GN=tufA PE=3 SV=2//0 && PF00009:Elongation factor Tu GTP binding domain|PF03144:Elongation factor Tu domain 2|PF03143:Elongation factor Tu C-terminal domain	GTP_EFTU
Novel00059	737.535	72.0835	3.35237	1.31063e-12	1.68876e-11	-	G4123	2061090	2061415	+	326	-	PF00669:Bacterial flagellin N-terminal helical region	-
G4123-orf06132	571.659	5223.45	-3.19157	1.33177e-12	1.71153e-11	phnA	G4123	4679133	4679546	-	414	protein_coding	gnl|BL_ORD_ID|303346 sp|P0AFJ4|PHNA_SHIFL Protein PhnA OS=Shigella flexneri OX=623 GN=phnA PE=4 SV=1//2.22748e-78 && PF03831:PhnA protein|PF08274:PhnA Zinc-Ribbon	-
G4123-orf00052	67.6493	721.785	-3.4136	1.38547e-12	1.77592e-11	caiF	G4123	37025	37420	+	396	protein_coding	gnl|BL_ORD_ID|49986 sp|P0AE59|CAIF_SHIFL Transcriptional activatory protein CaiF OS=Shigella flexneri OX=623 GN=caiF PE=3 SV=1//5.73105e-92 && PF07180:Protein of unknown function (DUF1401)	-
Novel00046	1786.38	190.425	3.22877	1.4299e-12	1.82812e-11	-	G4123	1386466	1386839	-	374	-	PF01848:Hok/gef family	-
G4123-orf01194	104.653	1045.46	-3.31929	1.56871e-12	2.00041e-11	dmsC	G4123	937865	938728	+	864	protein_coding	gnl|BL_ORD_ID|100756 sp|P18777|DMSC_ECOLI Anaerobic dimethyl sulfoxide reductase chain C OS=Escherichia coli (strain K12) OX=83333 GN=dmsC PE=1 SV=1//1.31034e-174 && PF04976:DMSO reductase anchor subunit (DmsC)	-
G4123-orf02259	89.3409	1.54781	5.72683	1.5943e-12	2.0278e-11	-	G4123	1707541	1707660	-	120	protein_coding	-//- && -	-
G4123-orf00885	1119.05	116.755	3.25912	1.65356e-12	2.09776e-11	ybfA	G4123	700624	700830	+	207	protein_coding	gnl|BL_ORD_ID|538804 sp|P0AAU4|YBFA_SHIFL Uncharacterized protein YbfA OS=Shigella flexneri OX=623 GN=ybfA PE=3 SV=1//1.40584e-43 && PF10725:Protein of unknown function (DUF2517)	-
G4123-orf02606	139.104	1339.35	-3.26643	1.75212e-12	2.21711e-11	yoaB	G4123	1954176	1954523	+	348	protein_coding	gnl|BL_ORD_ID|549584 sp|P0AEB9|YOAB_SHIFL RutC family protein YoaB OS=Shigella flexneri OX=623 GN=yoaB PE=3 SV=1//9.96078e-80 && PF01042:Endoribonuclease L-PSP	Ribonuc_L-PSP
G4123-orf04435	181.211	10.9531	4.03068	1.76243e-12	2.22238e-11	ygiK	G4123	3412465	3413769	+	1305	protein_coding	gnl|BL_ORD_ID|544115 sp|P40800|YGIK_SALTY Uncharacterized protein YgiK OS=Salmonella typhimurium (strain LT2 / SGSC1412 / ATCC 700720) OX=99287 GN=ygiK PE=3 SV=2//0 && PF06808:Tripartite ATP-independent periplasmic transporter, DctM component	-
G4123-orf01556	30.6459	376.166	-3.61349	1.7653e-12	2.22238e-11	cobB	G4123	1210603	1211424	+	822	protein_coding	gnl|BL_ORD_ID|272708 sp|Q8FIM4|NPD_ECOL6 NAD-dependent protein deacylase OS=Escherichia coli O6:H1 (strain CFT073 / ATCC 700928 / UPEC) OX=199310 GN=cobB PE=3 SV=3//0 && PF02146:Sir2 family	SIR2
G4123-orf02542	308.808	25.0603	3.61566	1.79181e-12	2.25002e-11	-	G4123	1912308	1912658	-	351	protein_coding	-//- && PF13272:Putative 2/3 transmembrane domain holin	-
G4123-orf04646	127.62	1240.6	-3.28017	1.80998e-12	2.26707e-11	argG	G4123	3572778	3574121	+	1344	protein_coding	gnl|BL_ORD_ID|29745 sp|Q1R6G5|ASSY_ECOUT Argininosuccinate synthase OS=Escherichia coli (strain UTI89 / UPEC) OX=364106 GN=argG PE=3 SV=1//0 && PF00764:Arginosuccinate synthase	-
sRNA00064	52.3376	569.744	-3.44203	1.86601e-12	2.33133e-11	-	G4123	4382337	4382397	+	61	-	-	-
G4123-orf05971	362.399	31.3301	3.52592	1.87437e-12	2.33587e-11	-	G4123	4560077	4561129	+	1053	protein_coding	gnl|BL_ORD_ID|252841 sp|P14751|MTR1_RHOSH Modification methylase RsrI OS=Rhodobacter sphaeroides OX=1063 GN=rsrIM PE=1 SV=1//1.41001e-10 && PF01555:DNA methylase	N6_N4_Mtase
G4123-orf02896	121.24	5.46684	4.43557	1.88985e-12	2.34923e-11	-	G4123	2206077	2206199	-	123	protein_coding	-//- && -	-
G4123-orf03876	5.12629	145.753	-4.80326	2.07959e-12	2.57859e-11	-	G4123	2972982	2973848	+	867	protein_coding	-//- && -	-
G4123-orf03630	54.8895	591.688	-3.42798	2.16486e-12	2.6775e-11	yfgD	G4123	2787510	2787869	+	360	protein_coding	gnl|BL_ORD_ID|543384 sp|P76569|YFGD_ECOLI Uncharacterized protein YfgD OS=Escherichia coli (strain K12) OX=83333 GN=yfgD PE=1 SV=1//1.89827e-80 && PF03960:ArsC family	-
G4123-orf06332	71.4772	731.973	-3.35452	2.17021e-12	2.6775e-11	pyrB	G4123	4830300	4831235	-	936	protein_coding	gnl|BL_ORD_ID|331378 sp|Q3YUA6|PYRB_SHISS Aspartate carbamoyltransferase OS=Shigella sonnei (strain Ss046) OX=300269 GN=pyrB PE=3 SV=1//0 && PF00185:Aspartate/ornithine carbamoyltransferase, Asp/Orn binding domain|PF02729:Aspartate/ornithine carbamoyltransferase, carbamoyl-P binding domain	-
G4123-orf02356	16.6101	246.852	-3.88577	2.20339e-12	2.71166e-11	ydhT	G4123	1780615	1781427	-	813	protein_coding	gnl|BL_ORD_ID|541920 sp|P77147|YDHT_ECOLI Uncharacterized protein YdhT OS=Escherichia coli (strain K12) OX=83333 GN=ydhT PE=2 SV=1//0 && -	-
G4123-orf06329	481.065	4299.45	-3.1596	2.22862e-12	2.73588e-11	yjgF	G4123	4829367	4829792	-	426	protein_coding	gnl|BL_ORD_ID|350279 sp|P0AF95|RIDA_SHIFL 2-iminobutanoate/2-iminopropanoate deaminase OS=Shigella flexneri OX=623 GN=yjgF PE=3 SV=2//2.96055e-89 && PF01042:Endoribonuclease L-PSP	Ribonuc_L-PSP
G4123-orf06023	58.7175	625.387	-3.41079	2.23738e-12	2.73982e-11	tyrB	G4123	4602137	4603330	+	1194	protein_coding	gnl|BL_ORD_ID|490416 sp|P04693|TYRB_ECOLI Aromatic-amino-acid aminotransferase OS=Escherichia coli (strain K12) OX=83333 GN=tyrB PE=1 SV=1//0 && PF00155:Aminotransferase class I and II	Aminotran_1_2
G4123-orf02309	623.973	5523.61	-3.14587	2.39594e-12	2.92672e-11	tppB	G4123	1749040	1750542	+	1503	protein_coding	gnl|BL_ORD_ID|107932 sp|Q8FH91|DTPA_ECOL6 Dipeptide and tripeptide permease A OS=Escherichia coli O6:H1 (strain CFT073 / ATCC 700928 / UPEC) OX=199310 GN=dtpA PE=3 SV=1//0 && PF00854:POT family	-
G4123-orf05629	186.315	1725.73	-3.21074	2.41879e-12	2.94735e-11	tatB	G4123	4302782	4303297	+	516	protein_coding	gnl|BL_ORD_ID|465105 sp|Q1R473|TATB_ECOUT Sec-independent protein translocase protein TatB OS=Escherichia coli (strain UTI89 / UPEC) OX=364106 GN=tatB PE=3 SV=1//1.01934e-101 && -	-
G4123-orf06087	588.246	5195.24	-3.1425	2.54733e-12	3.09632e-11	fdhF	G4123	4650577	4652256	-	1680	protein_coding	gnl|BL_ORD_ID|130326 sp|P07658|FDHF_ECOLI Formate dehydrogenase H OS=Escherichia coli (strain K12) OX=83333 GN=fdhF PE=1 SV=2//0 && PF01568:Molydopterin dinucleotide binding domain|PF00384:Molybdopterin oxidoreductase	-
G4123-orf02627	192.695	1774.32	-3.20225	2.75575e-12	3.34143e-11	-	G4123	1968260	1968403	-	144	protein_coding	gnl|BL_ORD_ID|549726 sp|P64511|YOBF_SHIFL Protein YobF OS=Shigella flexneri OX=623 GN=yobF PE=3 SV=1//2.61123e-28 && PF10736:Protein of unknown function (DUF2627)	-
G4123-orf04024	35.7499	419.27	-3.54837	2.85697e-12	3.45568e-11	cysI	G4123	3075457	3077142	-	1686	protein_coding	gnl|BL_ORD_ID|87510 sp|Q1R7T5|CYSI_ECOUT Sulfite reductase [NADPH] hemoprotein beta-component OS=Escherichia coli (strain UTI89 / UPEC) OX=364106 GN=cysI PE=3 SV=1//0 && PF03460:Nitrite/Sulfite reductase ferredoxin-like half domain|PF01077:Nitrite and sulphite reductase 4Fe-4S domain	-
Novel00060	1680.48	185.723	3.17665	2.8979e-12	3.4966e-11	-	G4123	2104636	2105342	-	707	-	PF00589:Phage integrase family	Phage_integrase
G4123-orf03526	77.8571	779.78	-3.3226	3.01965e-12	3.63463e-11	yfeC	G4123	2712496	2712840	+	345	protein_coding	gnl|BL_ORD_ID|543284 sp|P0AD39|YFEC_SHIFL Uncharacterized protein YfeC OS=Shigella flexneri OX=623 GN=yfeC PE=4 SV=1//7.86563e-79 && PF07037:Putative transcription regulator (DUF1323)	-
G4123-orf04500	148.036	7.81812	4.21826	3.02878e-12	3.63674e-11	ttdA	G4123	3468579	3469490	+	912	protein_coding	gnl|BL_ORD_ID|488339 sp|Q1R6S0|TTDA_ECOUT L(+)-tartrate dehydratase subunit alpha OS=Escherichia coli (strain UTI89 / UPEC) OX=364106 GN=ttdA PE=3 SV=1//0 && PF05681:Fumarate hydratase (Fumerase)	-
G4123-orf05871	229.698	17.223	3.72626	3.0512e-12	3.65477e-11	metA	G4123	4496812	4497741	+	930	protein_coding	gnl|BL_ORD_ID|234745 sp|Q1R3T4|METAS_ECOUT Homoserine O-succinyltransferase OS=Escherichia coli (strain UTI89 / UPEC) OX=364106 GN=metAS PE=3 SV=1//0 && PF04204:Homoserine O-succinyltransferase	-
Novel00160	1485.25	163.778	3.17976	3.17991e-12	3.79972e-11	-	G4123	4376903	4377448	-	546	-	PF07813:LTXXQ motif family protein	-
G4123-orf05303	119.964	1135.59	-3.24175	3.2772e-12	3.90652e-11	waaP	G4123	4057823	4058620	-	798	protein_coding	gnl|BL_ORD_ID|347673 sp|Q9R9D6|RFAP_ECOLX Lipopolysaccharide core heptose(I) kinase RfaP OS=Escherichia coli OX=562 GN=rfaP PE=1 SV=1//0 && PF06293:Lipopolysaccharide kinase (Kdo/WaaP) family	-
G4123-orf00513	61.2694	629.306	-3.35852	3.38737e-12	4.02811e-11	sbcC	G4123	416360	419503	-	3144	protein_coding	gnl|BL_ORD_ID|427240 sp|P13458|SBCC_ECOLI Nuclease SbcCD subunit C OS=Escherichia coli (strain K12) OX=83333 GN=sbcC PE=1 SV=1//0 && PF13476:AAA domain|PF13558:Putative exonuclease SbcCD, C subunit	-
G4123-orf02410	548.691	54.058	3.33995	3.42253e-12	4.06014e-11	ydiE	G4123	1821309	1821500	+	192	protein_coding	gnl|BL_ORD_ID|541972 sp|P0ACX9|YDIE_ECOLI Uncharacterized protein YdiE OS=Escherichia coli (strain K12) OX=83333 GN=ydiE PE=1 SV=1//9.2916e-39 && PF10636:Hemin uptake protein hemP	-
G4123-orf01523	3344.35	28533.5	-3.09283	3.46253e-12	4.09774e-11	acpP	G4123	1182682	1182918	+	237	protein_coding	gnl|BL_ORD_ID|8344 sp|Q3Z323|ACP_SHISS Acyl carrier protein OS=Shigella sonnei (strain Ss046) OX=300269 GN=acpP PE=3 SV=1//1.7814e-37 && PF00550:Phosphopantetheine attachment site	PP-binding
G4123-orf04930	4282.19	493.723	3.1162	3.55487e-12	4.19696e-11	yrfF	G4123	3773274	3775409	+	2136	protein_coding	gnl|BL_ORD_ID|190012 sp|P58720|IGAA_ECO57 Putative membrane protein IgaA homolog OS=Escherichia coli O157:H7 OX=83334 GN=yrfF PE=3 SV=1//0 && PF07095:Intracellular growth attenuator protein IgaA	-
G4123-orf03705	85.513	1.54781	5.66373	3.57037e-12	4.20519e-11	yphE	G4123	2852819	2854330	-	1512	protein_coding	gnl|BL_ORD_ID|550684 sp|P77509|YPHE_ECOLI Uncharacterized ABC transporter ATP-binding protein YphE OS=Escherichia coli (strain K12) OX=83333 GN=yphE PE=3 SV=1//0 && PF00005:ABC transporter	ABC_tran
G4123-orf01022	232.25	2083.1	-3.16447	3.58794e-12	4.21583e-11	dps	G4123	800573	801076	-	504	protein_coding	gnl|BL_ORD_ID|106200 sp|Q3Z3X3|DPS_SHISS DNA protection during starvation protein OS=Shigella sonnei (strain Ss046) OX=300269 GN=dps PE=3 SV=3//6.7993e-121 && PF00210:Ferritin-like domain	Ferritin
G4123-orf02335	141.656	1315.06	-3.21382	3.74924e-12	4.39489e-11	gloA	G4123	1764107	1764514	+	408	protein_coding	gnl|BL_ORD_ID|216753 sp|P0AC83|LGUL_SHIFL Lactoylglutathione lyase OS=Shigella flexneri OX=623 GN=gloA PE=3 SV=1//7.0135e-96 && PF00903:Glyoxalase/Bleomycin resistance protein/Dioxygenase superfamily	Glyoxalase
G4123-orf00735	810.265	85.4068	3.24379	3.79119e-12	4.42483e-11	entF	G4123	587756	591637	+	3882	protein_coding	gnl|BL_ORD_ID|119940 sp|P11454|ENTF_ECOLI Enterobactin synthase component F OS=Escherichia coli (strain K12) OX=83333 GN=entF PE=1 SV=3//0 && PF00550:Phosphopantetheine attachment site|PF00975:Thioesterase domain|PF00501:AMP-binding enzyme|PF13193:AMP-binding enzyme C-terminal domain|PF00668:Condensation domain	AMP-binding
G4123-orf03492	219.49	1966.33	-3.16273	3.79271e-12	4.42483e-11	evgS	G4123	2679960	2683343	+	3384	protein_coding	gnl|BL_ORD_ID|122973 sp|P58402|EVGS_ECO57 Sensor protein EvgS OS=Escherichia coli O157:H7 OX=83334 GN=evgS PE=3 SV=1//0 && PF00512:His Kinase A (phospho-acceptor) domain|PF01627:Hpt domain|PF02518:Histidine kinase-, DNA gyrase B-, and HSP90-like ATPase|PF00072:Response regulator receiver domain|PF00497:Bacterial extracellular solute-binding proteins, family 3	Response_reg
G4123-orf06170	126.344	6.25061	4.30627	3.92725e-12	4.57099e-11	cadB	G4123	4709802	4711136	-	1335	protein_coding	gnl|BL_ORD_ID|49387 sp|P0AAE8|CADB_ECOLI Probable cadaverine/lysine antiporter OS=Escherichia coli (strain K12) OX=83333 GN=cadB PE=2 SV=1//0 && PF13520:Amino acid permease	-
G4123-orf02255	239.906	2137.96	-3.1552	4.04533e-12	4.69734e-11	bioD2	G4123	1703063	1703758	-	696	protein_coding	gnl|BL_ORD_ID|44126 sp|P0A6E9|BIOD2_ECOLI ATP-dependent dethiobiotin synthetase BioD 2 OS=Escherichia coli (strain K12) OX=83333 GN=bioD2 PE=3 SV=1//1.19438e-168 && PF13500:AAA domain	-
G4123-orf02531	84.237	1.54781	5.64206	4.38568e-12	5.08059e-11	-	G4123	1906135	1906956	-	822	protein_coding	gnl|BL_ORD_ID|158566 sp|Q01259|GPF_BPMU Putative capsid assembly protein F OS=Escherichia phage Mu OX=10677 GN=F PE=2 SV=2//2.38535e-74 && PF04233:Phage Mu protein F like protein	-
G4123-orf03559	25.542	315.036	-3.61964	4.61459e-12	5.33325e-11	cysU	G4123	2734608	2735441	-	834	protein_coding	gnl|BL_ORD_ID|87929 sp|P16701|CYST_ECOLI Sulfate transport system permease protein CysT OS=Escherichia coli (strain K12) OX=83333 GN=cysU PE=3 SV=1//1.56121e-155 && PF00528:Binding-protein-dependent transport system inner membrane component	BPD_transp_1
G4123-orf02577	746.467	6370.03	-3.09299	4.7157e-12	5.43738e-11	yeaF	G4123	1932100	1932846	-	747	protein_coding	gnl|BL_ORD_ID|240122 sp|P0A909|MIPA_SHIFL MltA-interacting protein OS=Shigella flexneri OX=623 GN=mipA PE=3 SV=1//0 && PF06629:MltA-interacting protein MipA	-
G4123-orf01817	241.182	2126.99	-3.14013	4.84328e-12	5.57146e-11	-	G4123	1383964	1384986	+	1023	protein_coding	-//- && -	-
G4123-orf06282	275.633	2416.18	-3.13148	5.00308e-12	5.7419e-11	fklB	G4123	4789475	4790095	+	621	protein_coding	gnl|BL_ORD_ID|132926 sp|P0A9L4|FKBB_SHIFL FKBP-type 22 kDa peptidyl-prolyl cis-trans isomerase OS=Shigella flexneri OX=623 GN=fklB PE=3 SV=2//2.44929e-129 && PF01346:Domain amino terminal to FKBP-type peptidyl-prolyl isomerase|PF00254:FKBP-type peptidyl-prolyl cis-trans isomerase	FKBP_C
G4123-orf03985	104.653	983.546	-3.23123	5.23774e-12	5.99727e-11	-	G4123	3049662	3050090	+	429	protein_coding	gnl|BL_ORD_ID|245344 sp|Q9F4K4|MODE_HERSE Molybdenum transport protein ModE OS=Herbaspirillum seropedicae OX=964 GN=modE PE=3 SV=1//1.64002e-07 && PF03459:TOBE domain	TOBE
G4123-orf04025	52.3376	539.962	-3.3646	5.35013e-12	6.11178e-11	cysJ	G4123	3077169	3078968	-	1800	protein_coding	gnl|BL_ORD_ID|87645 sp|Q1R7T4|CYSJ_ECOUT Sulfite reductase [NADPH] flavoprotein alpha-component OS=Escherichia coli (strain UTI89 / UPEC) OX=364106 GN=cysJ PE=3 SV=1//0 && PF00667:FAD binding domain|PF00258:Flavodoxin|PF00175:Oxidoreductase NAD-binding domain	NAD_binding_1
G4123-orf06382	94.4448	3.11547	4.8597	5.40262e-12	6.15749e-11	-	G4123	4870475	4871086	+	612	protein_coding	gnl|BL_ORD_ID|293193 sp|P62532|PAPK_ECOLX Fimbrial adapter PapK OS=Escherichia coli OX=562 GN=papK PE=1 SV=1//2.43283e-67 && PF14855:Pilus-assembly fibrillin subunit, chaperone	-
G4123-orf01079	66.3733	655.952	-3.30308	5.54685e-12	6.30731e-11	-	G4123	849597	850388	+	792	protein_coding	-//- && PF16872:Putative phage abortive infection protein	-
G4123-orf00373	187.591	13.3043	3.80325	5.5696e-12	6.31861e-11	-	G4123	302683	302868	+	186	protein_coding	-//- && -	-
G4123-orf06340	28.094	336.98	-3.57986	5.66147e-12	6.40811e-11	yjgK	G4123	4837395	4837847	+	453	protein_coding	gnl|BL_ORD_ID|463460 sp|P0AF97|TABA_SHIFL Toxin-antitoxin biofilm protein TabA homolog OS=Shigella flexneri OX=623 GN=tabA PE=3 SV=1//2.58295e-92 && PF04074:Domain of unknown function (DUF386)	-
G4123-orf04502	104.653	3.89927	4.69648	5.69853e-12	6.4353e-11	ygjE	G4123	3470140	3471603	+	1464	protein_coding	gnl|BL_ORD_ID|488362 sp|Q1R6R8|TTDT_ECOUT L-tartrate/succinate antiporter OS=Escherichia coli (strain UTI89 / UPEC) OX=364106 GN=ttdT PE=3 SV=1//0 && PF00939:Sodium:sulfate symporter transmembrane region	Na_sulph_symp
G4123-orf06401	22.99	293.875	-3.67062	5.90966e-12	6.65849e-11	-	G4123	4885899	4886018	-	120	protein_coding	-//- && -	-
G4123-orf00794	329.224	2828.41	-3.10249	6.15714e-12	6.92152e-11	dacA	G4123	634094	635305	-	1212	protein_coding	gnl|BL_ORD_ID|88485 sp|P0AEB2|DACA_ECOLI D-alanyl-D-alanine carboxypeptidase DacA OS=Escherichia coli (strain K12) OX=83333 GN=dacA PE=1 SV=1//0 && PF00768:D-alanyl-D-alanine carboxypeptidase|PF07943:Penicillin-binding protein 5, C-terminal domain	-
G4123-orf02835	93.1688	3.11547	4.84009	6.51983e-12	7.31258e-11	irp	G4123	2108221	2110023	-	1803	protein_coding	gnl|BL_ORD_ID|543765 sp|P71082|YGAD_BACSU Putative multidrug export ATP-binding/permease protein YgaD OS=Bacillus subtilis (strain 168) OX=224308 GN=ygaD PE=3 SV=2//2.47672e-72 && PF00664:ABC transporter transmembrane region|PF00005:ABC transporter|PF07673:Protein of unknown function (DUF1602)	ABC_tran
G4123-orf05685	141.656	8.60188	4.01924	6.53515e-12	7.31314e-11	-	G4123	4344148	4345158	+	1011	protein_coding	gnl|BL_ORD_ID|420807 sp|P38105|RSPB_ECOLI Starvation-sensing protein RspB OS=Escherichia coli (strain K12) OX=83333 GN=rspB PE=2 SV=1//1.75894e-31 && PF08240:Alcohol dehydrogenase GroES-like domain|PF00107:Zinc-binding dehydrogenase	ADH_N
G4123-orf03635	222.042	1924.79	-3.11526	7.47972e-12	8.35122e-11	purM	G4123	2791128	2792165	+	1038	protein_coding	gnl|BL_ORD_ID|326900 sp|Q1R8N9|PUR5_ECOUT Phosphoribosylformylglycinamidine cyclo-ligase OS=Escherichia coli (strain UTI89 / UPEC) OX=364106 GN=purM PE=3 SV=3//0 && PF02769:AIR synthase related protein, C-terminal domain|PF00586:AIR synthase related protein, N-terminal domain	-
G4123-orf01206	107.205	981.978	-3.19421	7.57416e-12	8.43758e-11	aroA	G4123	949421	950704	+	1284	protein_coding	gnl|BL_ORD_ID|24846 sp|Q1RDV0|AROA_ECOUT 3-phosphoshikimate 1-carboxyvinyltransferase OS=Escherichia coli (strain UTI89 / UPEC) OX=364106 GN=aroA PE=3 SV=1//0 && PF00275:EPSP synthase (3-phosphoshikimate 1-carboxyvinyltransferase)	EPSP_synthase
G4123-orf01793	2629.8	311.901	3.0752	7.72252e-12	8.58348e-11	tonB	G4123	1371477	1372193	+	717	protein_coding	gnl|BL_ORD_ID|476783 sp|P02929|TONB_ECOLI Protein TonB OS=Escherichia coli (strain K12) OX=83333 GN=tonB PE=1 SV=2//6.42214e-30 && PF03544:Gram-negative bacterial TonB protein C-terminal|PF16031:TonB N-terminal region	-
G4123-orf05852	2407.78	19723.8	-3.03411	7.93792e-12	8.80306e-11	hupA	G4123	4482833	4483105	+	273	protein_coding	gnl|BL_ORD_ID|91641 sp|P0ACF3|DBHA_SHIFL DNA-binding protein HU-alpha OS=Shigella flexneri OX=623 GN=hupA PE=3 SV=1//2.84771e-59 && PF00216:Bacterial DNA-binding protein	-
sRNA00020	102.101	3.89927	4.6609	8.04685e-12	8.88908e-11	-	G4123	1575158	1575227	+	70	-	-	-
G4123-orf05524	35.7499	396.542	-3.46799	8.05151e-12	8.88908e-11	rfbA	G4123	4227739	4228620	+	882	protein_coding	gnl|BL_ORD_ID|386091 sp|P61888|RMLA2_SHIFL Glucose-1-phosphate thymidylyltransferase 2 OS=Shigella flexneri OX=623 GN=rffH PE=3 SV=1//0 && PF00483:Nucleotidyl transferase	-
Novel00019	1187.95	135.565	3.13006	8.07285e-12	8.89275e-11	-	G4123	661028	661343	+	316	-	-	-
G4123-orf00516	802.609	88.5416	3.17817	8.26102e-12	9.07976e-11	phoB	G4123	420892	421581	+	690	protein_coding	gnl|BL_ORD_ID|303772 sp|P0AFJ5|PHOB_ECOLI Phosphate regulon transcriptional regulatory protein PhoB OS=Escherichia coli (strain K12) OX=83333 GN=phoB PE=1 SV=1//5.06287e-170 && PF00072:Response regulator receiver domain|PF00486:Transcriptional regulatory protein, C terminal	Response_reg
G4123-orf02821	276.909	24.2766	3.50399	8.34267e-12	9.14913e-11	hchA	G4123	2095983	2096834	+	852	protein_coding	gnl|BL_ORD_ID|168273 sp|Q1RAH5|HCHA_ECOUT Protein/nucleic acid deglycase HchA OS=Escherichia coli (strain UTI89 / UPEC) OX=364106 GN=hchA PE=3 SV=1//0 && PF01965:DJ-1/PfpI family	DJ-1_PfpI
G4123-orf01144	44.6817	470.212	-3.3928	8.43927e-12	9.21411e-11	artM	G4123	885222	885890	-	669	protein_coding	gnl|BL_ORD_ID|28463 sp|P0AE33|ARTM_SHIFL Arginine ABC transporter permease protein ArtM OS=Shigella flexneri OX=623 GN=artM PE=3 SV=1//8.01608e-143 && PF00528:Binding-protein-dependent transport system inner membrane component	BPD_transp_1
G4123-orf02250	44.6817	469.428	-3.39039	8.43927e-12	9.21411e-11	ynfG	G4123	1699602	1700219	+	618	protein_coding	gnl|BL_ORD_ID|549173 sp|P0AAJ1|YNFG_ECOLI Probable anaerobic dimethyl sulfoxide reductase chain YnfG OS=Escherichia coli (strain K12) OX=83333 GN=ynfG PE=3 SV=2//1.70332e-155 && PF13247:4Fe-4S dicluster domain	-
G4123-orf05276	218.214	1879.33	-3.10586	8.49569e-12	9.25524e-11	gpsA	G4123	4038494	4039513	-	1020	protein_coding	gnl|BL_ORD_ID|158395 sp|Q3YVX3|GPDA_SHISS Glycerol-3-phosphate dehydrogenase [NAD(P)+] OS=Shigella sonnei (strain Ss046) OX=300269 GN=gpsA PE=3 SV=1//0 && PF01210:NAD-dependent glycerol-3-phosphate dehydrogenase N-terminus|PF07479:NAD-dependent glycerol-3-phosphate dehydrogenase C-terminus	NAD_Gly3P_dh_C
G4123-orf03324	67.6493	656.736	-3.27737	8.76734e-12	9.53014e-11	nuoL	G4123	2559455	2561296	-	1842	protein_coding	gnl|BL_ORD_ID|282012 sp|P33607|NUOL_ECOLI NADH-quinone oxidoreductase subunit L OS=Escherichia coli (strain K12) OX=83333 GN=nuoL PE=1 SV=2//0 && PF00361:Proton-conducting membrane transporter|PF00662:NADH-Ubiquinone oxidoreductase (complex I), chain 5 N-terminus	-
G4123-orf00738	307.532	28.1952	3.44053	9.62312e-12	1.04374e-10	fepG	G4123	593795	594787	-	993	protein_coding	gnl|BL_ORD_ID|131077 sp|P23877|FEPG_ECOLI Ferric enterobactin transport system permease protein FepG OS=Escherichia coli (strain K12) OX=83333 GN=fepG PE=1 SV=2//5.13894e-177 && PF01032:FecCD transport family	-
G4123-orf01718	86.7889	806.426	-3.21457	9.84755e-12	1.06574e-10	ycgC	G4123	1312863	1314281	-	1419	protein_coding	gnl|BL_ORD_ID|98486 sp|P37349|DHAM_ECOLI Protein-lysine deacetylase OS=Escherichia coli (strain K12) OX=83333 GN=dhaM PE=1 SV=3//0 && PF03610:PTS system fructose IIA component|PF00391:PEP-utilising enzyme, mobile domain|PF00381:PTS HPr component phosphorylation site|PF05524:PEP-utilising enzyme, N-terminal	EIIA-man
G4123-orf04044	7.6782	151.239	-4.28276	1.04464e-11	1.12808e-10	-	G4123	3091762	3092376	+	615	protein_coding	gnl|BL_ORD_ID|212548 sp|A8AVK0|LEMA_STRGC Protein LemA OS=Streptococcus gordonii (strain Challis / ATCC 35105 / BCRC 15272 / CH1 / DL1 / V288) OX=467705 GN=lemA PE=2 SV=1//1.5307e-24 && PF04011:LemA family	-
G4123-orf02992	458.097	3790.03	-3.04823	1.05803e-11	1.14004e-10	galF	G4123	2284607	2285500	-	894	protein_coding	gnl|BL_ORD_ID|142717 sp|P0AAB6|GALF_ECOLI UTP--glucose-1-phosphate uridylyltransferase OS=Escherichia coli (strain K12) OX=83333 GN=galF PE=1 SV=1//0 && PF00483:Nucleotidyl transferase	-
G4123-orf04542	35.7499	388.705	-3.43921	1.18603e-11	1.27518e-10	uxaC	G4123	3504165	3505577	-	1413	protein_coding	gnl|BL_ORD_ID|501378 sp|Q3YXD9|UXAC_SHISS Uronate isomerase OS=Shigella sonnei (strain Ss046) OX=300269 GN=uxaC PE=3 SV=1//0 && PF02614:Glucuronate isomerase	-
G4123-orf04515	196.523	15.6555	3.63781	1.23462e-11	1.32454e-10	ygjG	G4123	3481689	3482978	+	1290	protein_coding	gnl|BL_ORD_ID|293695 sp|Q1R6Q7|PAT_ECOUT Putrescine aminotransferase OS=Escherichia coli (strain UTI89 / UPEC) OX=364106 GN=patA PE=3 SV=2//0 && PF00202:Aminotransferase class-III	Aminotran_3
G4123-orf05298	91.8928	835.423	-3.18318	1.28238e-11	1.37278e-10	waaV	G4123	4052958	4053941	-	984	protein_coding	gnl|BL_ORD_ID|120647 sp|P71059|EPSJ_BACSU Uncharacterized glycosyltransferase EpsJ OS=Bacillus subtilis (strain 168) OX=224308 GN=epsJ PE=2 SV=1//5.33832e-30 && PF00535:Glycosyl transferase family 2	Glycos_transf_2
G4123-orf03968	14.0581	207.667	-3.87564	1.31072e-11	1.40009e-10	hycH	G4123	3036237	3036647	-	411	protein_coding	gnl|BL_ORD_ID|185483 sp|P0AEV7|HYCH_ECOLI Formate hydrogenlyase maturation protein HycH OS=Escherichia coli (strain K12) OX=83333 GN=hycH PE=4 SV=1//5.95814e-99 && PF07450:Formate hydrogenlyase maturation protein HycH	-
G4123-orf05523	59.9935	578.364	-3.26708	1.33139e-11	1.4191e-10	rffG	G4123	4226653	4227720	+	1068	protein_coding	gnl|BL_ORD_ID|386111 sp|P27830|RMLB2_ECOLI dTDP-glucose 4,6-dehydratase 2 OS=Escherichia coli (strain K12) OX=83333 GN=rffG PE=1 SV=3//0 && PF16363:GDP-mannose 4,6 dehydratase	-
G4123-orf01611	172.279	1469.45	-3.09177	1.35546e-11	1.44163e-10	nmpC	G4123	1242645	1243787	-	1143	protein_coding	gnl|BL_ORD_ID|271060 sp|P21420|NMPC_ECOLI Putative outer membrane porin protein NmpC OS=Escherichia coli (strain K12) OX=83333 GN=nmpC PE=5 SV=2//0 && PF00267:Gram-negative porin	Porin_1
Novel00161	86.7889	791.535	-3.18769	1.41548e-11	1.50223e-10	-	G4123	4382144	4382278	+	135	-	PF00121:Triosephosphate isomerase	-
G4123-orf00638	4529.72	561.123	3.01271	1.42624e-11	1.51041e-10	ybaQ	G4123	513393	513734	+	342	protein_coding	gnl|BL_ORD_ID|537938 sp|P0A9T6|YBAQ_ECOLI Uncharacterized HTH-type transcriptional regulator YbaQ OS=Escherichia coli (strain K12) OX=83333 GN=ybaQ PE=1 SV=1//1.10855e-78 && PF01381:Helix-turn-helix	HTH_3
G4123-orf01125	44.6817	456.888	-3.35134	1.44225e-11	1.52409e-10	ybjM	G4123	874681	875058	+	378	protein_coding	gnl|BL_ORD_ID|539097 sp|P64441|YBJM_SHIFL Inner membrane protein YbjM OS=Shigella flexneri OX=623 GN=ybjM PE=3 SV=1//1.75177e-84 && PF11045:Putative inner membrane protein of Enterobacteriaceae	-
Novel00035	509.136	54.8417	3.21131	1.49118e-11	1.57243e-10	-	G4123	1099178	1099409	+	232	-	-	-
G4123-orf03908	201.627	16.4393	3.60492	1.6807e-11	1.7685e-10	nrdE	G4123	2992185	2994329	+	2145	protein_coding	gnl|BL_ORD_ID|352913 sp|P39452|RIR3_ECOLI Ribonucleoside-diphosphate reductase 2 subunit alpha OS=Escherichia coli (strain K12) OX=83333 GN=nrdE PE=2 SV=3//0 && PF02867:Ribonucleotide reductase, barrel domain|PF00317:Ribonucleotide reductase, all-alpha domain|PF08343:Ribonucleotide reductase N-terminal	Ribonuc_red_lgC
Novel00179	2352.92	289.173	3.02381	1.70759e-11	1.79296e-10	-	G4123	4743051	4743805	+	755	-	-	-
G4123-orf02062	116.136	6.25061	4.18483	1.74641e-11	1.82983e-10	ydcS	G4123	1569249	1570394	+	1146	protein_coding	gnl|BL_ORD_ID|541704 sp|P76108|YDCS_ECOLI Putative ABC transporter periplasmic-binding protein YdcS OS=Escherichia coli (strain K12) OX=83333 GN=ydcS PE=3 SV=1//0 && PF13416:Bacterial extracellular solute-binding protein	-
G4123-orf05447	306.256	29.7626	3.35686	1.80295e-11	1.88508e-10	pstA	G4123	4163554	4164444	-	891	protein_coding	gnl|BL_ORD_ID|323667 sp|P07654|PSTA_ECOLI Phosphate transport system permease protein PstA OS=Escherichia coli (strain K12) OX=83333 GN=pstA PE=1 SV=1//0 && PF00528:Binding-protein-dependent transport system inner membrane component	BPD_transp_1
G4123-orf06483	25.542	292.308	-3.51166	1.92362e-11	2.00699e-10	-	G4123	4953058	4954644	-	1587	protein_coding	gnl|BL_ORD_ID|10844 sp|P0A9Q7|ADHE_ECOLI Aldehyde-alcohol dehydrogenase OS=Escherichia coli (strain K12) OX=83333 GN=adhE PE=1 SV=2//1.92656e-103 && PF00171:Aldehyde dehydrogenase family	Aldedh
sRNA00001	223.318	19.5742	3.50242	2.07172e-11	2.15695e-10	-	G4123	22993	23049	+	57	-	PF10837:Protein of unknown function (DUF2575)	-
G4123-orf01400	325.396	32.8975	3.30046	2.26083e-11	2.34888e-10	-	G4123	1105078	1105233	-	156	protein_coding	-//- && -	-
G4123-orf06376	543.587	60.3278	3.16854	2.32796e-11	2.41355e-10	papG	G4123	4868095	4869102	-	1008	protein_coding	gnl|BL_ORD_ID|317848 sp|P42188|PRSG_ECOLX Fimbrial protein PrsG OS=Escherichia coli OX=562 GN=prsG PE=3 SV=1//0 && PF03628:PapG chaperone-binding domain|PF03627:PapG carbohydrate binding domain	-
G4123-orf02350	321.568	2587.03	-3.00774	2.36484e-11	2.44664e-10	ribE	G4123	1774468	1775109	-	642	protein_coding	gnl|BL_ORD_ID|352939 sp|P0AFU9|RISA_SHIFL Riboflavin synthase OS=Shigella flexneri OX=623 GN=ribE PE=3 SV=1//7.13205e-159 && PF00677:Lumazine binding domain	-
G4123-orf06644	105.929	5.46684	4.24096	2.41052e-11	2.48868e-10	yjjQ	G4123	5060241	5060966	+	726	protein_coding	gnl|BL_ORD_ID|547106 sp|P0ADD7|YJJQ_ECOLI Putative transcription factor YjjQ OS=Escherichia coli (strain K12) OX=83333 GN=yjjQ PE=1 SV=1//3.2673e-180 && PF00196:Bacterial regulatory proteins, luxR family	GerE
G4123-orf00743	269.253	25.844	3.37379	2.55413e-11	2.63145e-10	entC	G4123	598298	599473	+	1176	protein_coding	gnl|BL_ORD_ID|119929 sp|P0AEJ2|ENTC_ECOLI Isochorismate synthase EntC OS=Escherichia coli (strain K12) OX=83333 GN=entC PE=1 SV=1//0 && PF00425:chorismate binding enzyme	-
G4123-orf05580	89.3409	781.347	-3.12724	2.64747e-11	2.72193e-10	yigL	G4123	4269331	4270131	+	801	protein_coding	gnl|BL_ORD_ID|546303 sp|P27848|YIGL_ECOLI Pyridoxal phosphate phosphatase YigL OS=Escherichia coli (strain K12) OX=83333 GN=yigL PE=1 SV=4//0 && PF08282:haloacid dehalogenase-like hydrolase	Hydrolase_3
G4123-orf06285	220.766	19.5742	3.48585	2.66573e-11	2.735e-10	ytfF	G4123	4792631	4793596	-	966	protein_coding	gnl|BL_ORD_ID|553091 sp|P39314|YTFF_ECOLI Inner membrane protein YtfF OS=Escherichia coli (strain K12) OX=83333 GN=ytfF PE=1 SV=2//0 && PF00892:EamA-like transporter family	DUF6
G4123-orf05767	623.973	71.2998	3.12692	2.74983e-11	2.81543e-10	metB	G4123	4399683	4400843	+	1161	protein_coding	gnl|BL_ORD_ID|234828 sp|P00935|METB_ECOLI Cystathionine gamma-synthase OS=Escherichia coli (strain K12) OX=83333 GN=metB PE=1 SV=1//0 && PF01053:Cys/Met metabolism PLP-dependent enzyme	Cys_Met_Meta_PP
G4123-orf01189	82.961	733.54	-3.14293	2.77482e-11	2.83515e-10	lolA	G4123	931204	931815	+	612	protein_coding	gnl|BL_ORD_ID|219628 sp|P61319|LOLA_SHIFL Outer-membrane lipoprotein carrier protein OS=Shigella flexneri OX=623 GN=lolA PE=3 SV=1//5.81953e-134 && PF03548:Outer membrane lipoprotein carrier protein LolA	-
G4123-orf05210	264.149	2120.72	-3.00469	2.78743e-11	2.84214e-10	glyQ	G4123	3984396	3985274	-	879	protein_coding	gnl|BL_ORD_ID|454027 sp|Q3YVU1|SYGA_SHISS Glycine--tRNA ligase alpha subunit OS=Shigella sonnei (strain Ss046) OX=300269 GN=glyQ PE=3 SV=1//0 && PF02091:Glycyl-tRNA synthetase alpha subunit	-
Novel00101	57337.1	7489.17	2.93657	2.82742e-11	2.87698e-10	-	G4123	3528384	3528744	+	361	-	-	-
G4123-orf04511	589.522	67.3812	3.12638	3.05134e-11	3.09843e-10	yqjH	G4123	3477843	3478607	-	765	protein_coding	gnl|BL_ORD_ID|551976 sp|Q46871|YQJH_ECOLI NADPH-dependent ferric-chelate reductase OS=Escherichia coli (strain K12) OX=83333 GN=yqjH PE=1 SV=1//0 && PF08021:Siderophore-interacting FAD-binding domain|PF04954:Siderophore-interacting protein	-
G4123-orf05844	489.996	54.058	3.17675	3.09309e-11	3.1293e-10	thiC	G4123	4476756	4478651	-	1896	protein_coding	gnl|BL_ORD_ID|469933 sp|A1AIG5|THIC_ECOK1 Phosphomethylpyrimidine synthase OS=Escherichia coli O1:K1 / APEC OX=405955 GN=thiC PE=3 SV=1//0 && PF13667:ThiC-associated domain|PF01964:Radical SAM ThiC family	-
G4123-orf00787	200.351	1621.49	-3.01614	3.09443e-11	3.1293e-10	tatE	G4123	630891	631094	+	204	protein_coding	gnl|BL_ORD_ID|465341 sp|P0A846|TATE_SHIFL Probable Sec-independent protein translocase protein TatE OS=Shigella flexneri OX=623 GN=tatE PE=3 SV=1//3.69851e-15 && PF02416:mttA/Hcf106 family	-
G4123-orf04246	2551.97	326.791	2.96461	3.38769e-11	3.41886e-10	ygfA	G4123	3268138	3268740	+	603	protein_coding	gnl|BL_ORD_ID|2230 sp|P0AC28|5FCL_ECOLI 5-formyltetrahydrofolate cyclo-ligase OS=Escherichia coli (strain K12) OX=83333 GN=ygfA PE=1 SV=1//1.38449e-132 && PF01812:5-formyltetrahydrofolate cyclo-ligase family	-
G4123-orf06438	154.416	1260.98	-3.0289	3.6258e-11	3.6517e-10	-	G4123	4919640	4920686	-	1047	protein_coding	gnl|BL_ORD_ID|250940 sp|P25265|MTD2_HERAU Modification methylase HgiDII OS=Herpetosiphon aurantiacus OX=65 GN=hgiDIIM PE=3 SV=1//1.64902e-78 && PF00145:C-5 cytosine-specific DNA methylase	DNA_methylase
G4123-orf02663	340.708	2671.67	-2.9708	3.67947e-11	3.69821e-10	zwf	G4123	1995650	1997125	-	1476	protein_coding	gnl|BL_ORD_ID|141379 sp|P0AC53|G6PD_ECOLI Glucose-6-phosphate 1-dehydrogenase OS=Escherichia coli (strain K12) OX=83333 GN=zwf PE=1 SV=1//0 && PF00479:Glucose-6-phosphate dehydrogenase, NAD binding domain|PF02781:Glucose-6-phosphate dehydrogenase, C-terminal domain	G6PD_C
G4123-orf04940	242.458	1923.22	-2.98724	3.73962e-11	3.75102e-10	ompR	G4123	3782670	3783389	-	720	protein_coding	gnl|BL_ORD_ID|285889 sp|P0AA21|OMPR_SHIFL Transcriptional regulatory protein OmpR OS=Shigella flexneri OX=623 GN=ompR PE=3 SV=1//1.68448e-175 && PF00072:Response regulator receiver domain|PF00486:Transcriptional regulatory protein, C terminal	Response_reg
G4123-orf05192	128.896	8.60188	3.88316	3.76147e-11	3.76529e-10	-	G4123	3969620	3969775	-	156	protein_coding	-//- && -	-
G4123-orf05544	160.795	1311.14	-3.02679	3.7841e-11	3.78027e-10	cyaY	G4123	4247887	4248207	-	321	protein_coding	gnl|BL_ORD_ID|83574 sp|Q31UI1|CYAY_SHIBS Iron-sulfur cluster assembly protein CyaY OS=Shigella boydii serotype 4 (strain Sb227) OX=300268 GN=cyaY PE=3 SV=1//2.14183e-74 && PF01491:Frataxin-like domain	Frataxin_Cyay
G4123-orf06556	506.584	57.9766	3.12406	3.87115e-11	3.85942e-10	fimA	G4123	4992026	4992529	+	504	protein_coding	gnl|BL_ORD_ID|132446 sp|P08190|FIMG_ECOLI Protein FimG OS=Escherichia coli (strain K12) OX=83333 GN=fimG PE=1 SV=2//3.95204e-118 && -	-
G4123-orf00602	1672.82	212.369	2.97678	4.00841e-11	3.9882e-10	maa	G4123	482989	483540	-	552	protein_coding	gnl|BL_ORD_ID|226880 sp|P77791|MAA_ECOLI Maltose O-acetyltransferase OS=Escherichia coli (strain K12) OX=83333 GN=maa PE=1 SV=3//1.32079e-109 && PF12464:Maltose acetyltransferase|PF14602:Hexapeptide repeat of succinyl-transferase	-
G4123-orf01384	153.14	10.9531	3.788	4.03123e-11	4.00284e-10	sfaE	G4123	1086650	1087345	+	696	protein_coding	gnl|BL_ORD_ID|135895 sp|P62609|FOCC_ECOLX Chaperone protein FocC OS=Escherichia coli OX=562 GN=focC PE=1 SV=1//1.03568e-166 && PF02753:Pili assembly chaperone PapD, C-terminal domain|PF00345:Pili and flagellar-assembly chaperone, PapD N-terminal domain	-
G4123-orf01675	109.756	918.497	-3.06389	4.38577e-11	4.34614e-10	-	G4123	1282593	1282937	-	345	protein_coding	gnl|BL_ORD_ID|548744 sp|Q3Z2X6|YMGG_SHISS UPF0757 protein YmgG OS=Shigella sonnei (strain Ss046) OX=300269 GN=ymgG PE=3 SV=2//4.8285e-19 && -	-
G4123-orf04868	2268.7	17026.2	-2.90777	4.4299e-11	4.38108e-10	slyD	G4123	3730049	3730639	-	591	protein_coding	gnl|BL_ORD_ID|437058 sp|P0A9L2|SLYD_SHIFL FKBP-type peptidyl-prolyl cis-trans isomerase SlyD OS=Shigella flexneri OX=623 GN=slyD PE=3 SV=1//7.72067e-102 && PF00254:FKBP-type peptidyl-prolyl cis-trans isomerase	FKBP_C
G4123-orf05348	2327.4	301.713	2.94686	4.49977e-11	4.44127e-10	rhuM	G4123	4096177	4097169	+	993	protein_coding	-//- && PF13310:Virulence protein RhuM family	-
G4123-orf04795	119.964	991.383	-3.04586	4.55093e-11	4.4828e-10	trkA	G4123	3688631	3690007	+	1377	protein_coding	gnl|BL_ORD_ID|479856 sp|P0AGJ1|TRKA_SHIFL Trk system potassium uptake protein TrkA OS=Shigella flexneri OX=623 GN=trkA PE=3 SV=1//0 && PF02254:TrkA-N domain|PF02080:TrkA-C domain	TrkA_C
G4123-orf03812	156.968	1265.68	-3.01063	4.72954e-11	4.64946e-10	-	G4123	2937936	2939825	+	1890	protein_coding	-//- && PF03235:Protein of unknown function DUF262|PF07510:Protein of unknown function (DUF1524)	-
G4123-orf05886	162.071	1300.17	-3.00327	4.96346e-11	4.86972e-10	pepE	G4123	4510206	4510895	-	690	protein_coding	gnl|BL_ORD_ID|298839 sp|Q31TY2|PEPE_SHIBS Peptidase E OS=Shigella boydii serotype 4 (strain Sb227) OX=300268 GN=pepE PE=3 SV=1//5.13552e-168 && PF03575:Peptidase family S51	-
G4123-orf05663	283.289	2192.82	-2.95203	5.26169e-11	5.15207e-10	polA	G4123	4327260	4330046	+	2787	protein_coding	gnl|BL_ORD_ID|105168 sp|P00582|DPO1_ECOLI DNA polymerase I OS=Escherichia coli (strain K12) OX=83333 GN=polA PE=1 SV=1//0 && PF01612:3'-5' exonuclease|PF02739:5'-3' exonuclease, N-terminal resolvase-like domain|PF00476:DNA polymerase family A|PF01367:5'-3' exonuclease, C-terminal SAM fold	3_5_exonuc
G4123-orf01734	58.7175	530.558	-3.17361	5.28901e-11	5.16856e-10	lolB	G4123	1324712	1325335	-	624	protein_coding	gnl|BL_ORD_ID|219704 sp|B1LH91|LOLB_ECOSM Outer-membrane lipoprotein LolB OS=Escherichia coli (strain SMS-3-5 / SECEC) OX=439855 GN=lolB PE=3 SV=1//3.4407e-141 && PF03550:Outer membrane lipoprotein LolB	-
G4123-orf03159	52.3376	476.481	-3.18421	5.68162e-11	5.54126e-10	yeiI	G4123	2427017	2428105	+	1089	protein_coding	gnl|BL_ORD_ID|542782 sp|P33020|YEII_ECOLI Uncharacterized sugar kinase YeiI OS=Escherichia coli (strain K12) OX=83333 GN=yeiI PE=3 SV=2//0 && PF13412:Winged helix-turn-helix DNA-binding|PF00294:pfkB family carbohydrate kinase	PfkB
G4123-orf01769	504.032	3808.06	-2.91724	5.89643e-11	5.73943e-10	galU	G4123	1352889	1353797	+	909	protein_coding	gnl|BL_ORD_ID|142877 sp|P0AEP6|GALU_SHIFL UTP--glucose-1-phosphate uridylyltransferase OS=Shigella flexneri OX=623 GN=galU PE=1 SV=2//0 && PF00483:Nucleotidyl transferase	-
G4123-orf00149	67.6493	593.255	-3.13074	6.19505e-11	6.01822e-10	nadC	G4123	120199	121092	-	894	protein_coding	gnl|BL_ORD_ID|260891 sp|P30011|NADC_ECOLI Nicotinate-nucleotide pyrophosphorylase [carboxylating] OS=Escherichia coli (strain K12) OX=83333 GN=nadC PE=3 SV=7//0 && PF02749:Quinolinate phosphoribosyl transferase, N-terminal domain|PF01729:Quinolinate phosphoribosyl transferase, C-terminal domain	-
G4123-orf04078	807.713	6025.19	-2.89895	6.32694e-11	6.13427e-10	sdaC	G4123	3116990	3118279	+	1290	protein_coding	gnl|BL_ORD_ID|429159 sp|P0AAD6|SDAC_ECOLI Serine transporter OS=Escherichia coli (strain K12) OX=83333 GN=sdaC PE=1 SV=1//0 && -	-
G4123-orf02256	79.1331	672.41	-3.08549	6.39424e-11	6.18737e-10	dgsA	G4123	1703883	1705103	-	1221	protein_coding	gnl|BL_ORD_ID|240515 sp|P50456|MLC_ECOLI Protein mlc OS=Escherichia coli (strain K12) OX=83333 GN=mlc PE=1 SV=2//0 && PF00480:ROK family	ROK
G4123-orf05897	125.068	1010.98	-3.01403	6.4137e-11	6.18901e-10	yjbD	G4123	4518211	4518483	-	273	protein_coding	gnl|BL_ORD_ID|546795 sp|P32685|YJBD_ECOLI Uncharacterized protein YjbD OS=Escherichia coli (strain K12) OX=83333 GN=yjbD PE=4 SV=1//2.18031e-44 && PF11656:YjbD family (DUF3811)	-
G4123-orf02625	1124.15	8309.73	-2.88586	6.42102e-11	6.18901e-10	cspC	G4123	1968038	1968247	-	210	protein_coding	gnl|BL_ORD_ID|79973 sp|P0A9Y9|CSPC_SALTY Cold shock-like protein CspC OS=Salmonella typhimurium (strain LT2 / SGSC1412 / ATCC 700720) OX=99287 GN=cspC PE=3 SV=2//4.9719e-44 && PF00313:'Cold-shock' DNA-binding domain	CSD
G4123-orf02974	21.714	242.934	-3.47814	6.68582e-11	6.43168e-10	hisF	G4123	2268359	2269135	+	777	protein_coding	gnl|BL_ORD_ID|175138 sp|Q1RA48|HIS6_ECOUT Imidazole glycerol phosphate synthase subunit HisF OS=Escherichia coli (strain UTI89 / UPEC) OX=364106 GN=hisF PE=3 SV=1//0 && PF00977:Histidine biosynthesis protein	-
G4123-orf02545	395.574	2989.08	-2.91739	6.8502e-11	6.57578e-10	-	G4123	1914874	1915881	-	1008	protein_coding	gnl|BL_ORD_ID|266723 sp|C1DPE2|NDPA_AZOVD Nucleoid-associated protein Avin_11450 OS=Azotobacter vinelandii (strain DJ / ATCC BAA-1303) OX=322710 GN=Avin_11450 PE=3 SV=1//1.35893e-44 && PF04245:37-kD nucleoid-associated bacterial protein	-
G4123-orf05750	33.1979	331.494	-3.31614	6.86227e-11	6.57578e-10	glpF	G4123	4388380	4389225	-	846	protein_coding	gnl|BL_ORD_ID|154130 sp|P0AER0|GLPF_ECOLI Glycerol uptake facilitator protein OS=Escherichia coli (strain K12) OX=83333 GN=glpF PE=1 SV=1//0 && PF00230:Major intrinsic protein	-
G4123-orf06586	239.906	23.4928	3.34419	6.94213e-11	6.63942e-10	ibeT	G4123	5017510	5018913	+	1404	protein_coding	gnl|BL_ORD_ID|515192 sp|Q57007|Y1107_HAEIN Uncharacterized Na(+)/H(+) antiporter HI_1107 OS=Haemophilus influenzae (strain ATCC 51907 / DSM 11121 / KW20 / Rd) OX=71421 GN=HI_1107 PE=3 SV=1//2.95256e-75 && PF03553:Na+/H+ antiporter family	-
G4123-orf03291	63.8214	560.339	-3.13232	6.95829e-11	6.642e-10	yfaO	G4123	2534745	2535107	+	363	protein_coding	gnl|BL_ORD_ID|279178 sp|Q1R9G4|NUDI_ECOUT Nucleoside triphosphatase NudI OS=Escherichia coli (strain UTI89 / UPEC) OX=364106 GN=nudI PE=3 SV=1//7.06586e-58 && PF00293:NUDIX domain	NUDIX
G4123-orf03649	746.467	5532.23	-2.88956	7.21591e-11	6.87462e-10	guaA	G4123	2800890	2802467	-	1578	protein_coding	gnl|BL_ORD_ID|163996 sp|Q1R8M9|GUAA_ECOUT GMP synthase [glutamine-hydrolyzing] OS=Escherichia coli (strain UTI89 / UPEC) OX=364106 GN=guaA PE=3 SV=1//0 && PF00117:Glutamine amidotransferase class-I|PF00958:GMP synthase C terminal domain|PF02540:NAD synthase	GATase
G4123-orf06175	11.5061	166.13	-3.84069	7.52107e-11	7.14843e-10	cutA	G4123	4716124	4716462	-	339	protein_coding	gnl|BL_ORD_ID|82240 sp|Q83P43|CUTA_SHIFL Divalent-cation tolerance protein CutA OS=Shigella flexneri OX=623 GN=cutA PE=3 SV=2//3.25031e-66 && PF03091:CutA1 divalent ion tolerance protein	-
G4123-orf02438	1056.53	7749.37	-2.87464	7.53228e-11	7.14843e-10	ydjN	G4123	1841758	1843149	+	1392	protein_coding	gnl|BL_ORD_ID|542110 sp|P77529|YDJN_ECOLI L-cystine transporter YdjN OS=Escherichia coli (strain K12) OX=83333 GN=ydjN PE=3 SV=1//0 && PF00375:Sodium:dicarboxylate symporter family	SDF
G4123-orf02900	61.2694	1.38778e-17	8.98184	7.59943e-11	7.18452e-10	-	G4123	2209744	2209860	+	117	protein_coding	-//- && -	-
G4123-orf06129	61.2694	1.38778e-17	8.98184	7.59943e-11	7.18452e-10	phnC	G4123	4677609	4678397	-	789	protein_coding	gnl|BL_ORD_ID|303424 sp|Q1R3F6|PHNC_ECOUT Phosphonates import ATP-binding protein PhnC OS=Escherichia coli (strain UTI89 / UPEC) OX=364106 GN=phnC PE=3 SV=1//0 && PF00005:ABC transporter|PF07673:Protein of unknown function (DUF1602)	ABC_tran
G4123-orf04321	30.6459	307.982	-3.32509	7.61532e-11	7.18577e-10	yggX	G4123	3315955	3316230	+	276	protein_coding	gnl|BL_ORD_ID|131630 sp|Q3YXE9|FETP_SHISS Probable Fe(2+)-trafficking protein OS=Shigella sonnei (strain Ss046) OX=300269 GN=yggX PE=3 SV=1//5.50529e-64 && PF04362:Bacterial Fe(2+) trafficking	-
G4123-orf04998	108.481	874.609	-3.01012	8.14457e-11	7.6705e-10	glgA	G4123	3822899	3824332	-	1434	protein_coding	gnl|BL_ORD_ID|150269 sp|Q1R5J7|GLGA_ECOUT Glycogen synthase OS=Escherichia coli (strain UTI89 / UPEC) OX=364106 GN=glgA PE=3 SV=1//0 && PF00534:Glycosyl transferases group 1|PF08323:Starch synthase catalytic domain	Glycos_transf_1
G4123-orf04997	274.357	2075.26	-2.91875	8.39352e-11	7.88991e-10	glgP	G4123	3820433	3822880	-	2448	protein_coding	gnl|BL_ORD_ID|304111 sp|P0AC87|PHSG_SHIFL Glycogen phosphorylase OS=Shigella flexneri OX=623 GN=glgP PE=3 SV=1//0 && PF00343:Carbohydrate phosphorylase	-
G4123-orf02046	62.5454	539.179	-3.10589	8.65527e-11	8.12049e-10	tehB	G4123	1561349	1561942	+	594	protein_coding	gnl|BL_ORD_ID|467717 sp|P25397|TEHB_ECOLI Tellurite methyltransferase OS=Escherichia coli (strain K12) OX=83333 GN=tehB PE=1 SV=1//3.99629e-145 && PF03848:Tellurite resistance protein TehB	-
G4123-orf01945	168.451	14.0881	3.56634	9.31046e-11	8.71862e-10	pspD	G4123	1475237	1475458	+	222	protein_coding	gnl|BL_ORD_ID|323399 sp|P0AFV8|PSPD_ECOLI Phage shock protein D OS=Escherichia coli (strain K12) OX=83333 GN=pspD PE=2 SV=1//2.87805e-45 && PF09584:Phage shock protein PspD (Phageshock_PspD)	-
G4123-orf06661	70.2013	2.33165	4.82946	9.46504e-11	8.84659e-10	yjjV	G4123	5070177	5070956	+	780	protein_coding	gnl|BL_ORD_ID|547108 sp|P39408|YJJV_ECOLI Uncharacterized metal-dependent hydrolase YjjV OS=Escherichia coli (strain K12) OX=83333 GN=yjjV PE=1 SV=2//0 && PF01026:TatD related DNase	-
G4123-orf05836	4911.24	35235.9	-2.84286	1.01105e-10	9.43198e-10	rpoC	G4123	4468824	4473047	+	4224	protein_coding	gnl|BL_ORD_ID|394860 sp|Q1R5V4|RPOC_ECOUT DNA-directed RNA polymerase subunit beta&apos; OS=Escherichia coli (strain UTI89 / UPEC) OX=364106 GN=rpoC PE=3 SV=1//0 && PF04998:RNA polymerase Rpb1, domain 5|PF00623:RNA polymerase Rpb1, domain 2|PF05000:RNA polymerase Rpb1, domain 4|PF04997:RNA polymerase Rpb1, domain 1|PF04983:RNA polymerase Rpb1, domain 3	-
G4123-orf00734	88.0649	3.89927	4.44777	1.03749e-10	9.64765e-10	ybdZ	G4123	587541	587759	+	219	protein_coding	gnl|BL_ORD_ID|538028 sp|P18393|YBDZ_ECOLI Enterobactin biosynthesis protein YbdZ OS=Escherichia coli (strain K12) OX=83333 GN=ybdZ PE=1 SV=1//3.01473e-46 && PF03621:MbtH-like protein	-
Novel00088	183.763	1407.54	-2.93662	1.03808e-10	9.64765e-10	-	G4123	3096223	3096452	+	230	-	PF03952:Enolase, N-terminal domain	-
G4123-orf03490	316.464	2351.13	-2.89288	1.05e-10	9.74009e-10	evgA	G4123	2679131	2679745	+	615	protein_coding	gnl|BL_ORD_ID|122972 sp|P0ACZ7|EVGA_SHIFL DNA-binding transcriptional activator EvgA OS=Shigella flexneri OX=623 GN=evgA PE=1 SV=1//6.97053e-124 && PF00196:Bacterial regulatory proteins, luxR family|PF00072:Response regulator receiver domain	Response_reg
G4123-orf00179	344.535	2554.9	-2.89021	1.07623e-10	9.96475e-10	hpt	G4123	147585	148121	+	537	protein_coding	gnl|BL_ORD_ID|179685 sp|P0A9M4|HPRT_SHIFL Hypoxanthine phosphoribosyltransferase OS=Shigella flexneri OX=623 GN=hpt PE=3 SV=1//9.14948e-128 && PF00156:Phosphoribosyl transferase domain	Pribosyltran
G4123-orf04167	141.656	1103.45	-2.96075	1.09918e-10	1.01582e-09	aas	G4123	3198598	3200757	-	2160	protein_coding	gnl|BL_ORD_ID|3663 sp|Q1R7H5|AAS_ECOUT Bifunctional protein Aas OS=Escherichia coli (strain UTI89 / UPEC) OX=364106 GN=aas PE=3 SV=1//0 && PF01553:Acyltransferase|PF00501:AMP-binding enzyme	AMP-binding
Novel00012	1450.8	193.56	2.90506	1.10735e-10	1.02145e-09	-	G4123	237763	238459	+	697	-	PF01476:LysM domain	LysM
G4123-orf01996	114.86	905.958	-2.97855	1.22412e-10	1.12706e-09	ynaF	G4123	1517958	1518392	-	435	protein_coding	gnl|BL_ORD_ID|499807 sp|P0A4P8|USPF_SHIFL Universal stress protein F OS=Shigella flexneri OX=623 GN=uspF PE=3 SV=1//6.53388e-101 && PF00582:Universal stress protein family	Usp
Novel00152	483.616	58.7603	3.03781	1.23123e-10	1.1315e-09	-	G4123	4240930	4241086	+	157	-	PF07719:Tetratricopeptide repeat	TPR_2
G4123-orf04684	111.032	876.96	-2.98048	1.2396e-10	1.13707e-09	yhbH	G4123	3600157	3600444	+	288	protein_coding	gnl|BL_ORD_ID|179198 sp|P0AFX3|HPF_SHIFL Ribosome hibernation promoting factor OS=Shigella flexneri OX=623 GN=hpf PE=3 SV=1//2.98348e-65 && PF02482:Sigma 54 modulation protein / S30EA ribosomal protein	-
G4123-orf02307	37.0258	350.303	-3.23873	1.25132e-10	1.14569e-09	nth	G4123	1747794	1748429	+	636	protein_coding	gnl|BL_ORD_ID|117811 sp|P0AB83|END3_ECOLI Endonuclease III OS=Escherichia coli (strain K12) OX=83333 GN=nth PE=1 SV=1//1.69197e-146 && PF00633:Helix-hairpin-helix motif|PF00730:HhH-GPD superfamily base excision DNA repair protein	HhH-GPD
G4123-orf01349	77.8571	3.11547	4.58137	1.31152e-10	1.19859e-09	pgaD	G4123	1058823	1059125	-	303	protein_coding	gnl|BL_ORD_ID|301339 sp|P69432|PGAD_ECOLI Biofilm PGA synthesis protein PgaD OS=Escherichia coli (strain K12) OX=83333 GN=pgaD PE=1 SV=1//2.14327e-56 && PF13994:PgaD-like protein	-
G4123-orf01391	424.922	50.1394	3.0795	1.33733e-10	1.21917e-09	-	G4123	1092363	1093103	+	741	protein_coding	gnl|BL_ORD_ID|542041 sp|A9MFB2|YDIV_SALAR Anti-FlhC(2)FlhD(4) factor YdiV OS=Salmonella arizonae (strain ATCC BAA-731 / CDC346-86 / RSK2980) OX=41514 GN=ydiV PE=3 SV=1//5.03153e-13 && PF00563:EAL domain	EAL
G4123-orf01353	652.045	82.2719	2.98427	1.33898e-10	1.21917e-09	ycdT	G4123	1065594	1066961	+	1368	protein_coding	gnl|BL_ORD_ID|98034 sp|P75908|DGCT_ECOLI Probable diguanylate cyclase DgcT OS=Escherichia coli (strain K12) OX=83333 GN=dgcT PE=1 SV=1//0 && PF00990:Diguanylate cyclase, GGDEF domain	GGDEF
G4123-orf04392	122.516	948.279	-2.95139	1.4255e-10	1.29555e-09	gsp	G4123	3381782	3383641	-	1860	protein_coding	gnl|BL_ORD_ID|163062 sp|P0AES1|GSP_SHIFL Bifunctional glutathionylspermidine synthetase/amidase OS=Shigella flexneri OX=623 GN=gss PE=3 SV=1//0 && PF05257:CHAP domain|PF03738:Glutathionylspermidine synthase preATP-grasp	-
G4123-orf04523	149.312	12.5206	3.56083	1.45164e-10	1.31688e-09	ygjI	G4123	3488339	3489772	+	1434	protein_coding	gnl|BL_ORD_ID|544139 sp|P42590|YGJI_ECOLI Inner membrane transporter YgjI OS=Escherichia coli (strain K12) OX=83333 GN=ygjI PE=1 SV=2//0 && PF13520:Amino acid permease	-
G4123-orf00376	86.7889	3.89927	4.42674	1.52805e-10	1.38366e-09	-	G4123	304131	304244	-	114	protein_coding	gnl|BL_ORD_ID|547335 sp|P0AAL9|YKGJ_ECOLI Uncharacterized protein YkgJ OS=Escherichia coli (strain K12) OX=83333 GN=ykgJ PE=4 SV=1//5.47953e-22 && -	-
Novel00083	2998.56	21071.8	-2.81293	1.53658e-10	1.38884e-09	-	G4123	2933799	2934193	-	395	-	-	-
G4123-orf02209	307.532	34.465	3.15215	1.58261e-10	1.42782e-09	marB	G4123	1672813	1673031	+	219	protein_coding	gnl|BL_ORD_ID|228258 sp|P31121|MARB_ECOLI Multiple antibiotic resistance protein MarB OS=Escherichia coli (strain K12) OX=83333 GN=marB PE=4 SV=1//1.28099e-43 && PF13999:MarB protein	-
G4123-orf03404	7162.05	1020.38	2.81109	1.66772e-10	1.50186e-09	sixA	G4123	2622971	2623456	-	486	protein_coding	gnl|BL_ORD_ID|435849 sp|P76502|SIXA_ECOLI Phosphohistidine phosphatase SixA OS=Escherichia coli (strain K12) OX=83333 GN=sixA PE=1 SV=1//1.19824e-114 && PF00300:Histidine phosphatase superfamily (branch 1)	-
G4123-orf06040	210.558	1558.01	-2.88687	1.74082e-10	1.56483e-09	aphA	G4123	4617182	4617895	+	714	protein_coding	gnl|BL_ORD_ID|18844 sp|P0AE23|APHA_SHIFL Class B acid phosphatase OS=Shigella flexneri OX=623 GN=aphA PE=3 SV=1//2.23466e-158 && PF03767:HAD superfamily, subfamily IIIB (Acid phosphatase)	-
G4123-orf04994	14.0581	180.237	-3.67141	1.75857e-10	1.57792e-09	aufA	G4123	3819235	3819939	-	705	protein_coding	gnl|BL_ORD_ID|220473 sp|P43660|LPFA_SALTY Long polar fimbria protein A OS=Salmonella typhimurium (strain LT2 / SGSC1412 / ATCC 700720) OX=99287 GN=lpfA PE=3 SV=1//1.11363e-10 && PF00419:Fimbrial protein	-
G4123-orf03357	851.096	112.837	2.91347	1.79145e-10	1.6045e-09	yfcH	G4123	2587966	2588850	+	885	protein_coding	gnl|BL_ORD_ID|543186 sp|P77775|YFCH_ECOLI Epimerase family protein YfcH OS=Escherichia coli (strain K12) OX=83333 GN=yfcH PE=3 SV=1//0 && PF08338:Domain of unknown function (DUF1731)|PF01370:NAD dependent epimerase/dehydratase family	Epimerase
G4123-orf01258	293.497	2121.5	-2.85328	1.85188e-10	1.65562e-09	pyrD	G4123	988337	989347	+	1011	protein_coding	gnl|BL_ORD_ID|332149 sp|Q1RDR9|PYRD_ECOUT Dihydroorotate dehydrogenase (quinone) OS=Escherichia coli (strain UTI89 / UPEC) OX=364106 GN=pyrD PE=3 SV=2//0 && PF01180:Dihydroorotate dehydrogenase	DHO_dh
G4123-orf04548	187.591	1391.86	-2.89074	1.88263e-10	1.68007e-09	yqjC	G4123	3509805	3510173	+	369	protein_coding	gnl|BL_ORD_ID|551963 sp|P42616|YQJC_ECOLI Protein YqjC OS=Escherichia coli (strain K12) OX=83333 GN=yqjC PE=1 SV=3//5.99831e-82 && PF06476:Protein of unknown function (DUF1090)	-
G4123-orf01405	1499.29	206.099	2.86199	1.90745e-10	1.69914e-09	-	G4123	1108845	1110605	+	1761	protein_coding	gnl|BL_ORD_ID|178162 sp|Q56989|HMUR_YERPE Hemin receptor OS=Yersinia pestis OX=632 GN=hmuR PE=3 SV=1//1.70025e-161 && PF00593:TonB dependent receptor|PF07715:TonB-dependent Receptor Plug Domain	TonB_dep_Rec
G4123-orf02543	67.6493	1.54781	5.3261	1.92545e-10	1.71209e-09	dam	G4123	1912906	1913676	+	771	protein_coding	gnl|BL_ORD_ID|100529 sp|P44431|DMA_HAEIN DNA adenine methylase OS=Haemophilus influenzae (strain ATCC 51907 / DSM 11121 / KW20 / Rd) OX=71421 GN=dam PE=3 SV=1//2.54877e-19 && PF02086:D12 class N6 adenine-specific DNA methyltransferase	MethyltransfD12
Novel00118	611.214	78.3533	2.96127	1.96673e-10	1.74565e-09	-	G4123	3662556	3662814	-	259	-	PF01207:Dihydrouridine synthase (Dus)	Dus
G4123-orf01175	366.227	43.8697	3.05724	2.00863e-10	1.77964e-09	-	G4123	915158	916465	+	1308	protein_coding	gnl|BL_ORD_ID|80755 sp|Q6D0W8|CSY1_PECAS CRISPR-associated protein Csy1 OS=Pectobacterium atrosepticum (strain SCRI 1043 / ATCC BAA-672) OX=218491 GN=csy1 PE=1 SV=1//1.01141e-143 && PF09611:CRISPR-associated protein (Cas_Csy1)	-
G4123-orf01396	865.132	115.972	2.89757	2.07904e-10	1.83872e-09	iroC	G4123	1098891	1102550	-	3660	protein_coding	gnl|BL_ORD_ID|231974 sp|A1KF14|MDREP_MYCBP Multidrug efflux ATP-binding/permease protein BCG_0231 OS=Mycobacterium bovis (strain BCG / Pasteur 1173P2) OX=410289 GN=BCG_0231 PE=1 SV=1//0 && PF00005:ABC transporter|PF00664:ABC transporter transmembrane region|PF07673:Protein of unknown function (DUF1602)	ABC_membrane
G4123-orf05319	427.474	3028.26	-2.82432	2.14685e-10	1.89529e-09	yicC	G4123	4069342	4070205	+	864	protein_coding	gnl|BL_ORD_ID|545132 sp|P23839|YICC_ECOLI UPF0701 protein YicC OS=Escherichia coli (strain K12) OX=83333 GN=yicC PE=1 SV=2//0 && PF08340:Domain of unknown function (DUF1732)|PF03755:YicC-like family, N-terminal region	-
G4123-orf05572	378.987	45.4371	3.05615	2.20916e-10	1.94682e-09	yigI	G4123	4263370	4263837	-	468	protein_coding	gnl|BL_ORD_ID|546301 sp|P0ADP4|YIGI_SHIFL Uncharacterized protein YigI OS=Shigella flexneri OX=623 GN=yigI PE=4 SV=1//3.87575e-112 && PF03061:Thioesterase superfamily	4HBT
sRNA00010	100.825	6.25061	3.98105	2.3171e-10	2.0383e-09	-	G4123	482925	482984	-	60	-	-	-
Novel00107	1745.55	245.285	2.83041	2.47419e-10	2.17262e-09	-	G4123	3569304	3569923	+	620	-	-	-
G4123-orf02819	1713.65	242.15	2.82235	2.80507e-10	2.4588e-09	ompN	G4123	2094271	2095386	+	1116	protein_coding	gnl|BL_ORD_ID|542541 sp|J9RX10|YEDS_ECOLX Outer membrane protein YedS OS=Escherichia coli OX=562 GN=yedS PE=2 SV=1//0 && PF00267:Gram-negative porin	Porin_1
G4123-orf00089	557.623	72.0835	2.94901	2.85914e-10	2.50175e-09	araC	G4123	72349	73194	+	846	protein_coding	gnl|BL_ORD_ID|20376 sp|P0A9E0|ARAC_ECOLI Arabinose operon regulatory protein OS=Escherichia coli (strain K12) OX=83333 GN=araC PE=1 SV=1//0 && PF02311:AraC-like ligand binding domain|PF12833:Helix-turn-helix domain	AraC_binding
G4123-orf02634	9036.46	1329.16	2.7651	2.97181e-10	2.59573e-09	htpX	G4123	1972508	1973389	-	882	protein_coding	gnl|BL_ORD_ID|183733 sp|Q3Z2G8|HTPX_SHISS Protease HtpX OS=Shigella sonnei (strain Ss046) OX=300269 GN=htpX PE=3 SV=1//0 && PF01435:Peptidase family M48	Peptidase_M48
G4123-orf02575	338.156	2372.29	-2.81019	3.01415e-10	2.62806e-09	yeaD	G4123	1930221	1931105	+	885	protein_coding	gnl|BL_ORD_ID|542319 sp|P39173|YEAD_ECOLI Putative glucose-6-phosphate 1-epimerase OS=Escherichia coli (strain K12) OX=83333 GN=yeaD PE=1 SV=2//0 && PF01263:Aldose 1-epimerase	Aldose_epim
G4123-orf00275	229.698	1640.3	-2.83565	3.06826e-10	2.67052e-09	rcsF	G4123	224467	224820	-	354	protein_coding	gnl|BL_ORD_ID|341853 sp|P69411|RCSF_ECOLI Outer membrane lipoprotein RcsF OS=Escherichia coli (strain K12) OX=83333 GN=rcsF PE=1 SV=1//5.35043e-66 && PF16358:RcsF lipoprotein	-
G4123-orf04753	74.0292	3.11547	4.50873	3.11306e-10	2.70474e-09	rbsA	G4123	3654066	3655565	-	1500	protein_coding	gnl|BL_ORD_ID|348192 sp|Q8UBN2|RGMG1_AGRFC Putative ribose/galactose/methyl galactoside import ATP-binding protein 1 OS=Agrobacterium fabrum (strain C58 / ATCC 33970) OX=176299 GN=Atu2819 PE=3 SV=2//1.53462e-146 && PF00005:ABC transporter	ABC_tran
G4123-orf05317	98.2727	743.729	-2.91874	3.33831e-10	2.89535e-09	pyrE	G4123	4067792	4068433	-	642	protein_coding	gnl|BL_ORD_ID|332579 sp|B7MFK3|PYRE_ECO45 Orotate phosphoribosyltransferase OS=Escherichia coli O45:K1 (strain S88 / ExPEC) OX=585035 GN=pyrE PE=3 SV=1//1.59462e-156 && PF00156:Phosphoribosyl transferase domain	Pribosyltran
G4123-orf00230	385.367	2672.45	-2.79357	3.39009e-10	2.93511e-09	dapD	G4123	190312	191136	-	825	protein_coding	gnl|BL_ORD_ID|90205 sp|Q1RG24|DAPD_ECOUT 2,3,4,5-tetrahydropyridine-2,6-dicarboxylate N-succinyltransferase OS=Escherichia coli (strain UTI89 / UPEC) OX=364106 GN=dapD PE=3 SV=1//0 && PF14602:Hexapeptide repeat of succinyl-transferase|PF14805:Tetrahydrodipicolinate N-succinyltransferase N-terminal	-
G4123-orf06684	747.743	101.081	2.88523	3.42222e-10	2.95773e-09	-	G4123	5085417	5085701	+	285	protein_coding	gnl|BL_ORD_ID|172571 sp|Q9KMA5|HIGA2_VIBCH Antitoxin HigA-2 OS=Vibrio cholerae serotype O1 (strain ATCC 39315 / El Tor Inaba N16961) OX=243277 GN=higA-2 PE=1 SV=1//1.61521e-06 && PF01381:Helix-turn-helix	HTH_3
G4123-orf04288	149.312	13.3043	3.47418	3.44408e-10	2.97142e-09	-	G4123	3295003	3295734	-	732	protein_coding	-//- && -	-
G4123-orf03228	606.11	80.7044	2.9066	3.48041e-10	2.99753e-09	mqo	G4123	2475531	2477177	-	1647	protein_coding	gnl|BL_ORD_ID|246575 sp|Q1R9K7|MQO_ECOUT Probable malate:quinone oxidoreductase OS=Escherichia coli (strain UTI89 / UPEC) OX=364106 GN=mqo PE=3 SV=1//0 && PF06039:Malate:quinone oxidoreductase (Mqo)	-
G4123-orf06220	3641.65	534.476	2.76806	3.70097e-10	3.18193e-09	mutL	G4123	4748218	4750065	+	1848	protein_coding	gnl|BL_ORD_ID|257671 sp|Q0T9M3|MUTL_ECOL5 DNA mismatch repair protein MutL OS=Escherichia coli O6:K15:H31 (strain 536 / UPEC) OX=362663 GN=mutL PE=3 SV=1//0 && PF08676:MutL C terminal dimerisation domain|PF13589:Histidine kinase-, DNA gyrase B-, and HSP90-like ATPase|PF01119:DNA mismatch repair protein, C-terminal domain	-
G4123-orf03913	1263.24	8504.09	-2.75094	3.74756e-10	3.21638e-09	proX	G4123	2997971	2998963	+	993	protein_coding	gnl|BL_ORD_ID|317117 sp|P0AFM2|PROX_ECOLI Glycine betaine/proline betaine-binding periplasmic protein OS=Escherichia coli (strain K12) OX=83333 GN=proX PE=1 SV=1//0 && PF04069:Substrate binding domain of ABC-type glycine betaine transport system	-
G4123-orf00150	72.7532	570.527	-2.96961	3.83846e-10	3.28868e-09	ampD	G4123	121180	121731	+	552	protein_coding	gnl|BL_ORD_ID|16001 sp|P13016|AMPD_ECOLI 1,6-anhydro-N-acetylmuramyl-L-alanine amidase AmpD OS=Escherichia coli (strain K12) OX=83333 GN=ampD PE=2 SV=1//3.75729e-133 && PF01510:N-acetylmuramoyl-L-alanine amidase	-
G4123-orf00962	183.763	18.7905	3.27983	3.86119e-10	3.30242e-09	ybhJ	G4123	756185	758446	+	2262	protein_coding	gnl|BL_ORD_ID|538971 sp|P75764|YBHJ_ECOLI Uncharacterized protein YbhJ OS=Escherichia coli (strain K12) OX=83333 GN=ybhJ PE=3 SV=2//0 && PF00694:Aconitase C-terminal domain|PF00330:Aconitase family (aconitate hydratase)	Aconitase
G4123-orf04947	223.318	1568.2	-2.81143	4.1049e-10	3.50479e-09	feoA	G4123	3786951	3787178	+	228	protein_coding	gnl|BL_ORD_ID|130977 sp|P0AEL3|FEOA_ECOLI Fe(2+) transport protein A OS=Escherichia coli (strain K12) OX=83333 GN=feoA PE=1 SV=1//2.04945e-50 && PF04023:FeoA domain	FeoA
G4123-orf00386	209.282	21.9254	3.24627	4.42198e-10	3.76899e-09	-	G4123	313799	314941	-	1143	protein_coding	gnl|BL_ORD_ID|551941 sp|P54524|YQIG_BACSU Probable NADH-dependent flavin oxidoreductase YqiG OS=Bacillus subtilis (strain 168) OX=224308 GN=yqiG PE=3 SV=1//1.11916e-93 && PF00724:NADH:flavin oxidoreductase / NADH oxidase family	Oxidored_FMN
G4123-orf04451	48.5097	400.461	-3.04289	4.43154e-10	3.77063e-09	mdaB	G4123	3425322	3425903	+	582	protein_coding	gnl|BL_ORD_ID|230948 sp|P0AEY5|MDAB_ECOLI Modulator of drug activity B OS=Escherichia coli (strain K12) OX=83333 GN=mdaB PE=1 SV=1//4.00483e-144 && PF02525:Flavodoxin-like fold	Flavodoxin_2
G4123-orf01742	868.96	5838.67	-2.74815	4.46018e-10	3.78846e-09	kdsA	G4123	1330000	1330854	+	855	protein_coding	gnl|BL_ORD_ID|204642 sp|Q3Z0T2|KDSA_SHISS 2-dehydro-3-deoxyphosphooctonate aldolase OS=Shigella sonnei (strain Ss046) OX=300269 GN=kdsA PE=3 SV=1//0 && PF00793:DAHP synthetase I family	-
G4123-orf03107	247.562	1723.37	-2.79892	4.58788e-10	3.89024e-09	yehS	G4123	2387055	2387525	-	471	protein_coding	gnl|BL_ORD_ID|542758 sp|P33355|YEHS_ECOLI Uncharacterized protein YehS OS=Escherichia coli (strain K12) OX=83333 GN=yehS PE=4 SV=1//1.91795e-112 && PF07308:Protein of unknown function (DUF1456)	-
Novel00137	250.114	28.1952	3.14249	4.6601e-10	3.9447e-09	-	G4123	3869188	3869273	-	86	-	-	-
G4123-orf06662	14.0581	170.048	-3.58753	4.75223e-10	4.0158e-09	yjjW	G4123	5071173	5072036	-	864	protein_coding	gnl|BL_ORD_ID|547109 sp|P39409|YJJW_ECOLI Putative glycyl-radical enzyme activating enzyme YjjW OS=Escherichia coli (strain K12) OX=83333 GN=yjjW PE=1 SV=1//0 && PF04055:Radical SAM superfamily|PF13353:4Fe-4S single cluster domain	Radical_SAM
G4123-orf04342	306.256	2101.13	-2.77798	4.86321e-10	4.10255e-09	neuB	G4123	3336348	3337388	-	1041	protein_coding	gnl|BL_ORD_ID|268052 sp|Q0P8T1|NEUBH_CAMJE N,N&apos;-diacetyllegionaminic acid synthase OS=Campylobacter jejuni subsp. jejuni serotype O:2 (strain ATCC 700819 / NCTC 11168) OX=192222 GN=legI PE=1 SV=1//2.88394e-117 && PF08666:SAF domain|PF03102:NeuB family	-
G4123-orf04328	153.14	14.0881	3.42894	4.8931e-10	4.12072e-09	-	G4123	3322540	3322683	+	144	protein_coding	-//- && -	-
G4123-orf04337	108.481	793.886	-2.87044	4.977e-10	4.18424e-09	neuS	G4123	3331560	3332789	-	1230	protein_coding	-//- && PF07388:Alpha-2,8-polysialyltransferase (POLYST)	-
G4123-orf05778	103.377	7.03437	3.8502	5.00187e-10	4.19799e-09	yijF	G4123	4415493	4416110	-	618	protein_coding	gnl|BL_ORD_ID|546482 sp|P32668|YIJF_ECOLI Uncharacterized protein YijF OS=Escherichia coli (strain K12) OX=83333 GN=yijF PE=3 SV=1//1.17348e-132 && PF06940:Domain of unknown function (DUF1287)	-
G4123-orf00113	150.588	1076.81	-2.83733	5.01849e-10	4.20479e-09	fruR	G4123	90593	91597	+	1005	protein_coding	gnl|BL_ORD_ID|77401 sp|P0ACP4|CRA_SHIFL Catabolite repressor/activator OS=Shigella flexneri OX=623 GN=cra PE=3 SV=1//0 && PF00532:Periplasmic binding proteins and sugar binding domain of LacI family|PF00356:Bacterial regulatory proteins, lacI family	LacI
G4123-orf01152	394.298	50.1394	2.97161	5.16478e-10	4.32003e-09	ybjS	G4123	890096	891145	-	1050	protein_coding	gnl|BL_ORD_ID|539149 sp|P75821|YBJS_ECOLI Uncharacterized protein YbjS OS=Escherichia coli (strain K12) OX=83333 GN=ybjS PE=3 SV=2//0 && PF01370:NAD dependent epimerase/dehydratase family	Epimerase
G4123-orf00534	691.6	4626.26	-2.74167	5.25733e-10	4.39e-09	tsx	G4123	434866	435750	-	885	protein_coding	gnl|BL_ORD_ID|487862 sp|P0A929|TSX_SHIFL Nucleoside-specific channel-forming protein Tsx OS=Shigella flexneri OX=623 GN=tsx PE=3 SV=1//0 && PF03502:Nucleoside-specific channel-forming protein, Tsx	-
G4123-orf02665	48.5097	394.975	-3.023	5.561e-10	4.63573e-09	yebK	G4123	1997463	1998332	+	870	protein_coding	gnl|BL_ORD_ID|171594 sp|P46118|HEXR_ECOLI HTH-type transcriptional regulator HexR OS=Escherichia coli (strain K12) OX=83333 GN=hexR PE=3 SV=2//0 && PF01380:SIS domain|PF01418:Helix-turn-helix domain, rpiR family	HTH_6
G4123-orf04235	77.8571	588.553	-2.91679	6.16949e-10	5.13431e-09	gcvH	G4123	3261111	3261500	-	390	protein_coding	gnl|BL_ORD_ID|146756 sp|Q8FE66|GCSH_ECOL6 Glycine cleavage system H protein OS=Escherichia coli O6:H1 (strain CFT073 / ATCC 700928 / UPEC) OX=199310 GN=gcvH PE=3 SV=3//3.82069e-89 && PF01597:Glycine cleavage H-protein	-
G4123-orf00189	186.315	1286.06	-2.78654	6.81465e-10	5.66166e-09	panC	G4123	154088	154939	-	852	protein_coding	gnl|BL_ORD_ID|292210 sp|Q1RG57|PANC_ECOUT Pantothenate synthetase OS=Escherichia coli (strain UTI89 / UPEC) OX=364106 GN=panC PE=3 SV=1//0 && PF02569:Pantoate-beta-alanine ligase	-
G4123-orf02836	53.6136	1.38778e-17	8.7896	6.94986e-10	5.76429e-09	irp	G4123	2110010	2111134	-	1125	protein_coding	gnl|BL_ORD_ID|195439 sp|P9WQJ9|IRTA_MYCTU Iron import ATP-binding/permease protein IrtA OS=Mycobacterium tuberculosis (strain ATCC 25618 / H37Rv) OX=83332 GN=irtA PE=1 SV=1//2.98041e-62 && PF00005:ABC transporter|PF07673:Protein of unknown function (DUF1602)	ABC_tran
G4123-orf04968	368.779	47.7883	2.9442	6.96571e-10	5.76775e-09	rtcR	G4123	3805219	3806817	+	1599	protein_coding	gnl|BL_ORD_ID|421890 sp|P38035|RTCR_ECOLI Transcriptional regulatory protein RtcR OS=Escherichia coli (strain K12) OX=83333 GN=rtcR PE=4 SV=2//0 && PF00158:Sigma-54 interaction domain|PF06956:Regulator of RNA terminal phosphate cyclase	Sigma54_activat
G4123-orf06265	2226.59	14408.6	-2.69397	7.39585e-10	6.10446e-09	rpsR	G4123	4776556	4776783	+	228	protein_coding	gnl|BL_ORD_ID|407482 sp|Q3YUE5|RS18_SHISS 30S ribosomal protein S18 OS=Shigella sonnei (strain Ss046) OX=300269 GN=rpsR PE=3 SV=1//8.36028e-50 && PF01084:Ribosomal protein S18	-
G4123-orf05521	108.481	776.645	-2.83877	7.39709e-10	6.10446e-09	wecC	G4123	4225391	4226653	+	1263	protein_coding	gnl|BL_ORD_ID|509520 sp|P67067|WECC_SHIFL UDP-N-acetyl-D-mannosamine dehydrogenase OS=Shigella flexneri OX=623 GN=wecC PE=3 SV=1//0 && PF00984:UDP-glucose/GDP-mannose dehydrogenase family, central domain|PF03720:UDP-glucose/GDP-mannose dehydrogenase family, UDP binding domain|PF03721:UDP-glucose/GDP-mannose dehydrogenase family, NAD binding domain	-
G4123-orf00541	16.6101	179.453	-3.42603	7.44185e-10	6.13114e-09	thiL	G4123	439370	440347	+	978	protein_coding	gnl|BL_ORD_ID|471307 sp|P0AGG0|THIL_ECOLI Thiamine-monophosphate kinase OS=Escherichia coli (strain K12) OX=83333 GN=thiL PE=1 SV=1//0 && PF02769:AIR synthase related protein, C-terminal domain|PF00586:AIR synthase related protein, N-terminal domain	-
G4123-orf04341	239.906	1626.19	-2.76049	7.60706e-10	6.25681e-09	neuA	G4123	3335092	3336348	-	1257	protein_coding	gnl|BL_ORD_ID|268040 sp|P13266|NEUA_ECOLX N-acylneuraminate cytidylyltransferase OS=Escherichia coli OX=562 GN=neuA PE=1 SV=1//0 && PF02348:Cytidylyltransferase	CTP_transf_3
G4123-orf04479	248.838	28.9789	3.09575	8.07602e-10	6.63148e-09	yqiG	G4123	3448483	3451005	+	2523	protein_coding	gnl|BL_ORD_ID|551942 sp|P76655|YQIG_ECOLI Putative outer membrane usher protein YqiG OS=Escherichia coli (strain K12) OX=83333 GN=yqiG PE=5 SV=3//0 && PF13953:PapC C-terminal domain|PF00577:Outer membrane usher protein|PF13954:PapC N-terminal domain	-
G4123-orf01142	104.653	751.566	-2.8432	8.47308e-10	6.94596e-09	artJ	G4123	884265	884996	-	732	protein_coding	gnl|BL_ORD_ID|28456 sp|P30860|ARTJ_ECOLI ABC transporter arginine-binding protein 1 OS=Escherichia coli (strain K12) OX=83333 GN=artJ PE=1 SV=2//2.36743e-167 && PF00497:Bacterial extracellular solute-binding proteins, family 3	-
G4123-orf00088	85.513	4.68306	4.1496	8.71718e-10	7.13421e-09	araB	G4123	70310	72010	-	1701	protein_coding	gnl|BL_ORD_ID|20320 sp|Q1RGD6|ARAB_ECOUT Ribulokinase OS=Escherichia coli (strain UTI89 / UPEC) OX=364106 GN=araB PE=3 SV=1//0 && PF02782:FGGY family of carbohydrate kinases, C-terminal domain	-
G4123-orf04334	113.584	798.589	-2.81269	9.33885e-10	7.63033e-09	kpsU	G4123	3327406	3328146	+	741	protein_coding	gnl|BL_ORD_ID|208091 sp|P42216|KPSU5_ECOLX 3-deoxy-manno-octulosonate cytidylyltransferase OS=Escherichia coli OX=562 GN=kpsU PE=1 SV=3//5.32566e-178 && PF02348:Cytidylyltransferase	CTP_transf_3
G4123-orf02911	68.9253	3.11547	4.40582	9.57593e-10	7.81111e-09	-	G4123	2220781	2221665	+	885	protein_coding	-//- && PF04657:Putative inner membrane exporter, YdcZ	-
Novel00178	119.964	10.1694	3.54172	9.6744e-10	7.87841e-09	-	G4123	4743191	4743278	-	88	-	-	-
G4123-orf04256	105.929	8.60188	3.60028	9.8371e-10	7.98455e-09	-	G4123	3272800	3273855	+	1056	protein_coding	gnl|BL_ORD_ID|428455 sp|P27253|SCPA_ECOLI Methylmalonyl-CoA mutase OS=Escherichia coli (strain K12) OX=83333 GN=scpA PE=1 SV=2//0 && PF01642:Methylmalonyl-CoA mutase	MM_CoA_mutase
G4123-orf03848	105.929	7.81812	3.73578	9.8371e-10	7.98455e-09	-	G4123	2959310	2959660	-	351	protein_coding	-//- && PF01844:HNH endonuclease	HNH
G4123-orf00509	245.01	29.7626	3.03508	1.07797e-09	8.73528e-09	ykiA	G4123	412398	412679	+	282	protein_coding	gnl|BL_ORD_ID|547350 sp|P75704|YKIA_ECOLI Putative uncharacterized protein YkiA OS=Escherichia coli (strain K12) OX=83333 GN=ykiA PE=5 SV=1//2.90361e-51 && PF10971:Protein of unknown function (DUF2773)	-
G4123-orf04754	126.344	10.9531	3.51071	1.08436e-09	8.77266e-09	-	G4123	3655626	3656516	-	891	protein_coding	gnl|BL_ORD_ID|341173 sp|P36949|RBSB_BACSU Ribose import binding protein RbsB OS=Bacillus subtilis (strain 168) OX=224308 GN=rbsB PE=3 SV=2//1.4258e-34 && PF13407:Periplasmic binding protein domain	-
G4123-orf01272	19540.3	123326	-2.65794	1.09746e-09	8.86411e-09	ompA	G4123	1002438	1003502	-	1065	protein_coding	gnl|BL_ORD_ID|285808 sp|P0A910|OMPA_ECOLI Outer membrane protein A OS=Escherichia coli (strain K12) OX=83333 GN=ompA PE=1 SV=1//0 && PF01389:OmpA-like transmembrane domain|PF00691:OmpA family	-
G4123-orf01460	223.318	1482.77	-2.73063	1.14664e-09	9.2462e-09	mdoG	G4123	1140386	1141939	+	1554	protein_coding	gnl|BL_ORD_ID|286213 sp|Q1RDB0|OPGG_ECOUT Glucans biosynthesis protein G OS=Escherichia coli (strain UTI89 / UPEC) OX=364106 GN=mdoG PE=3 SV=1//0 && PF04349:Periplasmic glucan biosynthesis protein, MdoG	-
G4123-orf05639	132.724	11.7369	3.48324	1.19503e-09	9.62069e-09	fadA	G4123	4308075	4309238	-	1164	protein_coding	gnl|BL_ORD_ID|127639 sp|Q1R467|FADA_ECOUT 3-ketoacyl-CoA thiolase OS=Escherichia coli (strain UTI89 / UPEC) OX=364106 GN=fadA PE=3 SV=1//0 && PF00108:Thiolase, N-terminal domain|PF02803:Thiolase, C-terminal domain	Thiolase_N
G4123-orf00172	34.4739	289.173	-3.06493	1.24223e-09	9.98435e-09	yacL	G4123	140697	141059	+	363	protein_coding	gnl|BL_ORD_ID|537201 sp|Q3Z5P1|YACL_SHISS UPF0231 protein YacL OS=Shigella sonnei (strain Ss046) OX=300269 GN=yacL PE=3 SV=1//1.03547e-84 && PF06062:Uncharacterised protein family (UPF0231)	-
G4123-orf02918	49.7856	0.764187	5.78437	1.2482e-09	9.99975e-09	-	G4123	2225982	2226551	-	570	protein_coding	gnl|BL_ORD_ID|537432 sp|P77657|YAGK_ECOLI Uncharacterized protein YagK OS=Escherichia coli (strain K12) OX=83333 GN=yagK PE=4 SV=1//9.07049e-38 && PF11726:Protein of unknown function (DUF3296)	-
G4123-orf06126	49.7856	0.764187	5.78437	1.2482e-09	9.99975e-09	phnD	G4123	4676568	4677584	-	1017	protein_coding	gnl|BL_ORD_ID|303485 sp|P16682|PHND_ECOLI Phosphonates-binding periplasmic protein OS=Escherichia coli (strain K12) OX=83333 GN=phnD PE=3 SV=2//0 && PF12974:ABC transporter, phosphonate, periplasmic substrate-binding protein	-
G4123-orf05956	834.509	123.809	2.75136	1.25521e-09	1.00396e-08	-	G4123	4552671	4553822	+	1152	protein_coding	gnl|BL_ORD_ID|524167 sp|P21417|Y23K_BPP22 Uncharacterized 22.8 kDa protein in gp15-gp3 intergenic region OS=Salmonella phage P22 OX=10754 PE=4 SV=1//9.27328e-16 && PF13973:Domain of unknown function (DUF4222)|PF09669:Phage regulatory protein Rha (Phage_pRha)|PF10554:Ash protein family	-
G4123-orf05782	89.3409	634.008	-2.82584	1.30708e-09	1.04376e-08	fsaB	G4123	4417500	4418162	-	663	protein_coding	gnl|BL_ORD_ID|138327 sp|Q8FBA7|FSAB_ECOL6 Fructose-6-phosphate aldolase 2 OS=Escherichia coli O6:H1 (strain CFT073 / ATCC 700928 / UPEC) OX=199310 GN=fsaB PE=3 SV=1//1.01443e-150 && PF00923:Transaldolase	-
G4123-orf05302	171.003	1147.34	-2.74555	1.31189e-09	1.04591e-08	waaO	G4123	4056791	4057807	-	1017	protein_coding	gnl|BL_ORD_ID|347663 sp|P19816|RFAI_SALTY Lipopolysaccharide 1,3-galactosyltransferase OS=Salmonella typhimurium (strain LT2 / SGSC1412 / ATCC 700720) OX=99287 GN=rfaI PE=3 SV=4//7.29204e-123 && PF01501:Glycosyl transferase family 8|PF08437:Glycosyl transferase family 8 C-terminal	Glyco_transf_8
G4123-orf06109	111.032	9.38563	3.54425	1.32411e-09	1.05395e-08	phnP	G4123	4667584	4668342	-	759	protein_coding	gnl|BL_ORD_ID|303549 sp|P16692|PHNP_ECOLI Phosphoribosyl 1,2-cyclic phosphate phosphodiesterase OS=Escherichia coli (strain K12) OX=83333 GN=phnP PE=1 SV=1//1.72419e-165 && PF12706:Beta-lactamase superfamily domain	-
G4123-orf01397	888.1	132.43	2.74413	1.34722e-09	1.06897e-08	iroB	G4123	1102690	1103805	-	1116	protein_coding	gnl|BL_ORD_ID|117282 sp|Q9F2F9|ELMGT_STROV Elloramycin glycosyltransferase ElmGT OS=Streptomyces olivaceus OX=47716 GN=elmGT PE=1 SV=2//6.90356e-37 && PF06722:Protein of unknown function (DUF1205)	-
G4123-orf04657	657.149	4177.97	-2.66834	1.34731e-09	1.06897e-08	yhbY	G4123	3581926	3582219	+	294	protein_coding	gnl|BL_ORD_ID|544544 sp|P0AGK7|YHBY_SHIFL RNA-binding protein YhbY OS=Shigella flexneri OX=623 GN=yhbY PE=4 SV=1//2.18354e-64 && PF01985:CRS1 / YhbY (CRM) domain	-
G4123-orf06222	1374.24	8618.51	-2.64872	1.38512e-09	1.0972e-08	hfq	G4123	4751094	4751402	+	309	protein_coding	gnl|BL_ORD_ID|172206 sp|Q3YUH1|HFQ_SHISS RNA-binding protein Hfq OS=Shigella sonnei (strain Ss046) OX=300269 GN=hfq PE=3 SV=1//2.05102e-71 && -	-
G4123-orf05525	25.542	230.394	-3.16847	1.40685e-09	1.11263e-08	rffC	G4123	4228598	4229272	+	675	protein_coding	gnl|BL_ORD_ID|509522 sp|Q8FBQ3|WECD_ECOL6 dTDP-fucosamine acetyltransferase OS=Escherichia coli O6:H1 (strain CFT073 / ATCC 700928 / UPEC) OX=199310 GN=wecD PE=1 SV=1//1.35685e-136 && -	-
G4123-orf02592	52.3376	399.677	-2.9307	1.41213e-09	1.11502e-08	yeaQ	G4123	1945381	1945629	-	249	protein_coding	gnl|BL_ORD_ID|542416 sp|P64485|YEAQ_ECOLI UPF0410 protein YeaQ OS=Escherichia coli (strain K12) OX=83333 GN=yeaQ PE=3 SV=1//2.61939e-31 && PF04226:Transglycosylase associated protein	-
G4123-orf02426	9609.37	59795.2	-2.6375	1.43769e-09	1.13339e-08	infC	G4123	1831791	1832132	-	342	protein_coding	gnl|BL_ORD_ID|189218 sp|Q5PH88|IF3_SALPA Translation initiation factor IF-3 OS=Salmonella paratyphi A (strain ATCC 9150 / SARB42) OX=295319 GN=infC PE=3 SV=1//1.24034e-57 && PF00707:Translation initiation factor IF-3, C-terminal domain	-
G4123-orf01788	86.7889	618.334	-2.83149	1.44534e-09	1.1376e-08	yciU	G4123	1367209	1367538	-	330	protein_coding	gnl|BL_ORD_ID|541023 sp|B7ML00|YCIU_ECO45 UPF0263 protein YciU OS=Escherichia coli O45:K1 (strain S88 / ExPEC) OX=585035 GN=yciU PE=3 SV=1//8.64944e-74 && PF04269:Protein of unknown function, DUF440	-
G4123-orf00181	127.62	873.042	-2.77331	1.45593e-09	1.14411e-08	yadG	G4123	148933	149859	+	927	protein_coding	gnl|BL_ORD_ID|537215 sp|P36879|YADG_ECOLI Uncharacterized ABC transporter ATP-binding protein YadG OS=Escherichia coli (strain K12) OX=83333 GN=yadG PE=1 SV=1//0 && PF00005:ABC transporter|PF07673:Protein of unknown function (DUF1602)	ABC_tran
G4123-orf05672	75.3052	542.313	-2.84679	1.50209e-09	1.17851e-08	glnL	G4123	4335494	4336543	-	1050	protein_coding	gnl|BL_ORD_ID|276500 sp|P0AFB7|NTRB_SHIFL Sensory histidine kinase/phosphatase NtrB OS=Shigella flexneri OX=623 GN=glnL PE=3 SV=1//0 && PF02518:Histidine kinase-, DNA gyrase B-, and HSP90-like ATPase|PF00512:His Kinase A (phospho-acceptor) domain|PF00989:PAS fold	HATPase_c
G4123-orf06611	89.3409	6.25061	3.80677	1.61499e-09	1.26507e-08	yjiW	G4123	5032518	5032859	-	342	protein_coding	gnl|BL_ORD_ID|457186 sp|Q1R2G2|SYME_ECOUT Endoribonuclease SymE OS=Escherichia coli (strain UTI89 / UPEC) OX=364106 GN=symE PE=3 SV=1//1.80615e-80 && PF08845:Toxin SymE, type I toxin-antitoxin system	-
G4123-orf06420	747.743	111.269	2.74686	1.66412e-09	1.3015e-08	hlyB	G4123	4901822	4903945	-	2124	protein_coding	gnl|BL_ORD_ID|177637 sp|Q47258|HLYB3_ECOLX Alpha-hemolysin translocation ATP-binding protein HlyB OS=Escherichia coli OX=562 GN=hlyB PE=1 SV=1//0 && PF00005:ABC transporter|PF03412:Peptidase C39 family|PF00664:ABC transporter transmembrane region	ABC_membrane
G4123-orf04964	149.312	15.6555	3.24167	1.668e-09	1.30246e-08	rtcA	G4123	3802784	3803800	-	1017	protein_coding	gnl|BL_ORD_ID|421775 sp|Q1R5L5|RTCA_ECOUT RNA 3&apos;-terminal phosphate cyclase OS=Escherichia coli (strain UTI89 / UPEC) OX=364106 GN=rtcA PE=3 SV=2//0 && PF05189:RNA 3'-terminal phosphate cyclase (RTC), insert domain|PF01137:RNA 3'-terminal phosphate cyclase	-
G4123-orf05264	289.669	1864.44	-2.68589	1.68645e-09	1.31479e-08	yibL	G4123	4026590	4026952	+	363	protein_coding	gnl|BL_ORD_ID|545108 sp|P0ADK8|YIBL_ECOLI Uncharacterized protein YibL OS=Escherichia coli (strain K12) OX=83333 GN=yibL PE=1 SV=1//4.91378e-70 && PF10928:Protein of unknown function (DUF2810)	-
G4123-orf00698	168.451	18.7905	3.15438	1.72343e-09	1.34151e-08	ybcI	G4123	556542	557063	-	522	protein_coding	gnl|BL_ORD_ID|537985 sp|P45570|YBCI_ECOLI Inner membrane protein YbcI OS=Escherichia coli (strain K12) OX=83333 GN=ybcI PE=1 SV=1//7.87819e-92 && PF04307:LexA-binding, inner membrane-associated putative hydrolase	-
G4123-orf02284	340.708	2175.58	-2.67447	1.73492e-09	1.34832e-08	ydgA	G4123	1726391	1727899	+	1509	protein_coding	gnl|BL_ORD_ID|541850 sp|P77804|YDGA_ECOLI Protein YdgA OS=Escherichia coli (strain K12) OX=83333 GN=ydgA PE=1 SV=1//0 && PF06097:Bacterial protein of unknown function (DUF945)	-
G4123-orf01966	483.616	3049.42	-2.65637	1.79888e-09	1.39583e-08	tpx	G4123	1494087	1494593	-	507	protein_coding	gnl|BL_ORD_ID|478782 sp|P0A865|TPX_SHIFL Thiol peroxidase OS=Shigella flexneri OX=623 GN=tpx PE=3 SV=2//1.61682e-120 && PF08534:Redoxin	-
G4123-orf00210	205.454	24.2766	3.07358	1.89433e-09	1.46759e-08	-	G4123	173396	173530	-	135	protein_coding	-//- && -	-
G4123-orf01438	165.899	1093.27	-2.71959	1.90495e-09	1.4735e-08	ycdX	G4123	1129949	1130686	+	738	protein_coding	gnl|BL_ORD_ID|539594 sp|P75914|YCDX_ECOLI Probable phosphatase YcdX OS=Escherichia coli (strain K12) OX=83333 GN=ycdX PE=1 SV=1//1.77158e-157 && PF02811:PHP domain	-
G4123-orf00168	128.896	12.5206	3.34887	2.01365e-09	1.55514e-08	yacH	G4123	135813	137570	-	1758	protein_coding	gnl|BL_ORD_ID|537164 sp|P36682|YACH_ECOLI Uncharacterized protein YacH OS=Escherichia coli (strain K12) OX=83333 GN=yacH PE=4 SV=2//0 && PF11737:Protein of unknown function (DUF3300)	-
G4123-orf01160	67.6493	484.318	-2.83812	2.02382e-09	1.56055e-08	aqpZ	G4123	899534	900229	-	696	protein_coding	gnl|BL_ORD_ID|20105 sp|O68874|AQPZ_SHIFL Aquaporin Z OS=Shigella flexneri OX=623 GN=aqpZ PE=3 SV=2//6.21747e-122 && PF00230:Major intrinsic protein	-
G4123-orf01898	140.38	927.902	-2.72384	2.12508e-09	1.63608e-08	sohB	G4123	1436806	1437855	+	1050	protein_coding	gnl|BL_ORD_ID|439229 sp|P0AG15|SOHB_SHIFL Probable protease SohB OS=Shigella flexneri OX=623 GN=sohB PE=3 SV=1//0 && PF08496:Peptidase family S49 N-terminal|PF01343:Peptidase family S49	Peptidase_S49
Novel00186	474.685	68.9487	2.78075	2.16066e-09	1.66088e-08	-	G4123	4930718	4930933	+	216	-	-	-
G4123-orf05746	66.3733	475.698	-2.83965	2.16949e-09	1.66508e-08	fpr	G4123	4384825	4385571	-	747	protein_coding	gnl|BL_ORD_ID|130859 sp|P28901|FENR_SHIFL Flavodoxin/ferredoxin--NADP reductase OS=Shigella flexneri OX=623 GN=fpr PE=3 SV=3//0 && PF00175:Oxidoreductase NAD-binding domain|PF00970:Oxidoreductase FAD-binding domain	NAD_binding_1
G4123-orf03966	43.4057	335.412	-2.9473	2.19749e-09	1.68395e-08	hycI	G4123	3035774	3036244	-	471	protein_coding	gnl|BL_ORD_ID|185485 sp|P0AEV9|HYCI_ECOLI Hydrogenase 3 maturation protease OS=Escherichia coli (strain K12) OX=83333 GN=hycI PE=1 SV=2//2.4795e-110 && PF01750:Hydrogenase maturation protease	-
G4123-orf04397	74.0292	524.288	-2.82266	2.2322e-09	1.70789e-08	hybD	G4123	3385921	3386415	-	495	protein_coding	gnl|BL_ORD_ID|185449 sp|P37182|HYBD_ECOLI Hydrogenase 2 maturation protease OS=Escherichia coli (strain K12) OX=83333 GN=hybD PE=1 SV=2//2.63738e-113 && PF01750:Hydrogenase maturation protease	-
G4123-orf02837	48.5097	0.764187	5.74699	2.27371e-09	1.73696e-08	irp	G4123	2111112	2111723	-	612	protein_coding	gnl|BL_ORD_ID|195439 sp|P9WQJ9|IRTA_MYCTU Iron import ATP-binding/permease protein IrtA OS=Mycobacterium tuberculosis (strain ATCC 25618 / H37Rv) OX=83332 GN=irtA PE=1 SV=1//3.24272e-06 && PF00664:ABC transporter transmembrane region	ABC_membrane
G4123-orf02928	190.143	22.7091	3.05762	2.35648e-09	1.79741e-08	-	G4123	2234776	2235921	+	1146	protein_coding	-//- && -	-
G4123-orf03343	227.146	1448.29	-2.67217	2.40238e-09	1.82959e-08	yfbU	G4123	2578349	2578843	-	495	protein_coding	gnl|BL_ORD_ID|543124 sp|B2TW75|YFBU_SHIB3 UPF0304 protein YfbU OS=Shigella boydii serotype 18 (strain CDC 3083-94 / BS512) OX=344609 GN=yfbU PE=3 SV=1//2.00573e-123 && PF03887:YfbU domain	-
G4123-orf00855	1065.46	6488.37	-2.60628	2.45972e-09	1.87037e-08	glnS	G4123	679309	680973	+	1665	protein_coding	gnl|BL_ORD_ID|458938 sp|Q1REN7|SYQ_ECOUT Glutamine--tRNA ligase OS=Escherichia coli (strain UTI89 / UPEC) OX=364106 GN=glnS PE=3 SV=1//0 && PF03950:tRNA synthetases class I (E and Q), anti-codon binding domain|PF00749:tRNA synthetases class I (E and Q), catalytic domain	-
G4123-orf05175	51.0616	380.868	-2.89672	2.52227e-09	1.91499e-08	bcsG	G4123	3958970	3960649	+	1680	protein_coding	gnl|BL_ORD_ID|41891 sp|P37659|BCSG_ECOLI Cellulose biosynthesis protein BcsG OS=Escherichia coli (strain K12) OX=83333 GN=bcsG PE=4 SV=1//0 && PF11658:Cellulose biosynthesis protein BcsG	-
Novel00187	6074.93	1001.57	2.60042	2.54591e-09	1.92996e-08	-	G4123	4959170	4959396	+	227	-	-	-
G4123-orf06589	245.01	31.3301	2.96137	2.66281e-09	2.01548e-08	yjiE	G4123	5019000	5019743	-	744	protein_coding	gnl|BL_ORD_ID|547039 sp|P39376|YJIE_ECOLI HTH-type transcriptional regulator YjiE OS=Escherichia coli (strain K12) OX=83333 GN=yjiE PE=1 SV=1//1.51493e-172 && PF03466:LysR substrate binding domain	LysR_substrate
G4123-orf05226	5380.8	885.581	2.60292	2.67341e-09	2.02041e-08	bax	G4123	3996254	3996826	-	573	protein_coding	gnl|BL_ORD_ID|41260 sp|P27297|BAX_ECOLI Protein bax OS=Escherichia coli (strain K12) OX=83333 GN=bax PE=4 SV=3//9.39968e-143 && PF01832:Mannosyl-glycoprotein endo-beta-N-acetylglucosaminidase	-
G4123-orf05628	497.652	3066.66	-2.62324	2.69446e-09	2.0332e-08	tatA	G4123	4302509	4302778	+	270	protein_coding	gnl|BL_ORD_ID|465004 sp|P69431|TATA_SHIFL Sec-independent protein translocase protein TatA OS=Shigella flexneri OX=623 GN=tatA PE=3 SV=1//1.11572e-47 && PF02416:mttA/Hcf106 family	-
G4123-orf06647	151.864	16.4393	3.19625	2.74263e-09	2.06639e-08	-	G4123	5062529	5062804	+	276	protein_coding	gnl|BL_ORD_ID|547113 sp|P55914|YJJZ_ECOLI Uncharacterized protein YjjZ OS=Escherichia coli (strain K12) OX=83333 GN=yjjZ PE=4 SV=1//2.59389e-47 && PF07256:Protein of unknown function (DUF1435)	-
G4123-orf05520	116.136	769.591	-2.72731	2.78485e-09	2.09501e-08	rffE	G4123	4224264	4225394	+	1131	protein_coding	gnl|BL_ORD_ID|509502 sp|Q8XAR8|WECB_ECO57 UDP-N-acetylglucosamine 2-epimerase OS=Escherichia coli O157:H7 OX=83334 GN=wecB PE=3 SV=1//0 && PF02350:UDP-N-acetylglucosamine 2-epimerase	-
G4123-orf03919	595.902	3647.4	-2.61354	2.81327e-09	2.11316e-08	mprA	G4123	3001616	3002146	+	531	protein_coding	gnl|BL_ORD_ID|246258 sp|P0ACR9|MPRA_ECOLI Transcriptional repressor MprA OS=Escherichia coli (strain K12) OX=83333 GN=mprA PE=2 SV=1//9.65643e-129 && PF01047:MarR family	MarR
G4123-orf04080	181.211	1159.1	-2.67665	2.83683e-09	2.12762e-08	sdaB	G4123	3118337	3119704	+	1368	protein_coding	gnl|BL_ORD_ID|429628 sp|P30744|SDHM_ECOLI L-serine dehydratase 2 OS=Escherichia coli (strain K12) OX=83333 GN=sdaB PE=2 SV=2//0 && PF03313:Serine dehydratase alpha chain|PF03315:Serine dehydratase beta chain	-
G4123-orf05201	213.11	1349.54	-2.66228	2.86722e-09	2.14715e-08	tkrA	G4123	3978703	3979677	+	975	protein_coding	gnl|BL_ORD_ID|149412 sp|B2U573|GHRB_SHIB3 Glyoxylate/hydroxypyruvate reductase B OS=Shigella boydii serotype 18 (strain CDC 3083-94 / BS512) OX=344609 GN=ghrB PE=3 SV=1//0 && PF00389:D-isomer specific 2-hydroxyacid dehydrogenase, catalytic domain|PF02826:D-isomer specific 2-hydroxyacid dehydrogenase, NAD binding domain	2-Hacid_dh_C
G4123-orf04746	267.977	1677.92	-2.64608	2.91038e-09	2.17617e-08	accB	G4123	3649127	3649597	+	471	protein_coding	gnl|BL_ORD_ID|41515 sp|P0ABE1|BCCP_SHIFL Biotin carboxyl carrier protein of acetyl-CoA carboxylase OS=Shigella flexneri OX=623 GN=accB PE=3 SV=1//4.85507e-70 && PF00364:Biotin-requiring enzyme	Biotin_lipoyl
G4123-orf00381	742.639	114.404	2.69695	2.91999e-09	2.18005e-08	matB	G4123	310170	310787	-	618	protein_coding	gnl|BL_ORD_ID|111574 sp|Q1RFQ4|ECPA_ECOUT Common pilus major fimbrillin subunit EcpA OS=Escherichia coli (strain UTI89 / UPEC) OX=364106 GN=ecpA PE=3 SV=1//7.34156e-129 && PF16449:Fimbrillin MatB	-
G4123-orf05158	34.4739	275.066	-2.99281	2.94816e-09	2.19776e-08	dctA	G4123	3942917	3944104	-	1188	protein_coding	gnl|BL_ORD_ID|93170 sp|Q3YVR0|DCTA_SHISS C4-dicarboxylate transport protein OS=Shigella sonnei (strain Ss046) OX=300269 GN=dctA PE=3 SV=1//0 && PF00375:Sodium:dicarboxylate symporter family	SDF
G4123-orf04817	5068.18	30343.9	-2.58184	2.95556e-09	2.19995e-08	rplX	G4123	3699569	3699883	-	315	protein_coding	gnl|BL_ORD_ID|367113 sp|Q1R619|RL24_ECOUT 50S ribosomal protein L24 OS=Escherichia coli (strain UTI89 / UPEC) OX=364106 GN=rplX PE=3 SV=1//6.21154e-69 && -	-
G4123-orf01774	130.172	851.098	-2.70805	2.97042e-09	2.20768e-08	tdk	G4123	1355048	1355575	+	528	protein_coding	gnl|BL_ORD_ID|206834 sp|Q8FHX4|KITH_ECOL6 Thymidine kinase OS=Escherichia coli O6:H1 (strain CFT073 / ATCC 700928 / UPEC) OX=199310 GN=tdk PE=3 SV=1//1.70258e-129 && PF00265:Thymidine kinase	TK
G4123-orf00799	74.0292	514.883	-2.79655	3.0338e-09	2.2514e-08	mrdB	G4123	636544	637656	-	1113	protein_coding	gnl|BL_ORD_ID|391070 sp|P0ABG9|RODA_SHIFL Peptidoglycan glycosyltransferase MrdB OS=Shigella flexneri OX=623 GN=mrdB PE=3 SV=1//0 && PF01098:Cell cycle protein	-
G4123-orf01679	487.444	2979.67	-2.61162	3.05769e-09	2.26572e-08	minD	G4123	1284499	1285311	-	813	protein_coding	gnl|BL_ORD_ID|239680 sp|P0AEZ6|MIND_SHIFL Septum site-determining protein MinD OS=Shigella flexneri OX=623 GN=minD PE=3 SV=2//0 && PF01656:CobQ/CobB/MinD/ParA nucleotide binding domain	CbiA
G4123-orf02299	962.106	151.239	2.66818	3.06519e-09	2.26787e-08	rsxB	G4123	1742715	1743293	+	579	protein_coding	gnl|BL_ORD_ID|421125 sp|Q3Z1Y3|RSXB_SHISS Ion-translocating oxidoreductase complex subunit B OS=Shigella sonnei (strain Ss046) OX=300269 GN=rsxB PE=3 SV=1//2.13608e-140 && PF04060:Putative Fe-S cluster|PF14697:4Fe-4S dicluster domain	FeS
G4123-orf03607	28.094	238.232	-3.07981	3.07334e-09	2.2705e-08	yffH	G4123	2766637	2767212	-	576	protein_coding	gnl|BL_ORD_ID|279229 sp|Q1R8R1|NUDK_ECOUT GDP-mannose pyrophosphatase NudK OS=Escherichia coli (strain UTI89 / UPEC) OX=364106 GN=nudK PE=3 SV=2//6.60294e-141 && PF00293:NUDIX domain	NUDIX
Novel00124	909.791	5473.46	-2.58873	3.15218e-09	2.32526e-08	-	G4123	3694588	3694723	-	136	-	-	-
G4123-orf00740	320.292	44.6534	2.83848	3.17176e-09	2.33622e-08	ybdA	G4123	595899	597149	+	1251	protein_coding	gnl|BL_ORD_ID|120010 sp|A1A8M2|ENTS_ECOK1 Enterobactin exporter EntS OS=Escherichia coli O1:K1 / APEC OX=405955 GN=entS PE=3 SV=1//0 && PF05977:Transmembrane secretion effector	-
G4123-orf05583	85.513	6.25061	3.74367	3.39788e-09	2.49532e-08	-	G4123	4271957	4272082	-	126	protein_coding	-//- && -	-
G4123-orf02520	85.513	6.25061	3.74367	3.39788e-09	2.49532e-08	-	G4123	1900448	1901875	-	1428	protein_coding	gnl|BL_ORD_ID|487768 sp|Q6QIB0|TSP_BPBMU Tail sheath protein OS=Burkholderia phage BcepMu (isolate -/United States/Summer/2002) OX=1283335 GN=BcepMu39 PE=3 SV=1//0 && PF04984:Phage tail sheath protein	-
G4123-orf04662	5578.57	934.955	2.57674	3.46099e-09	2.53789e-08	yhbE	G4123	3585749	3586714	-	966	protein_coding	gnl|BL_ORD_ID|544446 sp|P0AA75|YHBE_SHIFL Uncharacterized inner membrane transporter YhbE OS=Shigella flexneri OX=623 GN=yhbE PE=3 SV=1//0 && PF00892:EamA-like transporter family	DUF6
Novel00092	77.8571	4.68306	4.01445	3.48075e-09	2.54859e-08	-	G4123	3136045	3136350	+	306	-	-	-
G4123-orf04240	109.756	720.217	-2.71311	3.9173e-09	2.86398e-08	visC	G4123	3263066	3264268	-	1203	protein_coding	gnl|BL_ORD_ID|493230 sp|P25535|UBII_ECOLI 2-octaprenylphenol hydroxylase OS=Escherichia coli (strain K12) OX=83333 GN=ubiI PE=1 SV=2//0 && PF01494:FAD binding domain	FAD_binding_3
G4123-orf02957	1.29876	59.544	-5.41657	3.95117e-09	2.88447e-08	sbmC	G4123	2254752	2255225	-	474	protein_coding	gnl|BL_ORD_ID|427356 sp|B2TYH1|SBMC_SHIB3 DNA gyrase inhibitor OS=Shigella boydii serotype 18 (strain CDC 3083-94 / BS512) OX=344609 GN=sbmC PE=3 SV=1//2.543e-113 && PF06445:GyrI-like small molecule binding domain	AraC_E_bind
G4123-orf01567	190.143	1190.45	-2.64577	3.99328e-09	2.9109e-08	phoP	G4123	1220859	1221530	-	672	protein_coding	gnl|BL_ORD_ID|303830 sp|Q83RR0|PHOP_SHIFL Virulence transcriptional regulatory protein PhoP OS=Shigella flexneri OX=623 GN=phoP PE=3 SV=1//1.37218e-154 && PF00486:Transcriptional regulatory protein, C terminal|PF00072:Response regulator receiver domain	Response_reg
G4123-orf03510	84.237	6.25061	3.722	4.10615e-09	2.98877e-08	ypdD	G4123	2697369	2699864	-	2496	protein_coding	gnl|BL_ORD_ID|324562 sp|Q8FFD8|PTFX_ECOL6 Multiphosphoryl transfer protein OS=Escherichia coli O6:H1 (strain CFT073 / ATCC 700928 / UPEC) OX=199310 GN=fryA PE=3 SV=1//0 && PF05524:PEP-utilising enzyme, N-terminal|PF00359:Phosphoenolpyruvate-dependent sugar phosphotransferase system, EIIA 2|PF02896:PEP-utilising enzyme, TIM barrel domain|PF00391:PEP-utilising enzyme, mobile domain|PF00381:PTS HPr …	PTS_EIIA_2
G4123-orf03171	192.695	1205.34	-2.64448	4.15262e-09	3.01814e-08	fruB	G4123	2436522	2437652	-	1131	protein_coding	gnl|BL_ORD_ID|324525 sp|P69811|PTFAH_ECOLI Multiphosphoryl transfer protein OS=Escherichia coli (strain K12) OX=83333 GN=fruB PE=1 SV=1//0 && PF00381:PTS HPr component phosphorylation site|PF00359:Phosphoenolpyruvate-dependent sugar phosphotransferase system, EIIA 2	PTS_EIIA_2
G4123-orf04506	11790	2007.08	2.55431	4.28572e-09	3.1103e-08	dnaG	G4123	3473223	3474968	+	1746	protein_coding	gnl|BL_ORD_ID|101540 sp|Q8FDG5|DNAG_ECOL6 DNA primase OS=Escherichia coli O6:H1 (strain CFT073 / ATCC 700928 / UPEC) OX=199310 GN=dnaG PE=3 SV=1//0 && PF08275:DNA primase catalytic core, N-terminal domain|PF01807:CHC2 zinc finger|PF10410:DnaB-helicase binding domain of primase|PF08278:DNA primase DnaG DnaB-binding|PF13662:Toprim domain	-
G4123-orf04563	296.049	41.5185	2.82964	4.48996e-09	3.25374e-08	yhaO	G4123	3516891	3518222	-	1332	protein_coding	gnl|BL_ORD_ID|100252 sp|P42628|DLST_ECOLI Probable serine transporter OS=Escherichia coli (strain K12) OX=83333 GN=dlsT PE=1 SV=3//0 && -	-
G4123-orf06381	90.6169	7.03437	3.66033	4.61864e-09	3.34208e-08	papK	G4123	4870273	4870497	-	225	protein_coding	gnl|BL_ORD_ID|293193 sp|P62532|PAPK_ECOLX Fimbrial adapter PapK OS=Escherichia coli OX=562 GN=papK PE=1 SV=1//1.85372e-46 && PF00419:Fimbrial protein	-
G4123-orf02227	393.022	2363.67	-2.58807	4.62993e-09	3.34534e-08	ydfG	G4123	1685610	1686356	+	747	protein_coding	gnl|BL_ORD_ID|541815 sp|Q8FHD2|YDFG_ECOL6 NADP-dependent 3-hydroxy acid dehydrogenase YdfG OS=Escherichia coli O6:H1 (strain CFT073 / ATCC 700928 / UPEC) OX=199310 GN=ydfG PE=3 SV=2//0 && PF00106:short chain dehydrogenase	adh_short
G4123-orf01243	3515.33	20523.9	-2.54555	4.7268e-09	3.41035e-08	ompF	G4123	976330	977418	-	1089	protein_coding	gnl|BL_ORD_ID|285860 sp|P02931|OMPF_ECOLI Outer membrane protein F OS=Escherichia coli (strain K12) OX=83333 GN=ompF PE=1 SV=1//0 && PF00267:Gram-negative porin	Porin_1
G4123-orf02263	646.941	101.865	2.66522	4.77396e-09	3.43934e-08	mdtI	G4123	1709360	1709689	-	330	protein_coding	gnl|BL_ORD_ID|232370 sp|Q32G65|MDTI_SHIDS Spermidine export protein MdtI OS=Shigella dysenteriae serotype 1 (strain Sd197) OX=300267 GN=mdtI PE=3 SV=1//2.51189e-57 && PF00893:Small Multidrug Resistance protein	-
G4123-orf00493	312.636	1894.22	-2.5987	4.78651e-09	3.44336e-08	ddl	G4123	403558	404652	-	1095	protein_coding	gnl|BL_ORD_ID|94058 sp|Q8FKE3|DDLA_ECOL6 D-alanine--D-alanine ligase A OS=Escherichia coli O6:H1 (strain CFT073 / ATCC 700928 / UPEC) OX=199310 GN=ddlA PE=3 SV=1//0 && PF07478:D-ala D-ala ligase C-terminus|PF01820:D-ala D-ala ligase N-terminus	-
G4123-orf06385	158.243	18.0067	3.12525	4.90853e-09	3.526e-08	papH	G4123	4874811	4875398	-	588	protein_coding	gnl|BL_ORD_ID|293187 sp|P07111|PAPH_ECOLX PAP fimbrial minor pilin protein OS=Escherichia coli OX=562 GN=papH PE=1 SV=1//5.88581e-129 && -	-
G4123-orf03402	76.5811	5.46684	3.77344	5.24275e-09	3.76061e-08	yfcU	G4123	2619134	2621479	-	2346	protein_coding	gnl|BL_ORD_ID|543243 sp|P77196|YFCU_ECOLI Putative outer membrane usher protein YfcU OS=Escherichia coli (strain K12) OX=83333 GN=yfcU PE=5 SV=3//0 && PF00577:Outer membrane usher protein|PF13954:PapC N-terminal domain|PF13953:PapC C-terminal domain	-
G4123-orf06411	654.597	103.432	2.66019	5.27089e-09	3.7753e-08	-	G4123	4891878	4893446	-	1569	protein_coding	gnl|BL_ORD_ID|531287 sp|P50360|Y4HP_SINFN Uncharacterized protein y4hP OS=Sinorhizobium fredii (strain NBRC 101917 / NGR234) OX=394 GN=NGR_a03340 PE=3 SV=2//8.28943e-72 && PF13005:zinc-finger binding domain of transposase IS66|PF13007:Transposase C of IS166 homeodomain|PF03050:Transposase IS66 family	-
G4123-orf05292	219.49	1339.35	-2.60881	5.30853e-09	3.79676e-08	kbl	G4123	4047207	4048403	-	1197	protein_coding	gnl|BL_ORD_ID|202257 sp|P0AB79|KBL_SHIFL 2-amino-3-ketobutyrate coenzyme A ligase OS=Shigella flexneri OX=623 GN=kbl PE=3 SV=1//0 && PF00155:Aminotransferase class I and II	Aminotran_1_2
G4123-orf04928	3848.35	655.169	2.55403	5.32252e-09	3.80125e-08	nudE	G4123	3772394	3772954	-	561	protein_coding	gnl|BL_ORD_ID|279157 sp|P45799|NUDE_ECOLI ADP compounds hydrolase NudE OS=Escherichia coli (strain K12) OX=83333 GN=nudE PE=1 SV=1//5.09316e-134 && PF00293:NUDIX domain	NUDIX
G4123-orf04467	1304.07	7579.3	-2.53897	5.56036e-09	3.96537e-08	tolC	G4123	3438160	3439641	+	1482	protein_coding	gnl|BL_ORD_ID|476655 sp|P02930|TOLC_ECOLI Outer membrane protein TolC OS=Escherichia coli (strain K12) OX=83333 GN=tolC PE=1 SV=3//0 && PF02321:Outer membrane efflux protein	OEP
G4123-orf02437	391.746	57.9766	2.75327	5.64313e-09	4.01859e-08	ydjM	G4123	1841035	1841625	+	591	protein_coding	gnl|BL_ORD_ID|542108 sp|P64482|YDJM_SHIFL Inner membrane protein YdjM OS=Shigella flexneri OX=623 GN=ydjM PE=3 SV=2//2.88636e-143 && PF04307:LexA-binding, inner membrane-associated putative hydrolase	-
G4123-orf03403	44.6817	0.764187	5.62866	5.74928e-09	4.08828e-08	yfcV	G4123	2621656	2622405	-	750	protein_coding	gnl|BL_ORD_ID|543244 sp|P77288|YFCV_ECOLI Uncharacterized fimbrial-like protein YfcV OS=Escherichia coli (strain K12) OX=83333 GN=yfcV PE=2 SV=1//4.94647e-60 && PF00419:Fimbrial protein	-
G4123-orf02768	47.2337	340.115	-2.84571	5.79746e-09	4.11661e-08	nmpC	G4123	2069132	2070214	+	1083	protein_coding	gnl|BL_ORD_ID|271060 sp|P21420|NMPC_ECOLI Putative outer membrane porin protein NmpC OS=Escherichia coli (strain K12) OX=83333 GN=nmpC PE=5 SV=2//0 && PF00267:Gram-negative porin	Porin_1
G4123-orf02800	168.451	20.3579	3.03962	6.02425e-09	4.2715e-08	rcsA	G4123	2084189	2084812	+	624	protein_coding	gnl|BL_ORD_ID|341830 sp|P0DMC9|RCSA_ECOLI Transcriptional regulatory protein RcsA OS=Escherichia coli (strain K12) OX=83333 GN=rcsA PE=1 SV=1//6.04252e-153 && PF00196:Bacterial regulatory proteins, luxR family	GerE
G4123-orf05437	155.692	18.0067	3.10181	6.7747e-09	4.79672e-08	bglH	G4123	4155705	4157321	-	1617	protein_coding	gnl|BL_ORD_ID|43052 sp|Q1R4L6|BGLH_ECOUT Putative outer membrane porin BglH OS=Escherichia coli (strain UTI89 / UPEC) OX=364106 GN=bglH PE=3 SV=1//0 && PF02264:LamB porin|PF11471:Maltoporin periplasmic N-terminal extension	-
G4123-orf03368	890.652	5153.7	-2.53256	6.83346e-09	4.83139e-08	purF	G4123	2594969	2596486	-	1518	protein_coding	gnl|BL_ORD_ID|326529 sp|P0AG17|PUR1_SHIFL Amidophosphoribosyltransferase OS=Shigella flexneri OX=623 GN=purF PE=3 SV=2//0 && PF13522:Glutamine amidotransferase domain|PF00156:Phosphoribosyl transferase domain	Pribosyltran
G4123-orf04359	142.932	16.4393	3.10885	6.85225e-09	4.83775e-08	yghG	G4123	3351027	3351395	-	369	protein_coding	gnl|BL_ORD_ID|544047 sp|Q46835|YGHG_ECOLI Uncharacterized lipoprotein YghG OS=Escherichia coli (strain K12) OX=83333 GN=yghG PE=3 SV=1//2.68602e-85 && PF16549:Type II secretion system (T2SS) pilotin, S protein	-
G4123-orf00528	738.811	4285.34	-2.53599	6.88735e-09	4.85558e-08	yajC	G4123	431162	431494	+	333	protein_coding	gnl|BL_ORD_ID|537563 sp|P0AE00|YAJC_SHIFL Sec translocon accessory complex subunit YajC OS=Shigella flexneri OX=623 GN=yajC PE=3 SV=1//5.17381e-76 && PF02699:Preprotein translocase subunit	-
G4123-orf04284	1159.88	6665.49	-2.52264	6.91864e-09	4.87068e-08	tktA	G4123	3290716	3292707	-	1992	protein_coding	gnl|BL_ORD_ID|474166 sp|P27302|TKT1_ECOLI Transketolase 1 OS=Escherichia coli (strain K12) OX=83333 GN=tktA PE=1 SV=5//0 && PF02779:Transketolase, pyrimidine binding domain|PF00456:Transketolase, thiamine diphosphate binding domain|PF02780:Transketolase, C-terminal domain	-
G4123-orf03933	1834.87	10486.9	-2.51478	7.23685e-09	5.08745e-08	alaS	G4123	3011881	3014382	-	2502	protein_coding	gnl|BL_ORD_ID|449659 sp|Q1R804|SYA_ECOUT Alanine--tRNA ligase OS=Escherichia coli (strain UTI89 / UPEC) OX=364106 GN=alaS PE=3 SV=1//0 && PF02272:DHHA1 domain|PF01411:tRNA synthetases class II (A)|PF07973:Threonyl and Alanyl tRNA synthetase second additional domain	-
G4123-orf02912	241.182	32.8975	2.86853	7.68251e-09	5.3879e-08	-	G4123	2221668	2222702	+	1035	protein_coding	gnl|BL_ORD_ID|324512 sp|A9JTS9|PTER_XENTR Phosphotriesterase-related protein OS=Xenopus tropicalis OX=8364 GN=pter PE=2 SV=1//2.34264e-40 && PF02126:Phosphotriesterase family	-
G4123-orf06492	34.4739	260.176	-2.91256	7.68608e-09	5.3879e-08	-	G4123	4957450	4958028	-	579	protein_coding	gnl|BL_ORD_ID|252976 sp|P39897|MTRR_NEIGO HTH-type transcriptional regulator MtrR OS=Neisseria gonorrhoeae OX=485 GN=mtrR PE=1 SV=1//6.02185e-06 && PF00440:Bacterial regulatory proteins, tetR family	TetR_N
G4123-orf03527	102.101	647.331	-2.66343	7.79319e-09	5.45523e-08	yfeD	G4123	2712842	2713234	+	393	protein_coding	gnl|BL_ORD_ID|543286 sp|P27238|YFED_ECOLI Uncharacterized protein YfeD OS=Escherichia coli (strain K12) OX=83333 GN=yfeD PE=4 SV=3//4.45839e-76 && PF07037:Putative transcription regulator (DUF1323)	-
G4123-orf05457	1180.3	6732.1	-2.51182	7.89144e-09	5.49499e-08	atpG	G4123	4172407	4173270	-	864	protein_coding	gnl|BL_ORD_ID|38190 sp|P0ABA9|ATPG_SHIFL ATP synthase gamma chain OS=Shigella flexneri OX=623 GN=atpG PE=3 SV=1//0 && PF00231:ATP synthase	-
G4123-orf03154	43.4057	0.764187	5.58695	7.89453e-09	5.49499e-08	-	G4123	2422227	2422361	+	135	protein_coding	-//- && -	-
G4123-orf00343	43.4057	0.764187	5.58695	7.89453e-09	5.49499e-08	fhiA	G4123	280481	282220	-	1740	protein_coding	gnl|BL_ORD_ID|215759 sp|Q47153|LFHA_ECOLI Putative truncated flagellar export/assembly protein LfhA OS=Escherichia coli (strain K12) OX=83333 GN=lfhA PE=5 SV=1//0 && PF00771:FHIPEP family	-
sRNA00069	44.6817	1.38778e-17	8.52722	7.89453e-09	5.49499e-08	-	G4123	4589468	4589529	+	62	-	-	-
G4123-orf05464	654.597	3766.52	-2.52439	8.27179e-09	5.74948e-08	atpE	G4123	4175955	4176194	-	240	protein_coding	gnl|BL_ORD_ID|39055 sp|B1JR36|ATPL_YERPY ATP synthase subunit c OS=Yersinia pseudotuberculosis serotype O:3 (strain YPIII) OX=502800 GN=atpE PE=3 SV=1//3.78226e-27 && PF00137:ATP synthase subunit C	-
G4123-orf01221	25.542	206.883	-3.01327	8.41898e-09	5.84355e-08	ycaR	G4123	961281	961463	+	183	protein_coding	gnl|BL_ORD_ID|539470 sp|Q3Z3K4|YCAR_SHISS UPF0434 protein YcaR OS=Shigella sonnei (strain Ss046) OX=300269 GN=ycaR PE=3 SV=1//5.61639e-39 && PF03966:Trm112p-like protein	-
G4123-orf02403	52.3376	2.33165	4.40651	9.38231e-09	6.50305e-08	fadK	G4123	1814727	1816373	+	1647	protein_coding	gnl|BL_ORD_ID|128034 sp|P38135|FADK_ECOLI Medium-chain fatty-acid--CoA ligase OS=Escherichia coli (strain K12) OX=83333 GN=fadK PE=1 SV=4//0 && PF00501:AMP-binding enzyme|PF13193:AMP-binding enzyme C-terminal domain	AMP-binding
G4123-orf05671	165.899	998.436	-2.58871	9.60307e-09	6.64673e-08	glnG	G4123	4334073	4335491	-	1419	protein_coding	gnl|BL_ORD_ID|276506 sp|P0AFB8|NTRC_ECOLI DNA-binding transcriptional regulator NtrC OS=Escherichia coli (strain K12) OX=83333 GN=glnG PE=1 SV=1//0 && PF00158:Sigma-54 interaction domain|PF00072:Response regulator receiver domain|PF02954:Bacterial regulatory protein, Fis family	Sigma54_activat
G4123-orf06590	72.7532	4.68306	3.91676	9.81226e-09	6.782e-08	-	G4123	5019795	5019968	+	174	protein_coding	gnl|BL_ORD_ID|547039 sp|P39376|YJIE_ECOLI HTH-type transcriptional regulator YjiE OS=Escherichia coli (strain K12) OX=83333 GN=yjiE PE=1 SV=1//2.00362e-19 && -	-
G4123-orf06651	1734.07	301.713	2.52233	1.04322e-08	7.20041e-08	holD	G4123	5064499	5064912	+	414	protein_coding	gnl|BL_ORD_ID|178758 sp|P28632|HOLD_ECOLI DNA polymerase III subunit psi OS=Escherichia coli (strain K12) OX=83333 GN=holD PE=1 SV=1//1.33857e-94 && PF03603:DNA polymerase III psi subunit	-
G4123-orf04333	222.042	1304.87	-2.55452	1.04975e-08	7.23537e-08	kpsD	G4123	3325720	3327396	+	1677	protein_coding	gnl|BL_ORD_ID|208071 sp|Q03961|KPSD1_ECOLX Polysialic acid transport protein KpsD OS=Escherichia coli OX=562 GN=kpsD PE=1 SV=2//0 && PF02563:Polysaccharide biosynthesis/export protein	-
G4123-orf02833	58.7175	3.11547	4.17493	1.06398e-08	7.32319e-08	-	G4123	2105616	2106920	-	1305	protein_coding	gnl|BL_ORD_ID|229896 sp|Q73XV3|MBTI_MYCPA Salicylate synthase OS=Mycobacterium paratuberculosis (strain ATCC BAA-968 / K-10) OX=262316 GN=mbtI PE=3 SV=1//3.51976e-86 && PF00425:chorismate binding enzyme	-
Novel00100	273496	49197.8	2.47485	1.08437e-08	7.45313e-08	-	G4123	3528378	3528744	-	367	-	-	-
G4123-orf02724	56.1655	378.517	-2.7506	1.0925e-08	7.4986e-08	yecG	G4123	2037634	2038062	+	429	protein_coding	gnl|BL_ORD_ID|499784 sp|Q8FGN7|USPC_ECOL6 Universal stress protein C OS=Escherichia coli O6:H1 (strain CFT073 / ATCC 700928 / UPEC) OX=199310 GN=uspC PE=3 SV=1//2.71035e-103 && PF00582:Universal stress protein family	Usp
G4123-orf04335	153.14	915.362	-2.57879	1.16476e-08	7.98344e-08	kpsC	G4123	3328143	3330170	+	2028	protein_coding	gnl|BL_ORD_ID|208070 sp|P42217|KPSC5_ECOLX Capsule polysaccharide export protein KpsC OS=Escherichia coli OX=562 GN=kpsC PE=4 SV=1//0 && PF05159:Capsule polysaccharide biosynthesis protein	-
G4123-orf04019	52.3376	354.222	-2.75658	1.18115e-08	8.08455e-08	cysN	G4123	3070481	3071908	-	1428	protein_coding	gnl|BL_ORD_ID|87804 sp|Q1R7U0|CYSN_ECOUT Sulfate adenylyltransferase subunit 1 OS=Escherichia coli (strain UTI89 / UPEC) OX=364106 GN=cysN PE=3 SV=1//0 && PF00009:Elongation factor Tu GTP binding domain	GTP_EFTU
G4123-orf04265	948.07	5293.2	-2.48096	1.19395e-08	8.16083e-08	epd	G4123	3280068	3281087	-	1020	protein_coding	gnl|BL_ORD_ID|110494 sp|Q1R7A6|E4PD_ECOUT D-erythrose-4-phosphate dehydrogenase OS=Escherichia coli (strain UTI89 / UPEC) OX=364106 GN=epd PE=3 SV=2//0 && PF02800:Glyceraldehyde 3-phosphate dehydrogenase, C-terminal domain|PF00044:Glyceraldehyde 3-phosphate dehydrogenase, NAD binding domain	-
G4123-orf06551	109.756	10.9531	3.30783	1.19692e-08	8.16986e-08	-	G4123	4988003	4988122	-	120	protein_coding	gnl|BL_ORD_ID|132429 sp|P31697|FIMC_ECOLI Chaperone protein FimC OS=Escherichia coli (strain K12) OX=83333 GN=fimC PE=1 SV=3//2.84193e-09 && -	-
G4123-orf00368	618.87	102.649	2.59019	1.21722e-08	8.29693e-08	vat	G4123	296842	299064	-	2223	protein_coding	gnl|BL_ORD_ID|168043 sp|O88093|HBP_ECOLX Hemoglobin-binding protease hbp autotransporter OS=Escherichia coli OX=562 GN=hbp PE=1 SV=1//0 && PF03797:Autotransporter beta-domain	-
G4123-orf00583	103.377	636.359	-2.62087	1.22188e-08	8.31724e-08	queC	G4123	468474	469169	-	696	protein_coding	gnl|BL_ORD_ID|336313 sp|Q1RF91|QUEC_ECOUT 7-cyano-7-deazaguanine synthase OS=Escherichia coli (strain UTI89 / UPEC) OX=364106 GN=queC PE=3 SV=1//1.55569e-174 && PF06508:Queuosine biosynthesis protein QueC	-
G4123-orf05441	51.0616	2.33165	4.37097	1.24346e-08	8.45245e-08	bglG	G4123	4160828	4161664	-	837	protein_coding	gnl|BL_ORD_ID|43035 sp|P11989|BGLG_ECOLI Cryptic beta-glucoside bgl operon antiterminator OS=Escherichia coli (strain K12) OX=83333 GN=bglG PE=1 SV=1//0 && PF03123:CAT RNA binding domain|PF00874:PRD domain	PRD
G4123-orf00798	196.523	1148.13	-2.54597	1.26152e-08	8.55396e-08	rlpA	G4123	635445	636533	-	1089	protein_coding	gnl|BL_ORD_ID|385431 sp|P10100|RLPA_ECOLI Endolytic peptidoglycan transglycosylase RlpA OS=Escherichia coli (strain K12) OX=83333 GN=rlpA PE=1 SV=1//0 && PF05036:Sporulation related domain|PF03330:Rare lipoprotein A (RlpA)-like double-psi beta-barrel	-
G4123-orf01539	136.552	817.398	-2.5808	1.26186e-08	8.55396e-08	ycfO	G4123	1195161	1196186	+	1026	protein_coding	gnl|BL_ORD_ID|262737 sp|Q7UCW4|NAGZ_SHIFL Beta-hexosaminidase OS=Shigella flexneri OX=623 GN=nagZ PE=3 SV=2//0 && PF00933:Glycosyl hydrolase family 3 N terminal domain	Glyco_hydro_3
G4123-orf05209	962.106	5346.49	-2.47422	1.29365e-08	8.75743e-08	glyS	G4123	3982317	3984386	-	2070	protein_coding	gnl|BL_ORD_ID|454214 sp|Q1R537|SYGB_ECOUT Glycine--tRNA ligase beta subunit OS=Escherichia coli (strain UTI89 / UPEC) OX=364106 GN=glyS PE=3 SV=1//0 && PF05746:DALR anticodon binding domain|PF02092:Glycyl-tRNA synthetase beta subunit	-
G4123-orf01385	200.351	27.4115	2.86304	1.3025e-08	8.80523e-08	sfaF	G4123	1087415	1090045	+	2631	protein_coding	gnl|BL_ORD_ID|135896 sp|P46009|FOCD_ECOLX Outer membrane usher protein FocD OS=Escherichia coli OX=562 GN=focD PE=3 SV=1//0 && PF00577:Outer membrane usher protein|PF13953:PapC C-terminal domain|PF13954:PapC N-terminal domain	-
G4123-orf03959	84.237	7.03437	3.55513	1.37859e-08	9.30686e-08	ascF	G4123	3032122	3033579	+	1458	protein_coding	gnl|BL_ORD_ID|325543 sp|P24241|PTIBC_ECOLI PTS system arbutin-, cellobiose-, and salicin-specific EIIBC component OS=Escherichia coli (strain K12) OX=83333 GN=ascF PE=3 SV=3//0 && PF00367:phosphotransferase system, EIIB|PF02378:Phosphotransferase system, EIIC	-
G4123-orf06564	51.0616	344.817	-2.75332	1.39691e-08	9.40896e-08	iraD	G4123	4998307	4998690	+	384	protein_coding	gnl|BL_ORD_ID|195142 sp|Q1R2J0|IRAD_ECOUT Anti-adapter protein IraD OS=Escherichia coli (strain UTI89 / UPEC) OX=364106 GN=iraD PE=3 SV=1//3.68292e-92 && PF04965:Gene 25-like lysozyme	-
G4123-orf02975	111.032	675.545	-2.60409	1.39752e-08	9.40896e-08	hisI	G4123	2269129	2269740	+	612	protein_coding	gnl|BL_ORD_ID|173471 sp|Q8FG47|HIS2_ECOL6 Histidine biosynthesis bifunctional protein HisIE OS=Escherichia coli O6:H1 (strain CFT073 / ATCC 700928 / UPEC) OX=199310 GN=hisI PE=3 SV=1//2.04075e-139 && PF01502:Phosphoribosyl-AMP cyclohydrolase|PF01503:Phosphoribosyl-ATP pyrophosphohydrolase	-
G4123-orf06384	371.331	58.7603	2.65675	1.40142e-08	9.42233e-08	papC	G4123	4872242	4874752	-	2511	protein_coding	gnl|BL_ORD_ID|293174 sp|P07110|PAPC_ECOLX Outer membrane usher protein PapC OS=Escherichia coli OX=562 GN=papC PE=1 SV=2//0 && PF13954:PapC N-terminal domain|PF00577:Outer membrane usher protein|PF13953:PapC C-terminal domain	-
G4123-orf05528	29.3699	223.341	-2.92289	1.40721e-08	9.44843e-08	wzxE	G4123	4230409	4231659	+	1251	protein_coding	gnl|BL_ORD_ID|510709 sp|P0AAA8|WZXE_SHIFL Lipid III flippase OS=Shigella flexneri OX=623 GN=wzxE PE=3 SV=1//0 && PF01943:Polysaccharide biosynthesis protein	-
G4123-orf04549	273.081	1560.36	-2.51409	1.45155e-08	9.73286e-08	yqjD	G4123	3510211	3510516	+	306	protein_coding	gnl|BL_ORD_ID|551968 sp|P64584|YQJD_SHIFL Uncharacterized protein YqjD OS=Shigella flexneri OX=623 GN=yqjD PE=3 SV=1//5.15753e-38 && PF05957:Bacterial protein of unknown function (DUF883)	-
G4123-orf02436	164.623	962.385	-2.54679	1.49658e-08	1.00151e-07	yniC	G4123	1840203	1840871	+	669	protein_coding	gnl|BL_ORD_ID|185343 sp|Q7ADF8|HXPB_ECO57 Hexitol phosphatase B OS=Escherichia coli O157:H7 OX=83334 GN=hxpB PE=3 SV=1//6.05155e-160 && PF13419:Haloacid dehalogenase-like hydrolase	-
G4123-orf05911	85.513	529.774	-2.62988	1.49973e-08	1.00151e-07	malG	G4123	4527626	4528516	-	891	protein_coding	gnl|BL_ORD_ID|227509 sp|P68186|MALG_SHIFL Maltose transport system permease protein MalG OS=Shigella flexneri OX=623 GN=malG PE=3 SV=1//0 && PF00528:Binding-protein-dependent transport system inner membrane component	BPD_transp_1
G4123-orf05287	85.513	529.774	-2.62988	1.49973e-08	1.00151e-07	yibQ	G4123	4043953	4044912	+	960	protein_coding	gnl|BL_ORD_ID|545112 sp|P37691|YIBQ_ECOLI Uncharacterized protein YibQ OS=Escherichia coli (strain K12) OX=83333 GN=yibQ PE=3 SV=2//0 && PF04748:Divergent polysaccharide deacetylase	-
G4123-orf02539	42.1298	0.764187	5.544	1.50714e-08	1.0051e-07	-	G4123	1910931	1911581	-	651	protein_coding	-//- && -	-
G4123-orf03728	697.98	118.323	2.55896	1.54195e-08	1.02693e-07	yfhL	G4123	2875518	2875778	+	261	protein_coding	gnl|BL_ORD_ID|543428 sp|P52102|YFHL_ECOLI Ferredoxin YfhL OS=Escherichia coli (strain K12) OX=83333 GN=yfhL PE=1 SV=1//1.21354e-57 && PF13237:4Fe-4S dicluster domain	-
G4123-orf00807	45.9577	315.036	-2.77468	1.58618e-08	1.05496e-07	nadD	G4123	641274	641915	-	642	protein_coding	gnl|BL_ORD_ID|261049 sp|Q8FJZ1|NADD_ECOL6 Nicotinate-nucleotide adenylyltransferase OS=Escherichia coli O6:H1 (strain CFT073 / ATCC 700928 / UPEC) OX=199310 GN=nadD PE=3 SV=2//4.60659e-158 && PF01467:Cytidylyltransferase-like	CTP_transf_2
G4123-orf05531	22.99	188.074	-3.0271	1.59964e-08	1.06248e-07	wzyE	G4123	4232732	4234084	+	1353	protein_coding	gnl|BL_ORD_ID|510731 sp|B1LLW7|WZYE_ECOSM Probable ECA polymerase OS=Escherichia coli (strain SMS-3-5 / SECEC) OX=439855 GN=wzyE PE=3 SV=1//0 && PF06899:WzyE protein	-
G4123-orf02465	5.12629	79.9207	-3.93751	1.66167e-08	1.1022e-07	ydjY	G4123	1863687	1864364	+	678	protein_coding	gnl|BL_ORD_ID|542115 sp|P76220|YDJY_ECOLI Uncharacterized protein YdjY OS=Escherichia coli (strain K12) OX=83333 GN=ydjY PE=3 SV=2//2.53842e-153 && -	-
G4123-orf06362	89.3409	7.81812	3.49034	1.67849e-08	1.11186e-07	yjgB	G4123	4855891	4856910	-	1020	protein_coding	gnl|BL_ORD_ID|12516 sp|P27250|AHR_ECOLI Aldehyde reductase Ahr OS=Escherichia coli (strain K12) OX=83333 GN=ahr PE=1 SV=2//0 && PF08240:Alcohol dehydrogenase GroES-like domain|PF00107:Zinc-binding dehydrogenase	ADH_N
G4123-orf06549	38970.8	7215.66	2.43317	1.83037e-08	1.21084e-07	fimA	G4123	4986851	4987405	+	555	protein_coding	gnl|BL_ORD_ID|132388 sp|Q47223|FIMA1_ECOLX Type-1 fimbrial protein, A chain OS=Escherichia coli OX=562 GN=fimA PE=1 SV=1//1.00663e-94 && PF00419:Fimbrial protein	-
G4123-orf06184	384.091	2135.61	-2.47485	1.86743e-08	1.23371e-07	groES	G4123	4721794	4722087	+	294	protein_coding	gnl|BL_ORD_ID|60675 sp|Q3YUJ8|CH10_SHISS 10 kDa chaperonin OS=Shigella sonnei (strain Ss046) OX=300269 GN=groS PE=3 SV=1//8.08947e-63 && PF00166:Chaperonin 10 Kd subunit	-
G4123-orf03227	373.883	2080.75	-2.47616	1.8846e-08	1.24338e-07	eco	G4123	2474893	2475381	+	489	protein_coding	gnl|BL_ORD_ID|111515 sp|Q1R9K8|ECOT_ECOUT Ecotin OS=Escherichia coli (strain UTI89 / UPEC) OX=364106 GN=eco PE=3 SV=2//8.44119e-108 && PF03974:Ecotin	-
G4123-orf04650	510.412	2809.6	-2.46043	1.92843e-08	1.2706e-07	glmM	G4123	3576869	3578206	-	1338	protein_coding	gnl|BL_ORD_ID|152045 sp|Q3YX65|GLMM_SHISS Phosphoglucosamine mutase OS=Shigella sonnei (strain Ss046) OX=300269 GN=glmM PE=3 SV=1//0 && PF00408:Phosphoglucomutase/phosphomannomutase, C-terminal domain|PF02878:Phosphoglucomutase/phosphomannomutase, alpha/beta/alpha domain I|PF02879:Phosphoglucomutase/phosphomannomutase, alpha/beta/alpha domain II|PF02880:Phosphoglucomutase/phosphomannomutase, alph…	PGM_PMM_III
G4123-orf01554	57.4415	369.896	-2.68502	2.01525e-08	1.32604e-07	lolE	G4123	1208409	1209647	+	1239	protein_coding	gnl|BL_ORD_ID|220021 sp|P75958|LOLE_ECOLI Lipoprotein-releasing system transmembrane protein LolE OS=Escherichia coli (strain K12) OX=83333 GN=lolE PE=1 SV=3//0 && PF12704:MacB-like periplasmic core domain|PF02687:FtsX-like permease family	-
G4123-orf00959	42.1298	1.38778e-17	8.44257	2.09586e-08	1.37724e-07	ybhH	G4123	753441	754493	+	1053	protein_coding	gnl|BL_ORD_ID|538969 sp|P0AAW0|YBHH_SHIFL Putative isomerase YbhH OS=Shigella flexneri OX=623 GN=ybhH PE=3 SV=1//0 && PF04303:PrpF protein	-
G4123-orf04796	275.633	1543.12	-2.48464	2.10703e-08	1.38274e-07	mscL	G4123	3690137	3690550	+	414	protein_coding	gnl|BL_ORD_ID|248624 sp|Q1R642|MSCL_ECOUT Large-conductance mechanosensitive channel OS=Escherichia coli (strain UTI89 / UPEC) OX=364106 GN=mscL PE=3 SV=1//2.96119e-79 && PF01741:Large-conductance mechanosensitive channel, MscL	-
G4123-orf03982	35.7499	249.987	-2.80267	2.13588e-08	1.39795e-07	hypD	G4123	3045337	3046458	+	1122	protein_coding	gnl|BL_ORD_ID|185789 sp|P24192|HYPD_ECOLI Hydrogenase maturation factor HypD OS=Escherichia coli (strain K12) OX=83333 GN=hypD PE=1 SV=1//0 && PF01924:Hydrogenase formation hypA family	-
G4123-orf00108	253.941	38.3836	2.72124	2.13588e-08	1.39795e-07	leuO	G4123	86915	87877	+	963	protein_coding	gnl|BL_ORD_ID|215255 sp|P10151|LEUO_ECOLI HTH-type transcriptional regulator LeuO OS=Escherichia coli (strain K12) OX=83333 GN=leuO PE=1 SV=3//0 && PF03466:LysR substrate binding domain|PF00126:Bacterial regulatory helix-turn-helix protein, lysR family	HTH_1
G4123-orf00009	33.1979	239.015	-2.8445	2.15907e-08	1.41126e-07	yaaJ	G4123	6538	7968	-	1431	protein_coding	gnl|BL_ORD_ID|536862 sp|P30143|YAAJ_ECOLI Uncharacterized transporter YaaJ OS=Escherichia coli (strain K12) OX=83333 GN=yaaJ PE=3 SV=1//0 && PF01235:Sodium:alanine symporter family	-
Novel00063	1250.48	224.908	2.47429	2.18062e-08	1.42346e-07	-	G4123	2190223	2190768	+	546	-	PF00107:Zinc-binding dehydrogenase	ADH_zinc_N
G4123-orf04111	48.5097	1.54781	4.84712	2.20515e-08	1.43567e-07	-	G4123	3141095	3142747	+	1653	protein_coding	gnl|BL_ORD_ID|545071 sp|P37665|YIAD_ECOLI Probable lipoprotein YiaD OS=Escherichia coli (strain K12) OX=83333 GN=yiaD PE=1 SV=2//1.57347e-12 && PF00691:OmpA family	-
G4123-orf01960	48.5097	1.54781	4.84712	2.20515e-08	1.43567e-07	ompG	G4123	1487789	1488694	+	906	protein_coding	gnl|BL_ORD_ID|285865 sp|P76045|OMPG_ECOLI Outer membrane protein G OS=Escherichia coli (strain K12) OX=83333 GN=ompG PE=1 SV=1//0 && PF09381:Outer membrane protein G (OmpG)	-
G4123-orf00932	720.947	125.376	2.52222	2.21344e-08	1.43917e-07	nadA	G4123	734764	735798	+	1035	protein_coding	gnl|BL_ORD_ID|260691 sp|Q1REI1|NADA_ECOUT Quinolinate synthase A OS=Escherichia coli (strain UTI89 / UPEC) OX=364106 GN=nadA PE=3 SV=1//0 && PF02445:Quinolinate synthetase A protein	-
G4123-orf05299	174.831	995.301	-2.50856	2.38105e-08	1.54611e-07	waaW	G4123	4054023	4055051	-	1029	protein_coding	gnl|BL_ORD_ID|347664 sp|P27129|RFAJ_ECOLI Lipopolysaccharide 1,2-glucosyltransferase OS=Escherichia coli (strain K12) OX=83333 GN=rfaJ PE=3 SV=2//2.01728e-70 && PF01501:Glycosyl transferase family 8|PF08437:Glycosyl transferase family 8 C-terminal	Glyco_transf_8
G4123-orf03142	75.3052	6.25061	3.5605	2.40777e-08	1.56141e-07	mglC	G4123	2412061	2413071	-	1011	protein_coding	gnl|BL_ORD_ID|237041 sp|P23200|MGLC_ECOLI Galactoside transport system permease protein MglC OS=Escherichia coli (strain K12) OX=83333 GN=mglC PE=1 SV=1//0 && PF02653:Branched-chain amino acid transport system / permease component	BPD_transp_2
G4123-orf03296	40.8538	278.985	-2.76889	2.62177e-08	1.69593e-07	yfbG	G4123	2538167	2540149	+	1983	protein_coding	gnl|BL_ORD_ID|24073 sp|Q1R9G0|ARNA_ECOUT Bifunctional polymyxin resistance protein ArnA OS=Escherichia coli (strain UTI89 / UPEC) OX=364106 GN=arnA PE=3 SV=1//0 && PF01370:NAD dependent epimerase/dehydratase family|PF00551:Formyl transferase|PF02911:Formyl transferase, C-terminal domain	Epimerase
G4123-orf05768	1443.15	263.31	2.45372	2.62207e-08	1.69593e-07	metL	G4123	4400846	4403278	+	2433	protein_coding	gnl|BL_ORD_ID|13066 sp|P00562|AK2H_ECOLI Bifunctional aspartokinase/homoserine dehydrogenase 2 OS=Escherichia coli (strain K12) OX=83333 GN=metL PE=1 SV=3//0 && PF00742:Homoserine dehydrogenase|PF00696:Amino acid kinase family|PF03447:Homoserine dehydrogenase, NAD binding domain	AA_kinase
G4123-orf00843	62.5454	3.89927	3.95476	2.68885e-08	1.73457e-07	-	G4123	670118	671398	-	1281	protein_coding	-//- && PF00939:Sodium:sulfate symporter transmembrane region	Na_sulph_symp
G4123-orf01362	62.5454	3.89927	3.95476	2.68885e-08	1.73457e-07	yraL	G4123	1075583	1075789	+	207	protein_coding	gnl|BL_ORD_ID|420541 sp|P67087|RSMI_ECOLI Ribosomal RNA small subunit methyltransferase I OS=Escherichia coli (strain K12) OX=83333 GN=rsmI PE=1 SV=1//1.08533e-21 && -	-
G4123-orf05288	148.036	18.7905	2.96811	2.70254e-08	1.74112e-07	yibD	G4123	4044899	4045933	-	1035	protein_coding	gnl|BL_ORD_ID|545097 sp|P11290|YIBD_ECOLI Uncharacterized glycosyltransferase YibD OS=Escherichia coli (strain K12) OX=83333 GN=yibD PE=3 SV=2//0 && PF00535:Glycosyl transferase family 2	Glycos_transf_2
G4123-orf00151	62.5454	388.705	-2.63395	2.83737e-08	1.82561e-07	ampE	G4123	121728	122582	+	855	protein_coding	gnl|BL_ORD_ID|16016 sp|P0AE15|AMPE_SHIFL Protein AmpE OS=Shigella flexneri OX=623 GN=ampE PE=3 SV=1//0 && PF17113:Regulatory signalling modulator protein AmpE	-
G4123-orf05136	472.133	79.9207	2.56033	2.86669e-08	1.84208e-07	yhiV	G4123	3921330	3924443	+	3114	protein_coding	gnl|BL_ORD_ID|232212 sp|Q8FCI8|MDTF_ECOL6 Multidrug resistance protein MdtF OS=Escherichia coli O6:H1 (strain CFT073 / ATCC 700928 / UPEC) OX=199310 GN=mdtF PE=3 SV=1//0 && PF00873:AcrB/AcrD/AcrF family	ACR_tran
G4123-orf06554	419.818	70.5161	2.57122	2.88872e-08	1.85381e-07	fimF	G4123	4991483	4992013	+	531	protein_coding	gnl|BL_ORD_ID|132444 sp|P08189|FIMF_ECOLI Protein FimF OS=Escherichia coli (strain K12) OX=83333 GN=fimF PE=1 SV=2//1.04697e-126 && PF00419:Fimbrial protein	-
G4123-orf03994	39.5778	0.764187	5.45407	2.92755e-08	1.87386e-07	pphB	G4123	3054386	3054859	+	474	protein_coding	gnl|BL_ORD_ID|317249 sp|P55799|PRP2_ECOLI Serine/threonine-protein phosphatase 2 OS=Escherichia coli (strain K12) OX=83333 GN=pphB PE=1 SV=1//1.56554e-106 && -	-
G4123-orf02541	40.8538	1.38778e-17	8.39831	2.92755e-08	1.87386e-07	-	G4123	1911565	1912272	-	708	protein_coding	gnl|BL_ORD_ID|240791 sp|A1U3J1|MLTF_MARHV Membrane-bound lytic murein transglycosylase F OS=Marinobacter hydrocarbonoclasticus (strain ATCC 700491 / DSM 11845 / VT8) OX=351348 GN=mltF PE=3 SV=1//1.7598e-09 && PF01464:Transglycosylase SLT domain	-
G4123-orf06415	80.4091	7.03437	3.48811	2.93346e-08	1.87521e-07	-	G4123	4894594	4894956	-	363	protein_coding	gnl|BL_ORD_ID|193653 sp|P0CF85|INSF_ECO11 Transposase InsF for insertion sequence IS3 OS=Escherichia coli O111:H- OX=168927 GN=insF PE=3 SV=1//1.07218e-68 && PF00665:Integrase core domain	rve
G4123-orf06668	86.7889	520.369	-2.5827	2.93903e-08	1.87634e-07	deoA	G4123	5074673	5075995	+	1323	protein_coding	gnl|BL_ORD_ID|490368 sp|Q327L4|TYPH_SHIDS Thymidine phosphorylase OS=Shigella dysenteriae serotype 1 (strain Sd197) OX=300267 GN=deoA PE=3 SV=1//0 && PF00591:Glycosyl transferase family, a/b domain|PF02885:Glycosyl transferase family, helical bundle domain|PF07831:Pyrimidine nucleoside phosphorylase C-terminal domain	Glycos_trans_3N
G4123-orf03964	1.29876	51.7069	-5.21349	2.9815e-08	1.89854e-07	-	G4123	3035555	3035698	-	144	protein_coding	-//- && -	-
G4123-orf01372	54.8895	3.11547	4.07784	2.9815e-08	1.89854e-07	garD	G4123	1081874	1082215	-	342	protein_coding	gnl|BL_ORD_ID|143014 sp|P39829|GARD_ECOLI Galactarate dehydratase (L-threo-forming) OS=Escherichia coli (strain K12) OX=83333 GN=garD PE=1 SV=2//8.28338e-68 && PF04295:D-galactarate dehydratase / Altronate hydrolase, C terminus	-
G4123-orf05467	1499.29	7913.16	-2.39991	3.00225e-08	1.90929e-07	atpB	G4123	4176241	4177056	-	816	protein_coding	gnl|BL_ORD_ID|32557 sp|B7LK83|ATP6_ESCF3 ATP synthase subunit a OS=Escherichia fergusonii (strain ATCC 35469 / DSM 13698 / CDC 0568-73) OX=585054 GN=atpB PE=3 SV=1//0 && PF00119:ATP synthase A chain	-
G4123-orf03342	415.99	2243.76	-2.43105	3.05198e-08	1.93824e-07	yfbT	G4123	2577688	2578338	-	651	protein_coding	gnl|BL_ORD_ID|185342 sp|P77625|HXPA_ECOLI Hexitol phosphatase A OS=Escherichia coli (strain K12) OX=83333 GN=hxpA PE=1 SV=2//1.0448e-144 && PF13419:Haloacid dehalogenase-like hydrolase	-
G4123-orf01338	238.63	36.0324	2.72241	3.05563e-08	1.93824e-07	putA	G4123	1047954	1051916	-	3963	protein_coding	gnl|BL_ORD_ID|330115 sp|P09546|PUTA_ECOLI Bifunctional protein PutA OS=Escherichia coli (strain K12) OX=83333 GN=putA PE=1 SV=3//0 && PF00171:Aldehyde dehydrogenase family|PF14850:DNA-binding domain of Proline dehydrogenase|PF01619:Proline dehydrogenase	Aldedh
G4123-orf01197	580.59	101.081	2.52026	3.10981e-08	1.97008e-07	ycaD	G4123	939728	940852	+	1125	protein_coding	gnl|BL_ORD_ID|539400 sp|Q1RDV7|YCAD_ECOUT Uncharacterized MFS-type transporter YcaD OS=Escherichia coli (strain UTI89 / UPEC) OX=364106 GN=ycaD PE=3 SV=1//0 && PF07690:Major Facilitator Superfamily	MFS_1
G4123-orf01532	243.734	37.5999	2.69173	3.12183e-08	1.97516e-07	fhuE	G4123	1190428	1192617	-	2190	protein_coding	gnl|BL_ORD_ID|132089 sp|P16869|FHUE_ECOLI FhuE receptor OS=Escherichia coli (strain K12) OX=83333 GN=fhuE PE=1 SV=2//0 && PF07715:TonB-dependent Receptor Plug Domain|PF00593:TonB dependent receptor	TonB_dep_Rec
G4123-orf04484	463.201	2484.36	-2.42294	3.18853e-08	2.01477e-07	yqiC	G4123	3453888	3454187	+	300	protein_coding	gnl|BL_ORD_ID|551940 sp|Q46868|YQIC_ECOLI Uncharacterized protein YqiC OS=Escherichia coli (strain K12) OX=83333 GN=yqiC PE=1 SV=2//5.65439e-51 && PF04380:Membrane fusogenic activity	-
G4123-orf02952	102.101	10.9531	3.20361	3.44015e-08	2.17099e-07	yeeW1	G4123	2251903	2252097	+	195	protein_coding	gnl|BL_ORD_ID|542583 sp|P64526|YEEW_ECOLI Putative uncharacterized protein YeeW OS=Escherichia coli (strain K12) OX=83333 GN=yeeW PE=5 SV=1//4.49508e-40 && -	-
G4123-orf03184	71.4772	431.026	-2.5907	3.52241e-08	2.22006e-07	rtn	G4123	2444882	2446438	+	1557	protein_coding	gnl|BL_ORD_ID|296071 sp|P76446|PDEN_ECOLI Probable cyclic di-GMP phosphodiesterase PdeN OS=Escherichia coli (strain K12) OX=83333 GN=pdeN PE=2 SV=1//0 && PF12792:CSS motif domain associated with EAL|PF00563:EAL domain	EAL
G4123-orf03195	7072.74	36777.4	-2.37847	3.56696e-08	2.24528e-07	rplY	G4123	2456675	2456959	+	285	protein_coding	gnl|BL_ORD_ID|367905 sp|B1LKT4|RL25_ECOSM 50S ribosomal protein L25 OS=Escherichia coli (strain SMS-3-5 / SECEC) OX=439855 GN=rplY PE=3 SV=1//9.08047e-65 && PF01386:Ribosomal L25p family	-
G4123-orf02121	500.204	2653.65	-2.40718	3.70907e-08	2.33175e-07	sfcA	G4123	1607401	1609098	-	1698	protein_coding	gnl|BL_ORD_ID|227891 sp|Q1RBT9|MAO1_ECOUT NAD-dependent malic enzyme OS=Escherichia coli (strain UTI89 / UPEC) OX=364106 GN=maeA PE=3 SV=2//0 && PF03949:Malic enzyme, NAD binding domain|PF00390:Malic enzyme, N-terminal domain	Malic_M
G4123-orf02970	25.542	189.641	-2.88782	3.7301e-08	2.34199e-07	hisC	G4123	2264913	2265983	+	1071	protein_coding	gnl|BL_ORD_ID|176321 sp|Q1RA52|HIS8_ECOUT Histidinol-phosphate aminotransferase OS=Escherichia coli (strain UTI89 / UPEC) OX=364106 GN=hisC PE=3 SV=1//0 && PF00155:Aminotransferase class I and II	Aminotran_1_2
G4123-orf06105	52.3376	329.926	-2.65412	3.83783e-08	2.40657e-07	rpiR	G4123	4665460	4666350	-	891	protein_coding	gnl|BL_ORD_ID|392454 sp|P0ACS7|RPIR_ECOLI HTH-type transcriptional regulator RpiR OS=Escherichia coli (strain K12) OX=83333 GN=rpiR PE=1 SV=1//0 && PF01380:SIS domain|PF01418:Helix-turn-helix domain, rpiR family	SIS
Novel00150	650.769	115.972	2.48685	3.89921e-08	2.44195e-07	-	G4123	4236511	4236756	-	246	-	-	-
G4123-orf00961	47.2337	1.54781	4.80875	3.96275e-08	2.4786e-07	ybhI	G4123	754569	756002	+	1434	protein_coding	gnl|BL_ORD_ID|538970 sp|P75763|YBHI_ECOLI Inner membrane protein YbhI OS=Escherichia coli (strain K12) OX=83333 GN=ybhI PE=1 SV=1//0 && PF00939:Sodium:sulfate symporter transmembrane region	Na_sulph_symp
G4123-orf00293	59.9935	369.896	-2.62242	4.12932e-08	2.57952e-07	gloB	G4123	239118	239873	-	756	protein_coding	gnl|BL_ORD_ID|153610 sp|A1A7Q3|GLO2_ECOK1 Hydroxyacylglutathione hydrolase OS=Escherichia coli O1:K1 / APEC OX=405955 GN=gloB PE=3 SV=1//0 && PF16123:Hydroxyacylglutathione hydrolase C-terminus|PF00753:Metallo-beta-lactamase superfamily	Lactamase_B
G4123-orf00124	76.5811	452.186	-2.56045	4.24888e-08	2.65085e-07	ftsW	G4123	100968	102212	+	1245	protein_coding	gnl|BL_ORD_ID|139574 sp|P0ABG4|FTSW_ECOLI Probable peptidoglycan glycosyltransferase FtsW OS=Escherichia coli (strain K12) OX=83333 GN=ftsW PE=1 SV=1//0 && PF01098:Cell cycle protein	-
G4123-orf02347	533.379	94.8114	2.49017	4.29816e-08	2.67821e-07	ydhB	G4123	1770733	1771665	-	933	protein_coding	gnl|BL_ORD_ID|541887 sp|P0ACR2|YDHB_ECOLI Uncharacterized HTH-type transcriptional regulator YdhB OS=Escherichia coli (strain K12) OX=83333 GN=ydhB PE=4 SV=1//0 && PF00126:Bacterial regulatory helix-turn-helix protein, lysR family|PF03466:LysR substrate binding domain	LysR_substrate
Novel00001	77.8571	7.03437	3.44164	4.31452e-08	2.68501e-07	-	G4123	9986	10080	-	95	-	PF15954:Domain of unknown function (DUF4759)|PF12035:Protein of unknown function (DUF3521)	-
G4123-orf04332	201.627	1093.27	-2.43837	4.42472e-08	2.74742e-07	kpsE	G4123	3324548	3325696	+	1149	protein_coding	gnl|BL_ORD_ID|208075 sp|P62587|KPSE_ECOL6 Capsule polysaccharide export inner-membrane protein KpsE OS=Escherichia coli O6:H1 (strain CFT073 / ATCC 700928 / UPEC) OX=199310 GN=kpsE PE=3 SV=1//0 && -	-
G4123-orf02111	51.0616	322.089	-2.65499	4.42594e-08	2.74742e-07	fdnH	G4123	1603756	1604634	+	879	protein_coding	gnl|BL_ORD_ID|130407 sp|P0AAJ4|FDNH_SHIFL Formate dehydrogenase, nitrate-inducible, iron-sulfur subunit OS=Shigella flexneri OX=623 GN=fdnH PE=3 SV=1//0 && PF13247:4Fe-4S dicluster domain|PF09163:Formate dehydrogenase N, transmembrane	-
G4123-orf05763	4491.44	23066.3	-2.36051	4.4799e-08	2.77743e-07	rpmE	G4123	4398148	4398360	+	213	protein_coding	gnl|BL_ORD_ID|373041 sp|Q3YV42|RL31_SHISS 50S ribosomal protein L31 OS=Shigella sonnei (strain Ss046) OX=300269 GN=rpmE PE=3 SV=1//1.29098e-47 && PF01197:Ribosomal protein L31	-
Novel00095	541.035	96.3788	2.48711	4.61802e-08	2.85946e-07	-	G4123	3331073	3331310	-	238	-	PF05159:Capsule polysaccharide biosynthesis protein	-
G4123-orf05491	71.4772	423.189	-2.56423	4.81558e-08	2.97806e-07	hdfR	G4123	4202133	4202972	-	840	protein_coding	gnl|BL_ORD_ID|168812 sp|Q1R4H3|HDFR_ECOUT HTH-type transcriptional regulator HdfR OS=Escherichia coli (strain UTI89 / UPEC) OX=364106 GN=hdfR PE=3 SV=1//0 && PF00126:Bacterial regulatory helix-turn-helix protein, lysR family|PF03466:LysR substrate binding domain	HTH_1
Novel00104	370.055	63.4626	2.54097	4.94432e-08	3.05384e-07	-	G4123	3562355	3562504	+	150	-	-	-
G4123-orf04519	116.136	652.034	-2.48821	4.97943e-08	3.07169e-07	ebgR	G4123	3483571	3484554	+	984	protein_coding	gnl|BL_ORD_ID|110859 sp|P06846|EBGR_ECOLI HTH-type transcriptional regulator EbgR OS=Escherichia coli (strain K12) OX=83333 GN=ebgR PE=4 SV=2//0 && PF13377:Periplasmic binding protein-like domain|PF00356:Bacterial regulatory proteins, lacI family	LacI
G4123-orf04792	613.766	3185.79	-2.37572	5.07297e-08	3.12548e-07	def	G4123	3685797	3686306	+	510	protein_coding	gnl|BL_ORD_ID|95689 sp|Q32B63|DEF_SHIDS Peptide deformylase OS=Shigella dysenteriae serotype 1 (strain Sd197) OX=300267 GN=def PE=3 SV=1//1.90836e-119 && PF01327:Polypeptide deformylase	Pep_deformylase
G4123-orf01522	3038.11	15480.7	-2.34919	5.21543e-08	3.20924e-07	fabG	G4123	1181737	1182471	+	735	protein_coding	gnl|BL_ORD_ID|126228 sp|P0AEK3|FABG_SHIFL 3-oxoacyl-[acyl-carrier-protein] reductase FabG OS=Shigella flexneri OX=623 GN=fabG PE=3 SV=1//1.94712e-175 && PF00106:short chain dehydrogenase	adh_short
G4123-orf02570	16.6101	138.7	-3.05472	5.2669e-08	3.23688e-07	yeaC	G4123	1928073	1928345	-	273	protein_coding	gnl|BL_ORD_ID|542316 sp|P76231|YEAC_ECOLI Uncharacterized protein YeaC OS=Escherichia coli (strain K12) OX=83333 GN=yeaC PE=4 SV=2//3.64099e-61 && PF07023:Protein of unknown function (DUF1315)	-
G4123-orf04105	45.9577	1.54781	4.76932	5.33968e-08	3.27753e-07	-	G4123	3136968	3137468	+	501	protein_coding	-//- && PF05591:Type VI secretion system, VipA, VC_A0107 or Hcp2	-
G4123-orf02136	71.4772	6.25061	3.48533	5.50009e-08	3.3718e-07	yddB	G4123	1621382	1623754	-	2373	protein_coding	gnl|BL_ORD_ID|541719 sp|P31827|YDDB_ECOLI Uncharacterized protein YddB OS=Escherichia coli (strain K12) OX=83333 GN=yddB PE=4 SV=2//0 && PF07715:TonB-dependent Receptor Plug Domain	-
G4123-orf06183	250.114	40.7348	2.61387	5.5749e-08	3.41341e-07	yjeH	G4123	4720262	4721518	-	1257	protein_coding	gnl|BL_ORD_ID|546891 sp|P39277|YJEH_ECOLI L-methionine/branched-chain amino acid exporter YjeH OS=Escherichia coli (strain K12) OX=83333 GN=yjeH PE=1 SV=1//0 && PF13520:Amino acid permease	-
G4123-orf03340	52.3376	322.089	-2.61945	5.75051e-08	3.51658e-07	yfbR	G4123	2575111	2575710	+	600	protein_coding	gnl|BL_ORD_ID|2173 sp|Q1R9C4|5DNU_ECOUT 5&apos;-deoxynucleotidase YfbR OS=Escherichia coli (strain UTI89 / UPEC) OX=364106 GN=yfbR PE=3 SV=1//1.06679e-147 && PF13023:HD domain	-
G4123-orf00008	111.032	620.685	-2.48193	5.77028e-08	3.52068e-07	yaaA	G4123	5692	6468	-	777	protein_coding	gnl|BL_ORD_ID|536792 sp|Q0TLY2|YAAA_ECOL5 UPF0246 protein YaaA OS=Escherichia coli O6:K15:H31 (strain 536 / UPEC) OX=362663 GN=yaaA PE=3 SV=1//0 && PF03883:Protein of unknown function (DUF328)	-
G4123-orf06435	220.766	1177.12	-2.4142	5.77578e-08	3.52068e-07	-	G4123	4914994	4916661	-	1668	protein_coding	-//- && -	-
G4123-orf04273	468.305	83.8393	2.47965	5.77862e-08	3.52068e-07	frcK	G4123	3284507	3285220	-	714	protein_coding	gnl|BL_ORD_ID|543985 sp|P11664|YGGC_ECOLI Uncharacterized protein YggC OS=Escherichia coli (strain K12) OX=83333 GN=yggC PE=4 SV=2//3.84173e-147 && -	-
G4123-orf01540	209.282	1115.21	-2.41329	5.89687e-08	3.5883e-07	ycfP	G4123	1196209	1196751	+	543	protein_coding	gnl|BL_ORD_ID|540526 sp|P0A8E4|YCFP_SHIFL UPF0227 protein YcfP OS=Shigella flexneri OX=623 GN=ycfP PE=3 SV=1//2.31072e-135 && PF05728:Uncharacterised protein family (UPF0227)	-
G4123-orf05388	172.279	25.0603	2.77406	5.99676e-08	3.64458e-07	ibpB	G4123	4122173	4122601	-	429	protein_coding	gnl|BL_ORD_ID|186384 sp|P0C060|IBPB_SHIFL Small heat shock protein IbpB OS=Shigella flexneri OX=623 GN=ibpB PE=3 SV=1//8.03468e-103 && PF00011:Hsp20/alpha crystallin family	-
G4123-orf05305	298.6	1561.14	-2.38597	6.09599e-08	3.70033e-07	waaQ	G4123	4059734	4060756	-	1023	protein_coding	gnl|BL_ORD_ID|347677 sp|Q9R9D5|RFAQ_ECOLX Lipopolysaccharide core heptosyltransferase RfaQ OS=Escherichia coli OX=562 GN=rfaQ PE=1 SV=1//0 && PF01075:Glycosyltransferase family 9 (heptosyltransferase)	-
G4123-orf04205	135.276	18.0067	2.89916	6.44781e-08	3.90908e-07	ygfQ	G4123	3240094	3241461	+	1368	protein_coding	gnl|BL_ORD_ID|149478 sp|Q46817|GHXQ_ECOLI Guanine/hypoxanthine permease GhxQ OS=Escherichia coli (strain K12) OX=83333 GN=ghxQ PE=1 SV=2//0 && PF00860:Permease family	-
G4123-orf00380	86.7889	9.38563	3.18921	6.53968e-08	3.95022e-07	yagY	G4123	309445	310113	-	669	protein_coding	gnl|BL_ORD_ID|111598 sp|Q1RFQ5|ECPB_ECOUT Probable fimbrial chaperone EcpB OS=Escherichia coli (strain UTI89 / UPEC) OX=364106 GN=ecpB PE=3 SV=2//2.3806e-152 && -	-
G4123-orf02103	86.7889	9.38563	3.18921	6.53968e-08	3.95022e-07	narZ	G4123	1594081	1597821	-	3741	protein_coding	gnl|BL_ORD_ID|263700 sp|P19319|NARZ_ECOLI Respiratory nitrate reductase 2 alpha chain OS=Escherichia coli (strain K12) OX=83333 GN=narZ PE=1 SV=5//0 && PF01568:Molydopterin dinucleotide binding domain|PF00384:Molybdopterin oxidoreductase|PF14710:Respiratory nitrate reductase alpha N-terminal	-
G4123-orf03161	86.7889	8.60188	3.31307	6.53968e-08	3.95022e-07	rihB	G4123	2428373	2429314	-	942	protein_coding	gnl|BL_ORD_ID|350439 sp|B7LVC3|RIHB_ESCF3 Pyrimidine-specific ribonucleoside hydrolase RihB OS=Escherichia fergusonii (strain ATCC 35469 / DSM 13698 / CDC 0568-73) OX=585054 GN=rihB PE=3 SV=1//0 && PF01156:Inosine-uridine preferring nucleoside hydrolase	-
G4123-orf03764	140.38	19.5742	2.83303	6.60314e-08	3.98368e-07	kgtP	G4123	2900122	2901420	-	1299	protein_coding	gnl|BL_ORD_ID|205587 sp|P0AEX4|KGTP_SHIFL Alpha-ketoglutarate permease OS=Shigella flexneri OX=623 GN=kgtP PE=3 SV=1//0 && PF00083:Sugar (and other) transporter	Sugar_tr
G4123-orf02528	103.377	12.5206	3.03084	6.78385e-08	4.0877e-07	-	G4123	1904344	1905459	-	1116	protein_coding	-//- && -	-
G4123-orf01301	150.588	21.1417	2.82386	6.86508e-08	4.1316e-07	appA	G4123	1024042	1025352	+	1311	protein_coding	gnl|BL_ORD_ID|312358 sp|P07102|PPA_ECOLI Periplasmic AppA protein OS=Escherichia coli (strain K12) OX=83333 GN=appA PE=1 SV=2//0 && PF00328:Histidine phosphatase superfamily (branch 2)	Acid_phosphat_A
G4123-orf01461	264.149	1377.76	-2.3825	7.04031e-08	4.2319e-07	modH	G4123	1141962	1144475	+	2514	protein_coding	gnl|BL_ORD_ID|286266 sp|Q8FIS3|OPGH_ECOL6 Glucans biosynthesis glucosyltransferase H OS=Escherichia coli O6:H1 (strain CFT073 / ATCC 700928 / UPEC) OX=199310 GN=mdoH PE=3 SV=2//0 && PF00535:Glycosyl transferase family 2	Glycos_transf_2
G4123-orf04530	1371.69	265.662	2.36764	7.12884e-08	4.27991e-07	ygjO	G4123	3495651	3496787	-	1137	protein_coding	gnl|BL_ORD_ID|383608 sp|Q1R6P6|RLMG_ECOUT Ribosomal RNA large subunit methyltransferase G OS=Escherichia coli (strain UTI89 / UPEC) OX=364106 GN=rlmG PE=3 SV=1//0 && PF05175:Methyltransferase small domain	-
G4123-orf06280	85.513	482.751	-2.49582	7.17256e-08	4.30092e-07	-	G4123	4787988	4788635	+	648	protein_coding	gnl|BL_ORD_ID|553028 sp|P39309|YTFA_ECOLI Putative uncharacterized protein YtfA OS=Escherichia coli (strain K12) OX=83333 GN=ytfA PE=5 SV=1//1.35748e-71 && PF00440:Bacterial regulatory proteins, tetR family	TetR_N
Novel00005	2402.68	472.563	2.3457	7.21391e-08	4.32047e-07	-	G4123	129332	129807	-	476	-	-	-
G4123-orf01057	80.4091	456.888	-2.50509	7.43273e-08	4.44612e-07	ybjI	G4123	836004	836819	-	816	protein_coding	gnl|BL_ORD_ID|539050 sp|P75809|YBJI_ECOLI 5-amino-6-(5-phospho-D-ribitylamino)uracil phosphatase YbjI OS=Escherichia coli (strain K12) OX=83333 GN=ybjI PE=1 SV=3//0 && PF08282:haloacid dehalogenase-like hydrolase	Hydrolase_3
G4123-orf02304	26.818	186.506	-2.79373	7.47637e-08	4.46682e-07	rsxG	G4123	1746475	1747095	+	621	protein_coding	gnl|BL_ORD_ID|421253 sp|P77285|RSXG_ECOLI Ion-translocating oxidoreductase complex subunit G OS=Escherichia coli (strain K12) OX=83333 GN=rsxG PE=1 SV=1//5.25764e-151 && PF04205:FMN-binding domain	-
G4123-orf01357	96.9967	10.9531	3.1297	7.50757e-08	4.47462e-07	-	G4123	1070731	1070895	+	165	protein_coding	gnl|BL_ORD_ID|193269 sp|P03829|INA2_SHIDY Insertion element iso-IS1N protein InsA OS=Shigella dysenteriae OX=622 GN=insA PE=3 SV=1//6.28762e-17 && PF12759:InsA C-terminal domain	-
G4123-orf03654	96.9967	10.9531	3.1297	7.50757e-08	4.47462e-07	sinI	G4123	2813781	2814758	-	978	protein_coding	-//- && -	-
G4123-orf05000	146.76	789.968	-2.42763	7.5984e-08	4.52329e-07	glgX	G4123	3825645	3827618	-	1974	protein_coding	gnl|BL_ORD_ID|151175 sp|Q1R5J5|GLGX_ECOUT Glycogen debranching enzyme OS=Escherichia coli (strain UTI89 / UPEC) OX=364106 GN=glgX PE=3 SV=1//0 && PF00128:Alpha amylase, catalytic domain|PF02922:Carbohydrate-binding module 48 (Isoamylase N-terminal domain)	-
G4123-orf05149	154.416	22.7091	2.75753	7.73432e-08	4.59866e-07	yhjE	G4123	3935684	3937006	+	1323	protein_coding	gnl|BL_ORD_ID|544852 sp|P37643|YHJE_ECOLI Inner membrane metabolite transport protein YhjE OS=Escherichia coli (strain K12) OX=83333 GN=yhjE PE=1 SV=1//0 && PF07690:Major Facilitator Superfamily|PF00083:Sugar (and other) transporter	Sugar_tr
G4123-orf02660	66.3733	386.354	-2.53963	7.77289e-08	4.61603e-07	eda	G4123	1992926	1993567	-	642	protein_coding	gnl|BL_ORD_ID|14299 sp|P0A958|ALKH_SHIFL KHG/KDPG aldolase OS=Shigella flexneri OX=623 GN=eda PE=3 SV=1//3.37952e-153 && PF01081:KDPG and KHG aldolase	-
G4123-orf04918	755.399	3804.14	-2.33213	7.87006e-08	4.66812e-07	aroB	G4123	3764203	3765291	-	1089	protein_coding	gnl|BL_ORD_ID|25416 sp|Q1R5P8|AROB_ECOUT 3-dehydroquinate synthase OS=Escherichia coli (strain UTI89 / UPEC) OX=364106 GN=aroB PE=3 SV=1//0 && PF01761:3-dehydroquinate synthase	-
G4123-orf06431	37.0258	0.764187	5.35816	8.20482e-08	4.85501e-07	-	G4123	4913422	4913553	+	132	protein_coding	-//- && -	-
G4123-orf06510	38.3018	1.38778e-17	8.30548	8.20482e-08	4.85501e-07	-	G4123	4968686	4969570	+	885	protein_coding	gnl|BL_ORD_ID|543496 sp|P52131|YFJP_ECOLI Uncharacterized protein YfjP OS=Escherichia coli (strain K12) OX=83333 GN=yfjP PE=4 SV=4//8.79081e-57 && PF01926:50S ribosome-binding GTPase	-
G4123-orf04624	68.9253	398.893	-2.53134	8.4227e-08	4.97797e-07	yhbV	G4123	3556630	3557508	+	879	protein_coding	gnl|BL_ORD_ID|544536 sp|P45475|YHBV_ECOLI Uncharacterized protein YhbV OS=Escherichia coli (strain K12) OX=83333 GN=yhbV PE=4 SV=2//0 && PF01136:Peptidase family U32	-
G4123-orf04000	148.036	21.1417	2.79922	8.49945e-08	5.01732e-07	ygbN	G4123	3059545	3060909	+	1365	protein_coding	gnl|BL_ORD_ID|543796 sp|Q46892|YGBN_ECOLI Inner membrane permease YgbN OS=Escherichia coli (strain K12) OX=83333 GN=ygbN PE=1 SV=1//0 && PF02447:GntP family permease	-
G4123-orf05454	1723.86	8551.89	-2.31054	8.5743e-08	5.05545e-07	glmU	G4123	4168834	4170204	-	1371	protein_coding	gnl|BL_ORD_ID|152558 sp|Q1R4K5|GLMU_ECOUT Bifunctional protein GlmU OS=Escherichia coli (strain UTI89 / UPEC) OX=364106 GN=glmU PE=3 SV=1//0 && PF12804:MobA-like NTP transferase domain|PF00132:Bacterial transferase hexapeptide (six repeats)	Hexapep
G4123-orf03735	430.026	2181.06	-2.3423	8.58514e-08	5.05581e-07	rnc	G4123	2879238	2879918	-	681	protein_coding	gnl|BL_ORD_ID|387124 sp|Q3YYU9|RNC_SHISS Ribonuclease 3 OS=Shigella sonnei (strain Ss046) OX=300269 GN=rnc PE=3 SV=1//3.29544e-155 && PF00035:Double-stranded RNA binding motif|PF14622:Ribonuclease-III-like	-
G4123-orf01558	20.438	154.374	-2.91144	8.64686e-08	5.08609e-07	ymfA	G4123	1212347	1212808	-	462	protein_coding	gnl|BL_ORD_ID|548689 sp|P75962|YMFA_ECOLI Inner membrane protein YmfA OS=Escherichia coli (strain K12) OX=83333 GN=ymfA PE=1 SV=2//1.08315e-78 && PF12158:Protein of unknown function (DUF3592)	-
G4123-orf05535	1108.84	215.504	2.36246	8.74108e-08	5.13538e-07	aslB	G4123	4237089	4238324	+	1236	protein_coding	gnl|BL_ORD_ID|28935 sp|P25550|ASLB_ECOLI Anaerobic sulfatase-maturating enzyme homolog AslB OS=Escherichia coli (strain K12) OX=83333 GN=aslB PE=3 SV=4//0 && PF13186:Iron-sulfur cluster-binding domain|PF04055:Radical SAM superfamily	Radical_SAM
G4123-orf03092	1070.56	5319.06	-2.31271	8.83944e-08	5.18699e-07	mrp	G4123	2367926	2369035	-	1110	protein_coding	gnl|BL_ORD_ID|18450 sp|P0AF08|APBC_ECOLI Iron-sulfur cluster carrier protein OS=Escherichia coli (strain K12) OX=83333 GN=mrp PE=3 SV=1//0 && PF10609:NUBPL iron-transfer P-loop NTPase	-
G4123-orf05747	613.766	3083.12	-2.32847	8.86398e-08	5.19522e-07	glpX	G4123	4385668	4386678	-	1011	protein_coding	gnl|BL_ORD_ID|154689 sp|P0A9D1|GLPX_SHIFL Fructose-1,6-bisphosphatase class 2 OS=Shigella flexneri OX=623 GN=glpX PE=3 SV=1//0 && PF03320:Bacterial fructose-1,6-bisphosphatase, glpX-encoded	-
G4123-orf05833	6222.94	30684	-2.3018	8.88861e-08	5.20347e-07	rpoB	G4123	4464719	4468747	+	4029	protein_coding	gnl|BL_ORD_ID|394134 sp|Q3YUZ7|RPOB_SHISS DNA-directed RNA polymerase subunit beta OS=Shigella sonnei (strain Ss046) OX=300269 GN=rpoB PE=3 SV=1//0 && PF04561:RNA polymerase Rpb2, domain 2|PF04560:RNA polymerase Rpb2, domain 7|PF00562:RNA polymerase Rpb2, domain 6|PF04563:RNA polymerase beta subunit|PF10385:RNA polymerase beta subunit external 1 domain|PF04565:RNA polymerase Rpb2, domain 3	RNA_pol_Rpb2_6
G4123-orf01947	122.516	16.4393	2.88667	8.90154e-08	5.20487e-07	ycjM	G4123	1476057	1477736	+	1680	protein_coding	gnl|BL_ORD_ID|148982 sp|P76041|GGAP_ECOLI Glucosylglycerate phosphorylase OS=Escherichia coli (strain K12) OX=83333 GN=ycjM PE=1 SV=2//0 && PF00128:Alpha amylase, catalytic domain	-
G4123-orf03637	185.039	969.439	-2.38876	9.02369e-08	5.27005e-07	purN	G4123	2792165	2792803	+	639	protein_coding	gnl|BL_ORD_ID|326662 sp|P08179|PUR3_ECOLI Phosphoribosylglycinamide formyltransferase OS=Escherichia coli (strain K12) OX=83333 GN=purN PE=1 SV=1//2.46843e-157 && PF00551:Formyl transferase	-
G4123-orf01001	57.4415	3.89927	3.83216	9.11609e-08	5.31772e-07	-	G4123	784746	784886	-	141	protein_coding	-//- && PF15954:Domain of unknown function (DUF4759)|PF12035:Protein of unknown function (DUF3521)	-
G4123-orf01665	15.3341	128.511	-3.05937	9.19321e-08	5.35637e-07	ycgF	G4123	1276703	1277914	-	1212	protein_coding	gnl|BL_ORD_ID|45352 sp|P75990|BLUF_ECOLI Blue light- and temperature-regulated antirepressor BluF OS=Escherichia coli (strain K12) OX=83333 GN=bluF PE=1 SV=1//0 && PF00563:EAL domain|PF04940:Sensors of blue-light using FAD	EAL
G4123-orf06188	419.818	2119.93	-2.33594	9.41543e-08	5.47938e-07	yjeI	G4123	4723915	4724268	+	354	protein_coding	gnl|BL_ORD_ID|546894 sp|P0AF72|YJEI_SHIFL Uncharacterized protein YjeI OS=Shigella flexneri OX=623 GN=yjeI PE=3 SV=1//7.82193e-82 && PF13698:Domain of unknown function (DUF4156)	-
Novel00016	597.178	112.837	2.40238	9.45721e-08	5.49721e-07	-	G4123	461373	461636	-	264	-	PF07724:AAA domain (Cdc48 subfamily)	-
G4123-orf04338	67.6493	386.354	-2.5122	9.58985e-08	5.56775e-07	neuE	G4123	3332779	3333927	-	1149	protein_coding	-//- && -	-
G4123-orf01746	6072.37	1232.77	2.30022	9.70479e-08	5.62786e-07	chaA	G4123	1331515	1332615	-	1101	protein_coding	gnl|BL_ORD_ID|61966 sp|P31801|CHAA_ECOLI Sodium-potassium/proton antiporter ChaA OS=Escherichia coli (strain K12) OX=83333 GN=chaA PE=1 SV=1//0 && PF01699:Sodium/calcium exchanger protein	Na_Ca_ex
G4123-orf05182	43.4057	1.54781	4.68708	9.79951e-08	5.66947e-07	-	G4123	3961882	3962052	+	171	protein_coding	-//- && -	-
G4123-orf01703	43.4057	1.54781	4.68708	9.79951e-08	5.66947e-07	ycgR	G4123	1302845	1303579	-	735	protein_coding	gnl|BL_ORD_ID|540634 sp|P76010|YCGR_ECOLI Flagellar brake protein YcgR OS=Escherichia coli (strain K12) OX=83333 GN=ycgR PE=1 SV=1//4.23742e-176 && PF07238:PilZ domain|PF07317:Flagellar regulator YcgR	-
G4123-orf03983	45.9577	282.12	-2.61555	9.81568e-08	5.67217e-07	hypE	G4123	3046455	3047465	+	1011	protein_coding	gnl|BL_ORD_ID|185795 sp|P24193|HYPE_ECOLI Carbamoyl dehydratase HypE OS=Escherichia coli (strain K12) OX=83333 GN=hypE PE=1 SV=2//0 && PF00586:AIR synthase related protein, N-terminal domain|PF02769:AIR synthase related protein, C-terminal domain	-
G4123-orf05627	623.973	3111.34	-2.31781	9.94118e-08	5.73798e-07	ubiB	G4123	4300790	4302430	+	1641	protein_coding	gnl|BL_ORD_ID|492307 sp|Q1R475|UBIB_ECOUT Probable protein kinase UbiB OS=Escherichia coli (strain UTI89 / UPEC) OX=364106 GN=ubiB PE=3 SV=1//0 && PF03109:ABC1 family	ABC1
G4123-orf00298	261.597	43.8697	2.572	9.99677e-08	5.76332e-07	-	G4123	242230	242373	+	144	protein_coding	-//- && -	-
G4123-orf01234	356.019	1793.91	-2.33279	1.05214e-07	6.05873e-07	mukB	G4123	966934	971394	+	4461	protein_coding	gnl|BL_ORD_ID|253471 sp|Q1RDT3|MUKB_ECOUT Chromosome partition protein MukB OS=Escherichia coli (strain UTI89 / UPEC) OX=364106 GN=mukB PE=3 SV=1//0 && PF13558:Putative exonuclease SbcCD, C subunit|PF16330:MukB hinge domain|PF04310:MukB N-terminal	-
G4123-orf05190	260.321	44.6534	2.53949	1.06405e-07	6.12016e-07	dppA	G4123	3967661	3969211	-	1551	protein_coding	gnl|BL_ORD_ID|106074 sp|P23847|DPPA_ECOLI Periplasmic dipeptide transport protein OS=Escherichia coli (strain K12) OX=83333 GN=dppA PE=1 SV=1//0 && PF00496:Bacterial extracellular solute-binding proteins, family 5 Middle	-
G4123-orf02737	48.5097	289.957	-2.57726	1.08876e-07	6.25496e-07	yecH	G4123	2047133	2047372	-	240	protein_coding	gnl|BL_ORD_ID|542509 sp|P46887|YECH_ECOLI Uncharacterized protein YecH OS=Escherichia coli (strain K12) OX=83333 GN=yecH PE=4 SV=2//1.56121e-52 && PF10678:Protein of unknown function (DUF2492)	-
G4123-orf02661	57.4415	333.845	-2.53714	1.09373e-07	6.27625e-07	edd	G4123	1993604	1995415	-	1812	protein_coding	gnl|BL_ORD_ID|111812 sp|P0ADF6|EDD_ECOLI Phosphogluconate dehydratase OS=Escherichia coli (strain K12) OX=83333 GN=edd PE=1 SV=1//0 && PF00920:Dehydratase family	ILVD_EDD
G4123-orf01480	121.24	646.548	-2.41403	1.10123e-07	6.31195e-07	grxB	G4123	1154478	1155125	-	648	protein_coding	gnl|BL_ORD_ID|154779 sp|P0AC59|GLRX2_ECOLI Glutaredoxin 2 OS=Escherichia coli (strain K12) OX=83333 GN=grxB PE=1 SV=1//5.98674e-159 && PF04399:Glutaredoxin 2, C terminal domain|PF13417:Glutathione S-transferase, N-terminal domain	-
G4123-orf04877	1623.06	7930.41	-2.28862	1.11506e-07	6.38378e-07	crp	G4123	3738262	3738894	+	633	protein_coding	gnl|BL_ORD_ID|78564 sp|P0ACK1|CRP_SHIFL cAMP-activated global transcriptional regulator CRP OS=Shigella flexneri OX=623 GN=crp PE=3 SV=1//2.72334e-157 && PF00325:Bacterial regulatory proteins, crp family|PF00027:Cyclic nucleotide-binding domain	cNMP_binding
G4123-orf02070	362.399	65.8138	2.45845	1.11665e-07	6.38549e-07	ydcX	G4123	1574909	1575157	+	249	protein_coding	gnl|BL_ORD_ID|287693 sp|P64453|ORTT_ECOLI Orphan toxin OrtT OS=Escherichia coli (strain K12) OX=83333 GN=ortT PE=1 SV=2//4.88148e-34 && PF10753:Protein of unknown function (DUF2566)	-
G4123-orf03138	11.5061	106.567	-3.20082	1.12081e-07	6.40187e-07	-	G4123	2408918	2409157	+	240	protein_coding	gnl|BL_ORD_ID|542791 sp|P64539|YEIS_SHIFL Uncharacterized protein YeiS OS=Shigella flexneri OX=623 GN=yeiS PE=4 SV=1//7.91584e-43 && PF10808:Protein of unknown function (DUF2542)	-
G4123-orf03108	52.3376	308.766	-2.55853	1.12382e-07	6.41164e-07	yehT	G4123	2387572	2388291	-	720	protein_coding	gnl|BL_ORD_ID|47248 sp|P0AFT5|BTSR_ECOLI Transcriptional regulatory protein BtsR OS=Escherichia coli (strain K12) OX=83333 GN=btsR PE=1 SV=1//4.11575e-162 && PF00072:Response regulator receiver domain|PF04397:LytTr DNA-binding domain	Response_reg
G4123-orf00116	2104.1	423.972	2.31075	1.14748e-07	6.53119e-07	mraW	G4123	92659	93600	+	942	protein_coding	gnl|BL_ORD_ID|420361 sp|Q326F3|RSMH_SHIBS Ribosomal RNA small subunit methyltransferase H OS=Shigella boydii serotype 4 (strain Sb227) OX=300268 GN=rsmH PE=3 SV=1//0 && PF01795:MraW methylase family	-
G4123-orf03060	49.7856	2.33165	4.33453	1.14875e-07	6.53119e-07	gatD	G4123	2346780	2347820	-	1041	protein_coding	gnl|BL_ORD_ID|145011 sp|P0A9S3|GATD_ECOLI Galactitol 1-phosphate 5-dehydrogenase OS=Escherichia coli (strain K12) OX=83333 GN=gatD PE=1 SV=1//0 && PF00107:Zinc-binding dehydrogenase|PF08240:Alcohol dehydrogenase GroES-like domain	ADH_N
G4123-orf05955	49.7856	2.33165	4.33453	1.14875e-07	6.53119e-07	ymfL	G4123	4552123	4552674	+	552	protein_coding	gnl|BL_ORD_ID|548700 sp|P75976|YMFL_ECOLI Uncharacterized protein YmfL OS=Escherichia coli (strain K12) OX=83333 GN=ymfL PE=4 SV=2//7.20041e-120 && -	-
G4123-orf05904	35.7499	0.764187	5.30771	1.16814e-07	6.61858e-07	yjbF	G4123	4523114	4523752	+	639	protein_coding	gnl|BL_ORD_ID|546800 sp|P32687|YJBF_ECOLI Uncharacterized lipoprotein YjbF OS=Escherichia coli (strain K12) OX=83333 GN=yjbF PE=3 SV=2//1.47029e-144 && PF11102:Group 4 capsule polysaccharide lipoprotein gfcB, YjbF	-
G4123-orf00339	35.7499	0.764187	5.30771	1.16814e-07	6.61858e-07	yafL	G4123	278739	279488	+	750	protein_coding	gnl|BL_ORD_ID|537394 sp|Q47151|YAFL_ECOLI Probable endopeptidase YafL OS=Escherichia coli (strain K12) OX=83333 GN=yafL PE=3 SV=1//1.6105e-169 && PF00877:NlpC/P60 family	-
G4123-orf00848	37.0258	1.38778e-17	8.25673	1.16814e-07	6.61858e-07	dapA	G4123	673894	674781	-	888	protein_coding	gnl|BL_ORD_ID|89160 sp|B3E936|DAPA_GEOLS 4-hydroxy-tetrahydrodipicolinate synthase OS=Geobacter lovleyi (strain ATCC BAA-1151 / DSM 17278 / SZ) OX=398767 GN=dapA PE=3 SV=1//9.27728e-46 && PF00701:Dihydrodipicolinate synthetase family	-
G4123-orf01925	2634.91	12800.4	-2.28033	1.18339e-07	6.69727e-07	fabI	G4123	1457707	1458495	-	789	protein_coding	gnl|BL_ORD_ID|126688 sp|P0AEK6|FABI_SHIFL Enoyl-[acyl-carrier-protein] reductase [NADH] FabI OS=Shigella flexneri OX=623 GN=fabI PE=3 SV=2//0 && PF13561:Enoyl-(Acyl carrier protein) reductase	-
G4123-orf04178	214.386	1093.27	-2.34988	1.19823e-07	6.77353e-07	yqeG	G4123	3210591	3211820	+	1230	protein_coding	gnl|BL_ORD_ID|551096 sp|P63340|YQEG_ECOLI Inner membrane transport protein YqeG OS=Escherichia coli (strain K12) OX=83333 GN=yqeG PE=1 SV=1//0 && PF03222:Tryptophan/tyrosine permease family	-
G4123-orf01939	63.8214	365.194	-2.51487	1.26203e-07	7.126e-07	ymjA	G4123	1472108	1472353	-	246	protein_coding	gnl|BL_ORD_ID|548762 sp|P0ACV9|YMJA_SHIFL Uncharacterized protein YmjA OS=Shigella flexneri OX=623 GN=ymjA PE=4 SV=1//2.01729e-54 && PF10820:Protein of unknown function (DUF2543)	-
G4123-orf03176	275.633	1383.24	-2.32686	1.27545e-07	7.19356e-07	-	G4123	2439606	2440178	+	573	protein_coding	gnl|BL_ORD_ID|113548 sp|Q3Z035|EFPL_SHISS Elongation factor P-like protein OS=Shigella sonnei (strain Ss046) OX=300269 GN=yeiP PE=3 SV=2//3.8301e-139 && PF01132:Elongation factor P (EF-P) OB domain|PF08207:Elongation factor P (EF-P) KOW-like domain|PF09285:Elongation factor P, C-terminal	-
G4123-orf03977	11.5061	105.783	-3.19018	1.28981e-07	7.2662e-07	hypA	G4123	3043836	3044198	+	363	protein_coding	gnl|BL_ORD_ID|185738 sp|P0A702|HYPA_SHIFL Hydrogenase maturation factor HypA OS=Shigella flexneri OX=623 GN=hypA PE=3 SV=1//1.60621e-80 && PF01155:Hydrogenase/urease nickel incorporation, metallochaperone, hypA	-
G4123-orf04076	156.968	813.479	-2.37298	1.30133e-07	7.32274e-07	ygdH	G4123	3115069	3116433	+	1365	protein_coding	gnl|BL_ORD_ID|313193 sp|P0ADS1|PPNN_SHIFL Pyrimidine/purine nucleotide 5&apos;-monophosphate nucleosidase OS=Shigella flexneri OX=623 GN=ppnN PE=3 SV=1//0 && PF11892:Domain of unknown function (DUF3412)|PF03641:Possible lysine decarboxylase|PF14793:Domain of unknown function (DUF4478)	-
G4123-orf01003	82.961	8.60188	3.24807	1.32928e-07	7.47152e-07	ybiA	G4123	784902	785099	-	198	protein_coding	gnl|BL_ORD_ID|350202 sp|P30176|RIBX_ECOLI N-glycosidase YbiA OS=Escherichia coli (strain K12) OX=83333 GN=ybiA PE=1 SV=1//5.0918e-33 && PF08719:Domain of unknown function (DUF1768)	-
G4123-orf03554	61.2694	4.68306	3.66928	1.41575e-07	7.942e-07	yfeK	G4123	2731229	2731597	+	369	protein_coding	gnl|BL_ORD_ID|543292 sp|Q47702|YFEK_ECOLI Uncharacterized protein YfeK OS=Escherichia coli (strain K12) OX=83333 GN=yfeK PE=3 SV=1//2.83747e-83 && -	-
G4123-orf04619	219.49	1106.59	-2.33343	1.4162e-07	7.942e-07	yhbS	G4123	3554396	3554899	-	504	protein_coding	gnl|BL_ORD_ID|544531 sp|P63417|YHBS_ECOLI Uncharacterized N-acetyltransferase YhbS OS=Escherichia coli (strain K12) OX=83333 GN=yhbS PE=3 SV=1//3.85063e-120 && PF00583:Acetyltransferase (GNAT) family	Acetyltransf_1
G4123-orf04763	387.919	1915.38	-2.30355	1.42398e-07	7.97654e-07	prmA	G4123	3661332	3662213	+	882	protein_coding	gnl|BL_ORD_ID|315417 sp|P0A8T4|PRMA_SHIFL Ribosomal protein L11 methyltransferase OS=Shigella flexneri OX=623 GN=prmA PE=3 SV=1//0 && PF06325:Ribosomal protein L11 methyltransferase (PrmA)	-
G4123-orf02237	214.386	1078.38	-2.3301	1.50658e-07	8.42665e-07	ynfB	G4123	1692420	1692761	+	342	protein_coding	gnl|BL_ORD_ID|549123 sp|Q1RBL6|YNFB_ECOUT UPF0482 protein YnfB OS=Escherichia coli (strain UTI89 / UPEC) OX=364106 GN=ynfB PE=3 SV=1//9.53861e-69 && PF06932:Protein of unknown function (DUF1283)	-
G4123-orf05733	1963.74	9414.77	-2.26127	1.50775e-07	8.42665e-07	pfkA	G4123	4378651	4379613	+	963	protein_coding	gnl|BL_ORD_ID|301024 sp|Q3YV62|PFKA_SHISS ATP-dependent 6-phosphofructokinase isozyme 1 OS=Shigella sonnei (strain Ss046) OX=300269 GN=pfkA PE=3 SV=1//0 && PF00365:Phosphofructokinase	PFK
G4123-orf03111	48.5097	3.11547	3.89992	1.51753e-07	8.4431e-07	yehW	G4123	2391074	2391805	-	732	protein_coding	gnl|BL_ORD_ID|542760 sp|P33359|YEHW_ECOLI Glycine betaine uptake system permease protein YehW OS=Escherichia coli (strain K12) OX=83333 GN=yehW PE=1 SV=1//1.60724e-146 && PF00528:Binding-protein-dependent transport system inner membrane component	BPD_transp_1
G4123-orf01615	48.5097	3.11547	3.89992	1.51753e-07	8.4431e-07	ybcS	G4123	1244531	1245028	+	498	protein_coding	gnl|BL_ORD_ID|225744 sp|P78285|LYSD_ECOLI Lysozyme RrrD OS=Escherichia coli (strain K12) OX=83333 GN=rrrD PE=1 SV=1//3.76745e-109 && PF00959:Phage lysozyme	-
G4123-orf03854	48.5097	2.33165	4.29715	1.51753e-07	8.4431e-07	-	G4123	2961528	2961833	-	306	protein_coding	-//- && PF16083:LydA holin phage, holin superfamily III	-
G4123-orf02834	48.5097	2.33165	4.29715	1.51753e-07	8.4431e-07	irp	G4123	2106948	2108228	-	1281	protein_coding	-//- && PF07690:Major Facilitator Superfamily	MFS_1
G4123-orf06416	167.175	25.844	2.68651	1.53992e-07	8.558e-07	-	G4123	4895158	4895457	-	300	protein_coding	gnl|BL_ORD_ID|193645 sp|P59445|INSE_SHIFL Transposase InsE for insertion sequence IS3 OS=Shigella flexneri OX=623 GN=insE1 PE=3 SV=2//2.90028e-42 && PF01527:Transposase	Transposase_8
G4123-orf00512	613.766	119.89	2.35452	1.54351e-07	8.56831e-07	araJ	G4123	415050	416318	-	1269	protein_coding	gnl|BL_ORD_ID|20453 sp|P23910|ARAJ_ECOLI Putative transporter AraJ OS=Escherichia coli (strain K12) OX=83333 GN=araJ PE=1 SV=1//0 && PF07690:Major Facilitator Superfamily	MFS_1
G4123-orf05307	187.591	945.927	-2.3336	1.58958e-07	8.81415e-07	coaD	G4123	4062490	4062969	+	480	protein_coding	gnl|BL_ORD_ID|70600 sp|Q1R4V9|COAD_ECOUT Phosphopantetheine adenylyltransferase OS=Escherichia coli (strain UTI89 / UPEC) OX=364106 GN=coaD PE=3 SV=1//9.08379e-117 && PF01467:Cytidylyltransferase-like	CTP_transf_2
G4123-orf02012	6.40224	78.3533	-3.59378	1.59188e-07	8.81697e-07	ydbL	G4123	1528710	1528979	+	270	protein_coding	gnl|BL_ORD_ID|541668 sp|P76076|YDBL_ECOLI Uncharacterized protein YdbL OS=Escherichia coli (strain K12) OX=83333 GN=ydbL PE=3 SV=2//6.57782e-59 && PF07027:Protein of unknown function (DUF1318)	-
G4123-orf00762	800.058	3861.35	-2.27081	1.59713e-07	8.83611e-07	ahpF	G4123	613029	614594	+	1566	protein_coding	gnl|BL_ORD_ID|12495 sp|P35340|AHPF_ECOLI Alkyl hydroperoxide reductase subunit F OS=Escherichia coli (strain K12) OX=83333 GN=ahpF PE=1 SV=2//0 && PF07992:Pyridine nucleotide-disulphide oxidoreductase|PF13192:Thioredoxin domain	Pyr_redox_2
G4123-orf00190	255.217	1268.03	-2.3124	1.62324e-07	8.97056e-07	panB	G4123	154951	155745	-	795	protein_coding	gnl|BL_ORD_ID|291620 sp|Q1RG56|PANB_ECOUT 3-methyl-2-oxobutanoate hydroxymethyltransferase OS=Escherichia coli (strain UTI89 / UPEC) OX=364106 GN=panB PE=3 SV=1//0 && PF02548:Ketopantoate hydroxymethyltransferase	-
G4123-orf01678	117.412	611.281	-2.37937	1.66206e-07	9.17481e-07	minE	G4123	1284229	1284495	-	267	protein_coding	gnl|BL_ORD_ID|239992 sp|Q3Z2X5|MINE_SHISS Cell division topological specificity factor OS=Shigella sonnei (strain Ss046) OX=300269 GN=minE PE=3 SV=1//8.06777e-59 && PF03776:Septum formation topological specificity factor MinE	-
G4123-orf06645	91.8928	10.9531	3.0518	1.67678e-07	9.24572e-07	bglJ	G4123	5060924	5061601	+	678	protein_coding	gnl|BL_ORD_ID|43069 sp|P39404|BGLJ_ECOLI Transcriptional activator protein BglJ OS=Escherichia coli (strain K12) OX=83333 GN=bglJ PE=1 SV=3//1.0141e-166 && PF00196:Bacterial regulatory proteins, luxR family	GerE
G4123-orf01877	96.9967	11.7369	3.03122	1.69779e-07	9.3511e-07	yciE	G4123	1422190	1422696	-	507	protein_coding	gnl|BL_ORD_ID|541002 sp|P21363|YCIE_ECOLI Protein YciE OS=Escherichia coli (strain K12) OX=83333 GN=yciE PE=1 SV=1//7.85199e-120 && PF05974:Domain of unknown function (DUF892)	-
G4123-orf03695	107.205	14.0881	2.91486	1.71179e-07	9.41769e-07	yfhR	G4123	2845378	2846232	+	855	protein_coding	gnl|BL_ORD_ID|543433 sp|P77538|YFHR_ECOLI Uncharacterized protein YfhR OS=Escherichia coli (strain K12) OX=83333 GN=yfhR PE=3 SV=4//0 && PF12695:Alpha/beta hydrolase family	-
G4123-orf00510	202.903	1017.25	-2.32531	1.72762e-07	9.49423e-07	rdgC	G4123	412837	413814	-	978	protein_coding	gnl|BL_ORD_ID|342008 sp|Q32JE7|RDGC_SHIDS Recombination-associated protein RdgC OS=Shigella dysenteriae serotype 1 (strain Sd197) OX=300267 GN=rdgC PE=3 SV=1//0 && PF04381:Putative exonuclease, RdgC	-
G4123-orf05781	543.587	2625.43	-2.27179	1.74382e-07	9.57257e-07	gldA	G4123	4416386	4417489	-	1104	protein_coding	gnl|BL_ORD_ID|150091 sp|P0A9S5|GLDA_ECOLI Glycerol dehydrogenase OS=Escherichia coli (strain K12) OX=83333 GN=gldA PE=1 SV=1//0 && PF00465:Iron-containing alcohol dehydrogenase	-
G4123-orf03918	45.9577	272.715	-2.56666	1.7478e-07	9.58374e-07	ygaH	G4123	3001190	3001525	+	336	protein_coding	gnl|BL_ORD_ID|543768 sp|P43667|YGAH_ECOLI Uncharacterized protein YgaH OS=Escherichia coli (strain K12) OX=83333 GN=ygaH PE=4 SV=2//6.67703e-74 && PF05437:Branched-chain amino acid transport protein (AzlD)	-
G4123-orf02330	146.76	749.998	-2.35273	1.79443e-07	9.82853e-07	ydhF	G4123	1761006	1761902	-	897	protein_coding	gnl|BL_ORD_ID|541894 sp|P76187|YDHF_ECOLI Oxidoreductase YdhF OS=Escherichia coli (strain K12) OX=83333 GN=ydhF PE=1 SV=2//0 && PF00248:Aldo/keto reductase family	Aldo_ket_red
G4123-orf01217	261.597	46.2208	2.49692	1.82246e-07	9.97101e-07	ycaI	G4123	954928	957192	+	2265	protein_coding	gnl|BL_ORD_ID|539421 sp|P37443|YCAI_ECOLI Uncharacterized protein YcaI OS=Escherichia coli (strain K12) OX=83333 GN=ycaI PE=4 SV=3//0 && PF13567:Domain of unknown function (DUF4131)|PF03772:Competence protein|PF00753:Metallo-beta-lactamase superfamily	Lactamase_B
G4123-orf06518	42.1298	1.54781	4.64414	1.82531e-07	9.97554e-07	-	G4123	4971342	4971479	+	138	protein_coding	gnl|BL_ORD_ID|531177 sp|Q1R2M2|Y4989_ECOUT UPF0401 protein UTI89_C4989 OS=Escherichia coli (strain UTI89 / UPEC) OX=364106 GN=UTI89_C4989 PE=3 SV=1//1.93777e-28 && PF06006:Bacterial protein of unknown function (DUF905)	-
G4123-orf00077	40.8538	247.636	-2.59701	1.87788e-07	1.02515e-06	pdxA	G4123	55748	56737	-	990	protein_coding	gnl|BL_ORD_ID|296729 sp|Q8FL95|PDXA_ECOL6 4-hydroxythreonine-4-phosphate dehydrogenase OS=Escherichia coli O6:H1 (strain CFT073 / ATCC 700928 / UPEC) OX=199310 GN=pdxA PE=3 SV=1//0 && PF04166:Pyridoxal phosphate biosynthetic protein PdxA	-
Novel00105	387.919	73.651	2.39461	1.91674e-07	1.04521e-06	-	G4123	3562588	3562794	+	207	-	PF13414:TPR repeat	-
G4123-orf03313	21.714	151.239	-2.79491	1.926e-07	1.04909e-06	elaA	G4123	2551210	2551671	-	462	protein_coding	gnl|BL_ORD_ID|117119 sp|P0AEH4|ELAA_SHIFL Protein ElaA OS=Shigella flexneri OX=623 GN=elaA PE=3 SV=1//4.54729e-99 && PF13508:Acetyltransferase (GNAT) domain	-
G4123-orf04445	26.818	175.534	-2.70632	1.9351e-07	1.05289e-06	ygiW	G4123	3420946	3421338	-	393	protein_coding	gnl|BL_ORD_ID|544134 sp|P0ADU5|YGIW_ECOLI Protein YgiW OS=Escherichia coli (strain K12) OX=83333 GN=ygiW PE=1 SV=1//1.37831e-92 && PF04076:Bacterial OB fold (BOF) protein	-
G4123-orf03814	95.7208	11.7369	3.01213	1.98429e-07	1.07846e-06	yfdK	G4123	2940573	2941016	+	444	protein_coding	gnl|BL_ORD_ID|543254 sp|P77656|YFDK_ECOLI Uncharacterized protein YfdK OS=Escherichia coli (strain K12) OX=83333 GN=yfdK PE=4 SV=1//1.79139e-55 && PF02413:Caudovirales tail fibre assembly protein, lambda gpK	-
G4123-orf00942	26.818	174.751	-2.69987	2.11329e-07	1.14732e-06	galT	G4123	742663	743709	-	1047	protein_coding	gnl|BL_ORD_ID|142624 sp|P09148|GAL7_ECOLI Galactose-1-phosphate uridylyltransferase OS=Escherichia coli (strain K12) OX=83333 GN=galT PE=1 SV=2//0 && PF01087:Galactose-1-phosphate uridyl transferase, N-terminal domain|PF02744:Galactose-1-phosphate uridyl transferase, C-terminal domain	-
G4123-orf04214	1300.24	6108.27	-2.23191	2.20363e-07	1.19504e-06	lysS	G4123	3246629	3248146	-	1518	protein_coding	gnl|BL_ORD_ID|455887 sp|P0A8N3|SYK1_ECOLI Lysine--tRNA ligase OS=Escherichia coli (strain K12) OX=83333 GN=lysS PE=1 SV=2//0 && PF01336:OB-fold nucleic acid binding domain|PF00152:tRNA synthetases class II (D, K and N)	tRNA-synt_2
G4123-orf03314	104.653	539.179	-2.36417	2.25328e-07	1.22063e-06	elaC	G4123	2551736	2552653	+	918	protein_coding	gnl|BL_ORD_ID|340870 sp|Q1R9E5|RBN_ECOUT Ribonuclease BN OS=Escherichia coli (strain UTI89 / UPEC) OX=364106 GN=rbn PE=3 SV=1//0 && PF12706:Beta-lactamase superfamily domain	-
G4123-orf00387	93.1688	487.453	-2.38623	2.30142e-07	1.24534e-06	ycjY	G4123	315113	316033	-	921	protein_coding	gnl|BL_ORD_ID|541152 sp|P76049|YCJY_ECOLI Uncharacterized protein YcjY OS=Escherichia coli (strain K12) OX=83333 GN=ycjY PE=1 SV=2//9.07621e-59 && PF12695:Alpha/beta hydrolase family	-
G4123-orf06646	1868.05	392.624	2.24987	2.31925e-07	1.25362e-06	fhuF	G4123	5061639	5062427	-	789	protein_coding	gnl|BL_ORD_ID|132090 sp|P39405|FHUF_ECOLI Ferric iron reductase protein FhuF OS=Escherichia coli (strain K12) OX=83333 GN=fhuF PE=1 SV=1//0 && PF11575:FhuF 2Fe-2S C-terminal domain|PF06276:Ferric iron reductase FhuF-like transporter	-
G4123-orf04177	172.279	28.1952	2.60491	2.36221e-07	1.27544e-06	yqeF	G4123	3209155	3210336	-	1182	protein_coding	gnl|BL_ORD_ID|551092 sp|Q46939|YQEF_ECOLI Probable acetyl-CoA acetyltransferase OS=Escherichia coli (strain K12) OX=83333 GN=yqeF PE=3 SV=2//0 && PF02803:Thiolase, C-terminal domain|PF00108:Thiolase, N-terminal domain	Thiolase_N
G4123-orf06173	90.6169	471.779	-2.37912	2.38156e-07	1.28448e-06	yjdC	G4123	4713839	4714414	-	576	protein_coding	gnl|BL_ORD_ID|546871 sp|P0ACU9|YJDC_SHIFL HTH-type transcriptional regulator YjdC OS=Shigella flexneri OX=623 GN=yjdC PE=4 SV=1//2.16003e-140 && -	-
G4123-orf04524	34.4739	1.38778e-17	8.15398	2.40483e-07	1.29562e-06	ygjJ	G4123	3489906	3490976	+	1071	protein_coding	gnl|BL_ORD_ID|544140 sp|P42591|YGJJ_ECOLI Uncharacterized protein YgjJ OS=Escherichia coli (strain K12) OX=83333 GN=ygjJ PE=3 SV=1//0 && -	-
G4123-orf04794	214.386	1047.03	-2.28754	2.43295e-07	1.30934e-06	rsmB	G4123	3687320	3688609	+	1290	protein_coding	gnl|BL_ORD_ID|418696 sp|Q1R644|RSMB_ECOUT Ribosomal RNA small subunit methyltransferase B OS=Escherichia coli (strain UTI89 / UPEC) OX=364106 GN=rsmB PE=3 SV=1//0 && PF01029:NusB family|PF01189:16S rRNA methyltransferase RsmF	-
G4123-orf00303	142.932	21.9254	2.69646	2.47381e-07	1.32987e-06	aec30	G4123	245418	248885	-	3468	protein_coding	-//- && PF06761:Intracellular multiplication and human macrophage-killing|PF14331:ImcF-related N-terminal domain|PF06744:Type VI secretion protein IcmF C-terminal	-
G4123-orf04532	137.828	21.1417	2.69621	2.53629e-07	1.36198e-06	ygjQ	G4123	3497452	3498144	+	693	protein_coding	gnl|BL_ORD_ID|544142 sp|P42598|YGJQ_ECOLI Uncharacterized protein YgjQ OS=Escherichia coli (strain K12) OX=83333 GN=ygjQ PE=4 SV=1//1.08435e-158 && PF02698:DUF218 domain	-
G4123-orf05297	185.039	910.66	-2.29854	2.54241e-07	1.36378e-06	waaL	G4123	4051659	4052912	-	1254	protein_coding	gnl|BL_ORD_ID|347667 sp|P27243|RFAL_ECOLI O-antigen ligase OS=Escherichia coli (strain K12) OX=83333 GN=rfaL PE=1 SV=2//2.48826e-34 && PF04932:O-Antigen ligase	-
G4123-orf01007	302.428	56.4092	2.41949	2.57411e-07	1.37929e-06	ybiC	G4123	788487	789572	+	1086	protein_coding	gnl|BL_ORD_ID|168529 sp|P58409|HCXB_ECO57 Hydroxycarboxylate dehydrogenase B OS=Escherichia coli O157:H7 OX=83334 GN=hcxB PE=3 SV=1//0 && PF02615:Malate/L-lactate dehydrogenase	-
G4123-orf05211	132.724	20.3579	2.69594	2.60171e-07	1.39222e-06	ysaB	G4123	3985402	3985701	-	300	protein_coding	gnl|BL_ORD_ID|552765 sp|Q1R535|YSAB_ECOUT Uncharacterized lipoprotein YsaB OS=Escherichia coli (strain UTI89 / UPEC) OX=364106 GN=ysaB PE=3 SV=1//2.47014e-71 && PF13983:YsaB-like lipoprotein	-
G4123-orf02961	163.347	807.21	-2.30438	2.60388e-07	1.39222e-06	sbcB	G4123	2256718	2258145	+	1428	protein_coding	gnl|BL_ORD_ID|123008 sp|P04995|EX1_ECOLI Exodeoxyribonuclease I OS=Escherichia coli (strain K12) OX=83333 GN=sbcB PE=1 SV=2//0 && PF00929:Exonuclease|PF08411:Exonuclease C-terminal	Exonuc_X-T
G4123-orf03143	47.2337	2.33165	4.25877	2.67252e-07	1.42737e-06	mglA	G4123	2413087	2414562	-	1476	protein_coding	gnl|BL_ORD_ID|237018 sp|Q1R9S4|MGLA_ECOUT Galactose/methyl galactoside import ATP-binding protein MglA OS=Escherichia coli (strain UTI89 / UPEC) OX=364106 GN=mglA PE=3 SV=1//0 && PF00005:ABC transporter	ABC_tran
G4123-orf00382	426.198	83.8393	2.34375	2.71086e-07	1.44628e-06	ykgK	G4123	310830	311420	-	591	protein_coding	gnl|BL_ORD_ID|111637 sp|Q1RFQ3|ECPR_ECOUT HTH-type transcriptional regulator EcpR OS=Escherichia coli (strain UTI89 / UPEC) OX=364106 GN=ecpR PE=3 SV=1//1.70588e-136 && PF00196:Bacterial regulatory proteins, luxR family	GerE
G4123-orf06400	61.2694	333.845	-2.44422	2.72376e-07	1.45159e-06	-	G4123	4884564	4885289	-	726	protein_coding	gnl|BL_ORD_ID|172547 sp|P35757|HIFB1_HAEIF Chaperone protein HifB OS=Haemophilus influenzae OX=727 GN=hifB PE=3 SV=2//1.32397e-66 && PF00345:Pili and flagellar-assembly chaperone, PapD N-terminal domain|PF02753:Pili assembly chaperone PapD, C-terminal domain	-
G4123-orf02042	15.3341	119.107	-2.94985	2.74099e-07	1.4592e-06	ydcH	G4123	1558438	1558662	+	225	protein_coding	gnl|BL_ORD_ID|541689 sp|P0ACW7|YDCH_SHIFL Uncharacterized protein YdcH OS=Shigella flexneri OX=623 GN=ydcH PE=4 SV=2//1.0445e-47 && PF04325:Protein of unknown function (DUF465)	-
G4123-orf03080	347.087	66.5975	2.37914	2.75654e-07	1.4659e-06	thiM	G4123	2359379	2360167	-	789	protein_coding	gnl|BL_ORD_ID|471502 sp|Q1R9W8|THIM_ECOUT Hydroxyethylthiazole kinase OS=Escherichia coli (strain UTI89 / UPEC) OX=364106 GN=thiM PE=3 SV=1//8.69403e-158 && PF02110:Hydroxyethylthiazole kinase family	-
G4123-orf02123	29.3699	185.723	-2.65698	2.77115e-07	1.47208e-06	rpsV	G4123	1609254	1609391	-	138	protein_coding	gnl|BL_ORD_ID|442933 sp|Q3Z1M3|SRA_SHISS Stationary-phase-induced ribosome-associated protein OS=Shigella sonnei (strain Ss046) OX=300269 GN=sra PE=3 SV=1//1.57635e-26 && PF08136:30S ribosomal protein subunit S22 family	-
G4123-orf01279	128.896	647.331	-2.32751	2.79385e-07	1.48254e-06	mgsA	G4123	1009981	1010439	-	459	protein_coding	gnl|BL_ORD_ID|237286 sp|Q8FJ74|MGSA_ECOL6 Methylglyoxal synthase OS=Escherichia coli O6:H1 (strain CFT073 / ATCC 700928 / UPEC) OX=199310 GN=mgsA PE=3 SV=2//1.69227e-111 && PF02142:MGS-like domain	-
G4123-orf04365	57.4415	4.68306	3.57636	2.88451e-07	1.52901e-06	yghK	G4123	3357522	3359186	-	1665	protein_coding	gnl|BL_ORD_ID|149965 sp|Q46839|GLCA_ECOLI Glycolate permease GlcA OS=Escherichia coli (strain K12) OX=83333 GN=glcA PE=1 SV=1//0 && PF02652:L-lactate permease	-
G4123-orf04526	113.584	16.4393	2.77755	2.88963e-07	1.53008e-06	ygjK	G4123	3490993	3493344	+	2352	protein_coding	gnl|BL_ORD_ID|544141 sp|P42592|YGJK_ECOLI Glucosidase YgjK OS=Escherichia coli (strain K12) OX=83333 GN=ygjK PE=1 SV=1//0 && PF01204:Trehalase	-
G4123-orf00398	44.6817	254.69	-2.50859	2.92406e-07	1.54665e-06	-	G4123	326153	327022	+	870	protein_coding	gnl|BL_ORD_ID|301490 sp|Q4DJ07|PGFS_TRYCC 9,11-endoperoxide prostaglandin H2 reductase OS=Trypanosoma cruzi (strain CL Brener) OX=353153 GN=Tc00.1047053511287.49 PE=1 SV=2//1.34897e-74 && PF00248:Aldo/keto reductase family	Aldo_ket_red
G4123-orf05126	108.481	14.8718	2.85456	2.9659e-07	1.5671e-06	chuU	G4123	3914360	3915352	+	993	protein_coding	gnl|BL_ORD_ID|178165 sp|Q56992|HMUU_YERPE Hemin transport system permease protein HmuU OS=Yersinia pestis OX=632 GN=hmuU PE=1 SV=2//7.19689e-113 && PF01032:FecCD transport family	-
G4123-orf05071	48.5097	272.715	-2.48886	3.0093e-07	1.58833e-06	yhhG	G4123	3879214	3879615	+	402	protein_coding	gnl|BL_ORD_ID|270265 sp|Q3YW47|NIKR_SHISS Nickel-responsive regulator OS=Shigella sonnei (strain Ss046) OX=300269 GN=nikR PE=3 SV=1//2.42564e-81 && PF08753:NikR C terminal nickel binding domain|PF01402:Ribbon-helix-helix protein, copG family	RHH_1
G4123-orf01739	19.1621	137.132	-2.83328	3.07245e-07	1.61993e-06	ychQ	G4123	1328759	1329151	+	393	protein_coding	gnl|BL_ORD_ID|435724 sp|Q46755|SIRB2_ECOLI Protein YchQ OS=Escherichia coli (strain K12) OX=83333 GN=ychQ PE=1 SV=1//3.39472e-87 && PF04247:Invasion gene expression up-regulator, SirB	SirB
G4123-orf04501	62.5454	6.25061	3.29304	3.11289e-07	1.63925e-06	ttdB	G4123	3469487	3470092	+	606	protein_coding	gnl|BL_ORD_ID|488351 sp|P0AC37|TTDB_SHIFL L(+)-tartrate dehydratase subunit beta OS=Shigella flexneri OX=623 GN=ttdB PE=3 SV=1//9.39804e-138 && PF05683:Fumarase C-terminus	-
G4123-orf05644	49.7856	276.634	-2.47205	3.11573e-07	1.63925e-06	yigZ	G4123	4312955	4313572	+	618	protein_coding	gnl|BL_ORD_ID|546308 sp|P27862|YIGZ_ECOLI IMPACT family member YigZ OS=Escherichia coli (strain K12) OX=83333 GN=yigZ PE=1 SV=2//9.03924e-139 && PF09186:Domain of unknown function (DUF1949)|PF01205:Uncharacterized protein family UPF0029	-
G4123-orf04251	376.435	1767.26	-2.23078	3.24222e-07	1.70398e-06	rpiA	G4123	3270618	3271277	-	660	protein_coding	gnl|BL_ORD_ID|392335 sp|Q3YXV7|RPIA_SHISS Ribose-5-phosphate isomerase A OS=Shigella sonnei (strain Ss046) OX=300269 GN=rpiA PE=3 SV=1//2.38762e-158 && PF06026:Ribose 5-phosphate isomerase A (phosphoriboisomerase A)	Rib_5-P_isom_A
G4123-orf04417	357.295	68.9487	2.371	3.27632e-07	1.72007e-06	yqhC	G4123	3399161	3400060	-	900	protein_coding	gnl|BL_ORD_ID|551906 sp|Q46855|YQHC_ECOLI Uncharacterized HTH-type transcriptional regulator YqhC OS=Escherichia coli (strain K12) OX=83333 GN=yqhC PE=4 SV=2//0 && PF12833:Helix-turn-helix domain|PF06719:AraC-type transcriptional regulator N-terminus	AraC_N
G4123-orf03494	52.3376	3.89927	3.69815	3.28061e-07	1.72049e-06	-	G4123	2684618	2685562	-	945	protein_coding	gnl|BL_ORD_ID|543269 sp|P0AA52|YFDV_SHIFL Uncharacterized transporter YfdV OS=Shigella flexneri OX=623 GN=yfdV PE=3 SV=1//0 && PF03547:Membrane transport protein	-
G4123-orf05005	7.6782	79.9207	-3.36376	3.2909e-07	1.72405e-06	gntK	G4123	3833363	3833851	-	489	protein_coding	gnl|BL_ORD_ID|157156 sp|P46859|GNTK_ECOLI Thermoresistant gluconokinase OS=Escherichia coli (strain K12) OX=83333 GN=gntK PE=1 SV=4//1.59974e-105 && PF01202:Shikimate kinase	SKI
G4123-orf05495	415.99	82.2719	2.33597	3.3323e-07	1.74389e-06	ilvG	G4123	4205565	4207211	+	1647	protein_coding	gnl|BL_ORD_ID|192764 sp|P0DP90|ILVG_ECOLI Acetolactate synthase isozyme 2 large subunit OS=Escherichia coli (strain K12) OX=83333 GN=ilvG PE=1 SV=1//0 && PF02776:Thiamine pyrophosphate enzyme, N-terminal TPP binding domain|PF02775:Thiamine pyrophosphate enzyme, C-terminal TPP binding domain|PF00205:Thiamine pyrophosphate enzyme, central domain	TPP_enzyme_N
G4123-orf03830	39.5778	1.54781	4.55421	3.45318e-07	1.80524e-06	-	G4123	2949997	2951493	-	1497	protein_coding	gnl|BL_ORD_ID|507626 sp|P44233|VPL_HAEIN Mu-like prophage FluMu tail sheath protein OS=Haemophilus influenzae (strain ATCC 51907 / DSM 11121 / KW20 / Rd) OX=71421 GN=HI_1511 PE=3 SV=1//3.5708e-88 && PF04984:Phage tail sheath protein	-
G4123-orf00941	47.2337	264.878	-2.48519	3.46073e-07	1.80727e-06	galK	G4123	741511	742659	-	1149	protein_coding	gnl|BL_ORD_ID|142521 sp|Q1REH4|GAL1_ECOUT Galactokinase OS=Escherichia coli (strain UTI89 / UPEC) OX=364106 GN=galK PE=3 SV=1//0 && PF00288:GHMP kinases N terminal domain|PF10509:Galactokinase galactose-binding signature|PF08544:GHMP kinases C terminal	GHMP_kinases
G4123-orf01670	33.1979	1.38778e-17	8.09973	3.47842e-07	1.81459e-06	ycgG	G4123	1279775	1280626	+	852	protein_coding	gnl|BL_ORD_ID|296066 sp|P75995|PDEG_ECOLI Probable cyclic di-GMP phosphodiesterase PdeG OS=Escherichia coli (strain K12) OX=83333 GN=pdeG PE=1 SV=2//0 && PF00563:EAL domain	EAL
G4123-orf02492	524.448	106.567	2.29742	3.4866e-07	1.81693e-06	ydjF	G4123	1882453	1883211	-	759	protein_coding	gnl|BL_ORD_ID|542096 sp|P77721|YDJF_ECOLI Uncharacterized HTH-type transcriptional regulator YdjF OS=Escherichia coli (strain K12) OX=83333 GN=ydjF PE=1 SV=1//0 && PF00455:DeoR C terminal sensor domain|PF08220:DeoR-like helix-turn-helix domain	DeoR
G4123-orf06159	241.182	1144.99	-2.24673	3.56641e-07	1.85657e-06	dcuS	G4123	4701134	4702765	-	1632	protein_coding	gnl|BL_ORD_ID|93832 sp|P59340|DCUS_ECOL6 Sensor histidine kinase DcuS OS=Escherichia coli O6:H1 (strain CFT073 / ATCC 700928 / UPEC) OX=199310 GN=dcuS PE=3 SV=1//0 && PF14827:Sensory domain of two-component sensor kinase|PF14689:Sensor_kinase_SpoOB-type, alpha-helical domain|PF00989:PAS fold|PF02518:Histidine kinase-, DNA gyrase B-, and HSP90-like ATPase	HATPase_c
G4123-orf06700	2241.91	10195.3	-2.18507	3.58052e-07	1.86194e-06	arcA	G4123	5096429	5097145	-	717	protein_coding	gnl|BL_ORD_ID|20632 sp|P0A9Q4|ARCA_SHIFL Aerobic respiration control protein ArcA OS=Shigella flexneri OX=623 GN=arcA PE=3 SV=1//2.43708e-177 && PF00072:Response regulator receiver domain|PF00486:Transcriptional regulatory protein, C terminal	Response_reg
G4123-orf00507	361.123	1687.32	-2.2239	3.6261e-07	1.88366e-06	yaiE	G4123	411906	412190	+	285	protein_coding	gnl|BL_ORD_ID|313354 sp|Q3Z519|PPNP_SHISS Pyrimidine/purine nucleoside phosphorylase OS=Shigella sonnei (strain Ss046) OX=300269 GN=ppnP PE=3 SV=1//2.93026e-65 && PF06865:Protein of unknown function (DUF1255)	-
G4123-orf05573	727.327	3337.83	-2.1981	3.7215e-07	1.93119e-06	pldA	G4123	4264002	4264871	+	870	protein_coding	gnl|BL_ORD_ID|289896 sp|P0A923|PA1_SHIFL Phospholipase A1 OS=Shigella flexneri OX=623 GN=pldA PE=3 SV=1//0 && PF02253:Phospholipase A1	-
G4123-orf01312	349.639	68.165	2.35622	3.82763e-07	1.98417e-06	torR	G4123	1031638	1032330	-	693	protein_coding	gnl|BL_ORD_ID|477194 sp|P58357|TORR_ECO57 TorCAD operon transcriptional regulatory protein TorR OS=Escherichia coli O157:H7 OX=83334 GN=torR PE=3 SV=1//5.08135e-168 && PF00486:Transcriptional regulatory protein, C terminal|PF00072:Response regulator receiver domain	Response_reg
G4123-orf05863	173.555	831.505	-2.25975	3.98771e-07	2.06499e-06	purH	G4123	4488467	4490056	-	1590	protein_coding	gnl|BL_ORD_ID|327990 sp|Q1R5X1|PUR9_ECOUT Bifunctional purine biosynthesis protein PurH OS=Escherichia coli (strain UTI89 / UPEC) OX=364106 GN=purH PE=3 SV=1//0 && PF01808:AICARFT/IMPCHase bienzyme|PF02142:MGS-like domain	-
G4123-orf06151	156.968	26.6278	2.5528	4.02366e-07	2.08142e-06	melA	G4123	4694658	4696013	+	1356	protein_coding	gnl|BL_ORD_ID|11698 sp|P06720|AGAL_ECOLI Alpha-galactosidase OS=Escherichia coli (strain K12) OX=83333 GN=melA PE=1 SV=1//0 && PF02056:Family 4 glycosyl hydrolase|PF11975:Family 4 glycosyl hydrolase C-terminal domain	-
Novel00086	747.743	157.509	2.24602	4.20263e-07	2.17172e-06	-	G4123	3010909	3011188	+	280	-	-	-
G4123-orf00362	51.0616	3.89927	3.66261	4.27064e-07	2.20456e-06	phoE	G4123	291362	292417	-	1056	protein_coding	gnl|BL_ORD_ID|303788 sp|P02932|PHOE_ECOLI Outer membrane pore protein E OS=Escherichia coli (strain K12) OX=83333 GN=phoE PE=1 SV=1//0 && PF00267:Gram-negative porin	Porin_1
G4123-orf05625	504.032	2307.24	-2.19439	4.38547e-07	2.25468e-06	ubiE	G4123	4299419	4300174	+	756	protein_coding	gnl|BL_ORD_ID|492802 sp|Q1R477|UBIE_ECOUT Ubiquinone/menaquinone biosynthesis C-methyltransferase UbiE OS=Escherichia coli (strain UTI89 / UPEC) OX=364106 GN=ubiE PE=3 SV=1//0 && PF01209:ubiE/COQ5 methyltransferase family	-
G4123-orf00726	90.6169	12.5206	2.84097	4.38601e-07	2.25468e-06	mokC	G4123	582784	582936	+	153	protein_coding	gnl|BL_ORD_ID|178729 sp|Q7UDF9|HOKE_SHIFL Protein HokE OS=Shigella flexneri OX=623 GN=hokE PE=3 SV=2//5.92405e-29 && PF01848:Hok/gef family	-
G4123-orf04124	90.6169	11.7369	2.93316	4.38601e-07	2.25468e-06	-	G4123	3153356	3156709	+	3354	protein_coding	-//- && PF06744:Type VI secretion protein IcmF C-terminal|PF06761:Intracellular multiplication and human macrophage-killing	-
G4123-orf02550	90.6169	11.7369	2.93316	4.38601e-07	2.25468e-06	-	G4123	1917903	1919672	+	1770	protein_coding	-//- && PF00665:Integrase core domain	rve
G4123-orf01284	2310.81	507.83	2.18565	4.41637e-07	2.26793e-06	yccV	G4123	1011828	1012145	-	318	protein_coding	gnl|BL_ORD_ID|182897 sp|Q3Z3F4|HSPQ_SHISS Heat shock protein HspQ OS=Shigella sonnei (strain Ss046) OX=300269 GN=hspQ PE=3 SV=2//3.81482e-73 && PF08755:Hemimethylated DNA-binding protein YccV like	-
Novel00112	440.233	89.3253	2.2992	4.43634e-07	2.27581e-06	-	G4123	3581406	3581541	+	136	-	PF01728:FtsJ-like methyltransferase	-
G4123-orf02420	1616.68	7258.76	-2.16663	4.52928e-07	2.32108e-06	pheT	G4123	1827252	1829639	-	2388	protein_coding	gnl|BL_ORD_ID|453473 sp|P59664|SYFB_ECOL6 Phenylalanine--tRNA ligase beta subunit OS=Escherichia coli O6:H1 (strain CFT073 / ATCC 700928 / UPEC) OX=199310 GN=pheT PE=3 SV=1//0 && PF03483:B3/4 domain|PF03147:Ferredoxin-fold anticodon binding domain|PF01588:Putative tRNA binding domain|PF03484:tRNA synthetase B5 domain	-
G4123-orf01552	8.95417	83.0556	-3.20001	4.5418e-07	2.32508e-06	lolD	G4123	1207702	1208403	+	702	protein_coding	gnl|BL_ORD_ID|219994 sp|Q3Z300|LOLD_SHISS Lipoprotein-releasing system ATP-binding protein LolD OS=Shigella sonnei (strain Ss046) OX=300269 GN=lolD PE=3 SV=2//1.90703e-171 && PF00005:ABC transporter|PF07673:Protein of unknown function (DUF1602)	ABC_tran
G4123-orf03486	2.57453	52.4906	-4.29919	4.68596e-07	2.39438e-06	dsdA	G4123	2674593	2675906	+	1314	protein_coding	gnl|BL_ORD_ID|429430 sp|A1ADP3|SDHD_ECOK1 D-serine dehydratase OS=Escherichia coli O1:K1 / APEC OX=405955 GN=dsdA PE=3 SV=1//0 && PF00291:Pyridoxal-phosphate dependent enzyme	PALP
G4123-orf01766	24.266	156.725	-2.68665	4.68687e-07	2.39438e-06	rssA	G4123	1350677	1351582	+	906	protein_coding	gnl|BL_ORD_ID|420986 sp|P0AFR1|RSSA_SHIFL NTE family protein RssA OS=Shigella flexneri OX=623 GN=rssA PE=3 SV=2//0 && PF01734:Patatin-like phospholipase	-
G4123-orf05751	1397.21	6254.04	-2.16217	4.83367e-07	2.46682e-06	yiiU	G4123	4389656	4389895	+	240	protein_coding	gnl|BL_ORD_ID|554374 sp|Q3YV50|ZAPB_SHISS Cell division protein ZapB OS=Shigella sonnei (strain Ss046) OX=300269 GN=zapB PE=3 SV=1//8.5984e-49 && PF06005:Protein of unknown function (DUF904)	-
G4123-orf03129	61.2694	5.46684	3.45209	4.88882e-07	2.49056e-06	yohF	G4123	2401808	2402569	-	762	protein_coding	gnl|BL_ORD_ID|549838 sp|P33368|YOHF_ECOLI Uncharacterized oxidoreductase YohF OS=Escherichia coli (strain K12) OX=83333 GN=yohF PE=3 SV=2//0 && PF00106:short chain dehydrogenase	adh_short
G4123-orf02617	820.473	175.534	2.22373	4.89374e-07	2.49056e-06	yoaE	G4123	1960841	1962397	-	1557	protein_coding	gnl|BL_ORD_ID|549593 sp|P0AEC0|YOAE_ECOLI UPF0053 inner membrane protein YoaE OS=Escherichia coli (strain K12) OX=83333 GN=yoaE PE=1 SV=1//0 && PF03471:Transporter associated domain|PF03741:Integral membrane protein TerC family	-
G4123-orf04692	22.99	151.239	-2.71289	4.89532e-07	2.49056e-06	yhcC	G4123	3607105	3608034	-	930	protein_coding	gnl|BL_ORD_ID|544556 sp|P0ADW6|YHCC_ECOLI Protein YhcC OS=Escherichia coli (strain K12) OX=83333 GN=yhcC PE=3 SV=1//0 && PF16199:Radical_SAM C-terminal domain|PF04055:Radical SAM superfamily	Radical_SAM
G4123-orf00086	71.4772	7.81812	3.1689	4.91183e-07	2.49638e-06	araA	G4123	68797	70299	-	1503	protein_coding	gnl|BL_ORD_ID|20276 sp|Q3Z5U9|ARAA_SHISS L-arabinose isomerase OS=Shigella sonnei (strain Ss046) OX=300269 GN=araA PE=3 SV=1//0 && PF11762:L-arabinose isomerase C-terminal domain|PF02610:L-arabinose isomerase	-
Novel00093	1939.5	427.107	2.18262	4.93289e-07	2.50379e-06	-	G4123	3268007	3268137	+	131	-	-	-
G4123-orf02875	784.746	166.913	2.2321	4.93654e-07	2.50379e-06	-	G4123	2168911	2175411	-	6501	protein_coding	gnl|BL_ORD_ID|40656 sp|O68006|BACA_BACLI Bacitracin synthase 1 OS=Bacillus licheniformis OX=1402 GN=bacA PE=3 SV=1//1.13653e-06 && PF13745:HxxPF-repeated domain|PF00501:AMP-binding enzyme|PF00550:Phosphopantetheine attachment site|PF08415:Nonribosomal peptide synthase|PF13193:AMP-binding enzyme C-terminal domain|PF00668:Condensation domain	AMP-binding
G4123-orf00598	352.191	70.5161	2.31788	5.01741e-07	2.54219e-06	ybaZ	G4123	479604	479915	-	312	protein_coding	gnl|BL_ORD_ID|32037 sp|P0AFP3|ATL_SHIFL DNA base-flipping protein OS=Shigella flexneri OX=623 GN=atl PE=3 SV=1//1.05686e-70 && PF01035:6-O-methylguanine DNA methyltransferase, DNA binding domain	DNA_binding_1
G4123-orf04269	31.9219	0.764187	5.14479	5.05952e-07	2.5609e-06	-	G4123	3282492	3283199	+	708	protein_coding	-//- && -	-
G4123-orf00379	141.656	22.7091	2.63318	5.06963e-07	2.56339e-06	yagX	G4123	306894	309419	-	2526	protein_coding	gnl|BL_ORD_ID|111605 sp|D5CVJ8|ECPC_ECOKI Probable outer membrane usher protein EcpC OS=Escherichia coli O18:K1:H7 (strain IHE3034 / ExPEC) OX=714962 GN=ecpC PE=3 SV=1//0 && PF16967:Fimbrial, FimD or usher-like|PF15976:CS1-pili formation C-terminal	-
G4123-orf05932	1064.18	4757.92	-2.16049	5.09499e-07	2.57357e-06	-	G4123	4543765	4544274	+	510	protein_coding	-//- && PF13274:Protein of unknown function (DUF4065)	-
G4123-orf06558	800.058	171.616	2.21993	5.11543e-07	2.58125e-06	fimH	G4123	4992549	4993451	+	903	protein_coding	gnl|BL_ORD_ID|132447 sp|P08191|FIMH_ECOLI Type 1 fimbrin D-mannose specific adhesin OS=Escherichia coli (strain K12) OX=83333 GN=fimH PE=1 SV=2//0 && PF00419:Fimbrial protein|PF09160:FimH, mannose binding	-
G4123-orf04042	153.14	728.838	-2.2501	5.16868e-07	2.60444e-06	ygcF	G4123	3090918	3091589	-	672	protein_coding	gnl|BL_ORD_ID|336701 sp|P64556|QUEE_SHIFL 7-carboxy-7-deazaguanine synthase OS=Shigella flexneri OX=623 GN=queE PE=3 SV=1//2.32327e-154 && PF04055:Radical SAM superfamily|PF13394:4Fe-4S single cluster domain	Radical_SAM
G4123-orf04725	213.11	39.1673	2.4394	5.17193e-07	2.60444e-06	aaeB	G4123	3630192	3632159	-	1968	protein_coding	gnl|BL_ORD_ID|3392 sp|Q1R699|AAEB_ECOUT p-hydroxybenzoic acid efflux pump subunit AaeB OS=Escherichia coli (strain UTI89 / UPEC) OX=364106 GN=aaeB PE=3 SV=1//0 && PF04632:Fusaric acid resistance protein family	-
G4123-orf05202	718.395	3229.68	-2.1684	5.20107e-07	2.61644e-06	yiaF	G4123	3979727	3980437	-	711	protein_coding	gnl|BL_ORD_ID|545075 sp|P0ADK3|YIAF_SHIFL Uncharacterized protein YiaF OS=Shigella flexneri OX=623 GN=yiaF PE=4 SV=2//8.17554e-154 && PF11254:Protein of unknown function (DUF3053)	-
G4123-orf02298	1214.75	265.662	2.19235	5.3032e-07	2.6651e-06	rsxA	G4123	1742134	1742715	+	582	protein_coding	gnl|BL_ORD_ID|421061 sp|Q1RBG9|RSXA_ECOUT Ion-translocating oxidoreductase complex subunit A OS=Escherichia coli (strain UTI89 / UPEC) OX=364106 GN=rsxA PE=3 SV=1//1.36503e-122 && PF02508:Rnf-Nqr subunit, membrane protein	-
G4123-orf03030	306.256	1402.05	-2.19441	5.46175e-07	2.74199e-06	udk	G4123	2314535	2315176	-	642	protein_coding	gnl|BL_ORD_ID|499298 sp|P0A8F7|URK_SHIFL Uridine kinase OS=Shigella flexneri OX=623 GN=udk PE=3 SV=1//1.22105e-158 && PF00485:Phosphoribulokinase / Uridine kinase family	-
G4123-orf00867	394.298	1789.21	-2.18171	5.53089e-07	2.77388e-06	seqA	G4123	686075	686620	+	546	protein_coding	gnl|BL_ORD_ID|432815 sp|P0AFZ0|SEQA_SHIFL Negative modulator of initiation of replication OS=Shigella flexneri OX=623 GN=seqA PE=3 SV=1//4.51225e-135 && PF03925:SeqA protein	-
G4123-orf02260	80.4091	10.1694	2.96512	5.60705e-07	2.80922e-06	asr	G4123	1707889	1708224	+	336	protein_coding	-//- && -	-
G4123-orf00154	108.481	16.4393	2.71128	5.68315e-07	2.84446e-06	usp	G4123	124523	126304	+	1782	protein_coding	gnl|BL_ORD_ID|544795 sp|P46855|YHHZ_ECOLI Uncharacterized protein YhhZ OS=Escherichia coli (strain K12) OX=83333 GN=yhhZ PE=3 SV=1//4.26637e-63 && PF05638:Type VI secretion system effector, Hcp|PF06958:S-type Pyocin|PF12639:DNase/tRNase domain of colicin-like bacteriocin	-
G4123-orf00295	174.831	821.316	-2.23141	5.74923e-07	2.87462e-06	rnhA	G4123	240626	241093	-	468	protein_coding	gnl|BL_ORD_ID|388934 sp|Q3Z5E9|RNH_SHISS Ribonuclease H OS=Shigella sonnei (strain Ss046) OX=300269 GN=rnhA PE=3 SV=1//1.34166e-115 && PF00075:RNase H	RnaseH
G4123-orf05757	196.523	913.011	-2.21544	5.79398e-07	2.89406e-06	hslV	G4123	4392892	4393386	-	495	protein_coding	gnl|BL_ORD_ID|182020 sp|Q1R3Y5|HSLV_ECOUT ATP-dependent protease subunit HslV OS=Escherichia coli (strain UTI89 / UPEC) OX=364106 GN=hslV PE=3 SV=1//1.04849e-106 && PF00227:Proteasome subunit	Proteasome
G4123-orf02114	93.1688	459.24	-2.30024	5.89863e-07	2.94335e-06	fdnI	G4123	1604609	1605280	+	672	protein_coding	gnl|BL_ORD_ID|130410 sp|P0AEK9|FDNI_SHIFL Formate dehydrogenase, nitrate-inducible, cytochrome b556(Fdn) subunit OS=Shigella flexneri OX=623 GN=fdnI PE=3 SV=1//5.03608e-132 && PF00033:Cytochrome b/b6/petB	-
G4123-orf00132	25340.8	5767.35	2.13545	5.97057e-07	2.97624e-06	lpxC	G4123	109122	110039	+	918	protein_coding	gnl|BL_ORD_ID|222042 sp|Q3Z5R3|LPXC_SHISS UDP-3-O-acyl-N-acetylglucosamine deacetylase OS=Shigella sonnei (strain Ss046) OX=300269 GN=lpxC PE=3 SV=1//0 && PF03331:UDP-3-O-acyl N-acetylglycosamine deacetylase	-
G4123-orf02204	558.899	118.323	2.23841	6.04038e-07	3.008e-06	ydeA	G4123	1669851	1671041	+	1191	protein_coding	gnl|BL_ORD_ID|439562 sp|Q1RBN9|SOTB_ECOUT Probable sugar efflux transporter OS=Escherichia coli (strain UTI89 / UPEC) OX=364106 GN=sotB PE=3 SV=1//0 && PF07690:Major Facilitator Superfamily	MFS_1
G4123-orf03980	3.85038	57.1929	-3.85969	6.14415e-07	3.04874e-06	hypC	G4123	3045065	3045337	+	273	protein_coding	gnl|BL_ORD_ID|185778 sp|P0AAM6|HYPC_SHIFL Hydrogenase maturation factor HypC OS=Shigella flexneri OX=623 GN=hypC PE=3 SV=1//1.74457e-61 && PF01455:HupF/HypC family	-
G4123-orf06064	59.9935	5.46684	3.42177	6.14415e-07	3.04874e-06	acs	G4123	4633803	4635761	-	1959	protein_coding	gnl|BL_ORD_ID|8592 sp|Q8FAY8|ACSA_ECOL6 Acetyl-coenzyme A synthetase OS=Escherichia coli O6:H1 (strain CFT073 / ATCC 700928 / UPEC) OX=199310 GN=acs PE=3 SV=1//0 && PF13193:AMP-binding enzyme C-terminal domain|PF16177:Acetyl-coenzyme A synthetase N-terminus|PF00501:AMP-binding enzyme	AMP-binding
G4123-orf06576	59.9935	5.46684	3.42177	6.14415e-07	3.04874e-06	ghbD	G4123	5010071	5010958	-	888	protein_coding	gnl|BL_ORD_ID|155387 sp|P77161|GLXR_ECOLI 2-hydroxy-3-oxopropionate reductase OS=Escherichia coli (strain K12) OX=83333 GN=glxR PE=2 SV=1//2.90721e-113 && PF03446:NAD binding domain of 6-phosphogluconate dehydrogenase|PF14833:NAD-binding of NADP-dependent 3-hydroxyisobutyrate dehydrogenase	NAD_binding_2
G4123-orf02315	145.484	686.517	-2.23776	6.14691e-07	3.04874e-06	pdxH	G4123	1753621	1754277	-	657	protein_coding	gnl|BL_ORD_ID|297110 sp|Q1RBF7|PDXH_ECOUT Pyridoxine/pyridoxamine 5&apos;-phosphate oxidase OS=Escherichia coli (strain UTI89 / UPEC) OX=364106 GN=pdxH PE=3 SV=1//1.03928e-163 && PF10590:Pyridoxine 5'-phosphate oxidase C-terminal dimerisation region|PF01243:Pyridoxamine 5'-phosphate oxidase	Pyridox_oxidase
G4123-orf05695	127.62	607.362	-2.24992	6.15346e-07	3.04893e-06	-	G4123	4353525	4353815	+	291	protein_coding	gnl|BL_ORD_ID|172571 sp|Q9KMA5|HIGA2_VIBCH Antitoxin HigA-2 OS=Vibrio cholerae serotype O1 (strain ATCC 39315 / El Tor Inaba N16961) OX=243277 GN=higA-2 PE=1 SV=1//1.40203e-06 && PF13560:Helix-turn-helix domain	-
G4123-orf05711	98.2727	14.0881	2.78948	6.34906e-07	3.14269e-06	-	G4123	4362962	4364356	+	1395	protein_coding	-//- && PF16966:Porin-like glycoporin RafY|PF11471:Maltoporin periplasmic N-terminal extension	-
G4123-orf04891	154.416	723.352	-2.22724	6.48796e-07	3.20822e-06	nirB	G4123	3746152	3748695	+	2544	protein_coding	gnl|BL_ORD_ID|270424 sp|P08201|NIRB_ECOLI Nitrite reductase (NADH) large subunit OS=Escherichia coli (strain K12) OX=83333 GN=nirB PE=3 SV=4//0 && PF07992:Pyridine nucleotide-disulphide oxidoreductase|PF01077:Nitrite and sulphite reductase 4Fe-4S domain|PF03460:Nitrite/Sulfite reductase ferredoxin-like half domain|PF04324:BFD-like [2Fe-2S] binding domain	Pyr_redox_2
G4123-orf00582	116.136	18.0067	2.67925	6.61016e-07	3.26538e-06	ybaW	G4123	468024	468422	+	399	protein_coding	gnl|BL_ORD_ID|128041 sp|P77712|FADM_ECOLI Long-chain acyl-CoA thioesterase FadM OS=Escherichia coli (strain K12) OX=83333 GN=fadM PE=1 SV=1//2.15211e-82 && PF13279:Thioesterase-like superfamily	-
G4123-orf04685	131.448	621.469	-2.24043	6.73191e-07	3.3222e-06	ptsN	G4123	3600562	3601053	+	492	protein_coding	gnl|BL_ORD_ID|326114 sp|P69815|PTSN_SHIFL Nitrogen regulatory protein OS=Shigella flexneri OX=623 GN=ptsN PE=3 SV=1//7.51117e-117 && PF00359:Phosphoenolpyruvate-dependent sugar phosphotransferase system, EIIA 2	PTS_EIIA_2
G4123-orf02489	38.3018	214.72	-2.4842	6.83236e-07	3.3684e-06	ydjB	G4123	1880243	1880884	+	642	protein_coding	gnl|BL_ORD_ID|308891 sp|P21369|PNCA_ECOLI Nicotinamidase OS=Escherichia coli (strain K12) OX=83333 GN=pncA PE=1 SV=1//1.35494e-155 && PF00857:Isochorismatase family	Isochorismatase
G4123-orf05459	3757.76	16371.8	-2.12324	6.98569e-07	3.44056e-06	atpA	G4123	4173321	4174862	-	1542	protein_coding	gnl|BL_ORD_ID|33964 sp|Q3YVN8|ATPA_SHISS ATP synthase subunit alpha OS=Shigella sonnei (strain Ss046) OX=300269 GN=atpA PE=3 SV=1//0 && PF00006:ATP synthase alpha/beta family, nucleotide-binding domain|PF00306:ATP synthase alpha/beta chain, C terminal domain|PF02874:ATP synthase alpha/beta family, beta-barrel domain	ATP-synt_ab
G4123-orf03934	178.659	32.1138	2.47046	6.99384e-07	3.44114e-06	-	G4123	3014461	3014598	+	138	protein_coding	-//- && -	-
G4123-orf06244	128.896	21.1417	2.59962	7.04708e-07	3.46388e-06	yjfC	G4123	4763745	4764908	+	1164	protein_coding	gnl|BL_ORD_ID|546912 sp|P33222|YJFC_ECOLI Putative acid--amine ligase YjfC OS=Escherichia coli (strain K12) OX=83333 GN=yjfC PE=1 SV=2//0 && PF03738:Glutathionylspermidine synthase preATP-grasp	-
Novel00040	327.948	1471.8	-2.16575	7.31128e-07	3.59017e-06	-	G4123	1182304	1182555	-	252	-	PF13561:Enoyl-(Acyl carrier protein) reductase	-
G4123-orf00979	11.5061	93.2439	-3.00841	7.37291e-07	3.61683e-06	moaD	G4123	771483	771728	+	246	protein_coding	gnl|BL_ORD_ID|244768 sp|P30748|MOAD_ECOLI Molybdopterin synthase sulfur carrier subunit OS=Escherichia coli (strain K12) OX=83333 GN=moaD PE=1 SV=2//2.6257e-51 && PF02597:ThiS family	ThiS
G4123-orf02286	31.9219	1.38778e-17	8.04336	7.40189e-07	3.62744e-06	uidB	G4123	1729248	1730621	-	1374	protein_coding	gnl|BL_ORD_ID|494626 sp|P0CE45|UIDB2_ECOLI Glucuronide carrier protein OS=Escherichia coli (strain K12) OX=83333 GN=uidB PE=1 SV=1//0 && PF13347:MFS/sugar transport protein	-
G4123-orf00635	84.237	413	-2.29242	7.48416e-07	3.66412e-06	ybaK	G4123	511445	511924	-	480	protein_coding	gnl|BL_ORD_ID|537929 sp|P0AAR4|YBAK_SHIFL Cys-tRNA(Pro)/Cys-tRNA(Cys) deacylase YbaK OS=Shigella flexneri OX=623 GN=ybaK PE=3 SV=1//1.88538e-101 && PF04073:Aminoacyl-tRNA editing domain	-
G4123-orf04866	2128.34	9237.65	-2.11775	7.65787e-07	3.74545e-06	fkpA	G4123	3728749	3729561	-	813	protein_coding	gnl|BL_ORD_ID|132922 sp|P65764|FKBA_ECOL6 FKBP-type peptidyl-prolyl cis-trans isomerase FkpA OS=Escherichia coli O6:H1 (strain CFT073 / ATCC 700928 / UPEC) OX=199310 GN=fkpA PE=3 SV=1//2.48822e-153 && PF00254:FKBP-type peptidyl-prolyl cis-trans isomerase|PF01346:Domain amino terminal to FKBP-type peptidyl-prolyl isomerase	FKBP_C
G4123-orf01303	285.841	57.1929	2.31828	7.71807e-07	3.77115e-06	cspH	G4123	1025340	1025552	-	213	protein_coding	gnl|BL_ORD_ID|80022 sp|P0A985|CSPH_SHIFL Cold shock-like protein CspH OS=Shigella flexneri OX=623 GN=cspH PE=3 SV=1//6.80955e-46 && PF00313:'Cold-shock' DNA-binding domain	CSD
G4123-orf02504	58.7175	5.46684	3.39081	7.73676e-07	3.77655e-06	-	G4123	1891822	1892925	-	1104	protein_coding	gnl|BL_ORD_ID|45968 sp|P51767|BPJ_BPP2 Baseplate protein J OS=Escherichia phage P2 OX=10679 GN=J PE=3 SV=1//7.8762e-16 && PF04865:Baseplate J-like protein	-
G4123-orf04201	312.636	63.4626	2.29779	7.7475e-07	3.77806e-06	xdhD	G4123	3234289	3237159	+	2871	protein_coding	gnl|BL_ORD_ID|510881 sp|Q46814|XDHD_ECOLI Probable hypoxanthine oxidase XdhD OS=Escherichia coli (strain K12) OX=83333 GN=xdhD PE=3 SV=1//0 && PF01315:Aldehyde oxidase and xanthine dehydrogenase, a/b hammerhead domain|PF01799:[2Fe-2S] binding domain|PF02738:Molybdopterin-binding domain of aldehyde dehydrogenase	-
G4123-orf01383	91.8928	13.3043	2.77448	7.86746e-07	3.83277e-06	sfaD	G4123	1086163	1086609	+	447	protein_coding	gnl|BL_ORD_ID|132449 sp|P39264|FIMI_ECOLI Fimbrin-like protein FimI OS=Escherichia coli (strain K12) OX=83333 GN=fimI PE=3 SV=2//2.66993e-56 && PF00419:Fimbrial protein	-
G4123-orf05793	752.847	3298.64	-2.13132	7.89841e-07	3.84405e-06	yijP	G4123	4426997	4428730	-	1734	protein_coding	gnl|BL_ORD_ID|120668 sp|P0CB40|EPTC_ECOLX Phosphoethanolamine transferase EptC OS=Escherichia coli OX=562 GN=eptC PE=1 SV=1//0 && PF00884:Sulfatase	Sulfatase
G4123-orf06552	2650.22	605.795	2.12893	7.93341e-07	3.85728e-06	fimC	G4123	4988121	4988771	+	651	protein_coding	gnl|BL_ORD_ID|132428 sp|P59590|FIMC_ECOL6 Chaperone protein FimC OS=Escherichia coli O6:H1 (strain CFT073 / ATCC 700928 / UPEC) OX=199310 GN=fimC PE=3 SV=1//8.55353e-159 && PF02753:Pili assembly chaperone PapD, C-terminal domain|PF00345:Pili and flagellar-assembly chaperone, PapD N-terminal domain	-
G4123-orf00658	44.6817	238.232	-2.41227	7.94898e-07	3.86105e-06	ybbM	G4123	524059	524838	+	780	protein_coding	gnl|BL_ORD_ID|131405 sp|P77307|FETB_ECOLI Probable iron export permease protein FetB OS=Escherichia coli (strain K12) OX=83333 GN=fetB PE=1 SV=2//6.92399e-168 && PF03649:Uncharacterised protein family (UPF0014)	-
G4123-orf00267	109.756	518.802	-2.23997	8.0589e-07	3.91059e-06	yaeQ	G4123	219213	219758	+	546	protein_coding	gnl|BL_ORD_ID|537344 sp|P0AA98|YAEQ_SHIFL Uncharacterized protein YaeQ OS=Shigella flexneri OX=623 GN=yaeQ PE=4 SV=1//3.13872e-130 && PF07152:YaeQ protein	-
G4123-orf00078	452.993	1999.24	-2.14168	8.22305e-07	3.98632e-06	surA	G4123	56737	58023	-	1287	protein_coding	gnl|BL_ORD_ID|448305 sp|Q3Z5V6|SURA_SHISS Chaperone SurA OS=Shigella sonnei (strain Ss046) OX=300269 GN=surA PE=3 SV=1//0 && PF13616:PPIC-type PPIASE domain|PF09312:SurA N-terminal domain|PF00639:PPIC-type PPIASE domain	-
G4123-orf05315	294.773	1318.98	-2.16142	8.23783e-07	3.98957e-06	dut	G4123	4066594	4067052	+	459	protein_coding	gnl|BL_ORD_ID|108562 sp|Q1R4V2|DUT_ECOUT Deoxyuridine 5&apos;-triphosphate nucleotidohydrolase OS=Escherichia coli (strain UTI89 / UPEC) OX=364106 GN=dut PE=3 SV=1//1.33553e-109 && PF00692:dUTPase	-
G4123-orf03363	216.938	983.546	-2.18026	8.28295e-07	4.00748e-06	hisJ	G4123	2592254	2593036	-	783	protein_coding	gnl|BL_ORD_ID|176609 sp|P0AEU0|HISJ_ECOLI Histidine-binding periplasmic protein OS=Escherichia coli (strain K12) OX=83333 GN=hisJ PE=1 SV=1//1.63926e-176 && PF00497:Bacterial extracellular solute-binding proteins, family 3	-
G4123-orf04452	238.63	1073.67	-2.1693	8.32554e-07	4.02415e-06	ygiN	G4123	3425934	3426248	+	315	protein_coding	gnl|BL_ORD_ID|544123 sp|P0ADU4|YGIN_SHIFL Probable quinol monooxygenase YgiN OS=Shigella flexneri OX=623 GN=ygiN PE=3 SV=1//5.0917e-73 && PF03992:Antibiotic biosynthesis monooxygenase	ABM
G4123-orf03158	118.688	554.853	-2.22409	8.7278e-07	4.21445e-06	nfo	G4123	2426156	2427013	+	858	protein_coding	gnl|BL_ORD_ID|117942 sp|Q1R9R2|END4_ECOUT Probable endonuclease 4 OS=Escherichia coli (strain UTI89 / UPEC) OX=364106 GN=nfo PE=3 SV=1//0 && PF01261:Xylose isomerase-like TIM barrel	-
G4123-orf03304	125.068	585.418	-2.22596	8.74018e-07	4.2163e-06	menE	G4123	2543776	2545131	-	1356	protein_coding	gnl|BL_ORD_ID|233891 sp|P37353|MENE_ECOLI 2-succinylbenzoate--CoA ligase OS=Escherichia coli (strain K12) OX=83333 GN=menE PE=1 SV=2//0 && PF13193:AMP-binding enzyme C-terminal domain|PF00501:AMP-binding enzyme	AMP-binding
G4123-orf03808	329.224	1458.48	-2.14703	8.91558e-07	4.29672e-06	-	G4123	2936111	2936884	-	774	protein_coding	-//- && -	-
G4123-orf05742	59.9935	304.847	-2.3435	8.99994e-07	4.33314e-06	yiiQ	G4123	4382714	4383313	-	600	protein_coding	gnl|BL_ORD_ID|546467 sp|P32160|YIIQ_ECOLI Uncharacterized protein YiiQ OS=Escherichia coli (strain K12) OX=83333 GN=yiiQ PE=3 SV=1//4.63998e-133 && PF07305:Protein of unknown function (DUF1454)	-
G4123-orf01266	98.2727	467.86	-2.2502	9.05122e-07	4.35359e-06	ymbA	G4123	998319	998882	+	564	protein_coding	gnl|BL_ORD_ID|548563 sp|P0AB11|YMBA_SHIFL Uncharacterized lipoprotein YmbA OS=Shigella flexneri OX=623 GN=ymbA PE=3 SV=2//1.38193e-133 && PF03886:ABC-type transport auxiliary lipoprotein component	-
G4123-orf01764	142.932	660.655	-2.20788	9.21851e-07	4.42973e-06	purU	G4123	1349214	1350056	-	843	protein_coding	gnl|BL_ORD_ID|330028 sp|P0A441|PURU_SHIFL Formyltetrahydrofolate deformylase OS=Shigella flexneri OX=623 GN=purU PE=3 SV=1//0 && PF01842:ACT domain|PF00551:Formyl transferase	ACT
G4123-orf05794	319.016	1412.24	-2.14598	9.23913e-07	4.43532e-06	ppc	G4123	4428913	4431564	-	2652	protein_coding	gnl|BL_ORD_ID|50844 sp|Q1R3V5|CAPP_ECOUT Phosphoenolpyruvate carboxylase OS=Escherichia coli (strain UTI89 / UPEC) OX=364106 GN=ppc PE=3 SV=1//0 && PF00311:Phosphoenolpyruvate carboxylase	-
G4123-orf04390	37.0258	1.54781	4.4583	9.26662e-07	4.44419e-06	pitB	G4123	3379991	3381490	-	1500	protein_coding	gnl|BL_ORD_ID|305633 sp|P43676|PITB_ECOLI Probable low-affinity inorganic phosphate transporter 2 OS=Escherichia coli (strain K12) OX=83333 GN=pitB PE=3 SV=1//0 && PF01384:Phosphate transporter family	-
G4123-orf05372	131.448	21.9254	2.57571	9.31605e-07	4.46356e-06	uhpA	G4123	4110293	4110883	-	591	protein_coding	gnl|BL_ORD_ID|494605 sp|P0AGA9|UHPA_SHIFL Transcriptional regulatory protein UhpA OS=Shigella flexneri OX=623 GN=uhpA PE=3 SV=1//1.30253e-140 && PF00072:Response regulator receiver domain|PF00196:Bacterial regulatory proteins, luxR family	Response_reg
G4123-orf06318	40.8538	218.639	-2.41745	9.48716e-07	4.54114e-06	nrdG	G4123	4818740	4819204	-	465	protein_coding	gnl|BL_ORD_ID|274035 sp|P0A9N8|NRDG_ECOLI Anaerobic ribonucleoside-triphosphate reductase-activating protein OS=Escherichia coli (strain K12) OX=83333 GN=nrdG PE=1 SV=1//9.39406e-114 && PF13353:4Fe-4S single cluster domain	-
G4123-orf03557	77.8571	381.652	-2.29206	9.50587e-07	4.54568e-06	cysA	G4123	2732646	2733743	-	1098	protein_coding	gnl|BL_ORD_ID|86732 sp|Q8FFB3|CYSA_ECOL6 Sulfate/thiosulfate import ATP-binding protein CysA OS=Escherichia coli O6:H1 (strain CFT073 / ATCC 700928 / UPEC) OX=199310 GN=cysA PE=3 SV=1//0 && PF12857:TOBE-like domain|PF00005:ABC transporter|PF07673:Protein of unknown function (DUF1602)	ABC_tran
G4123-orf05461	1218.58	5225.02	-2.10016	9.80526e-07	4.68432e-06	atpH	G4123	4174875	4175408	-	534	protein_coding	gnl|BL_ORD_ID|35793 sp|Q3YVN9|ATPD_SHISS ATP synthase subunit delta OS=Shigella sonnei (strain Ss046) OX=300269 GN=atpH PE=3 SV=1//7.28454e-127 && PF00213:ATP synthase delta (OSCP) subunit	-
G4123-orf04356	85.513	11.7369	2.84962	9.92269e-07	4.73125e-06	epsD	G4123	3347960	3350020	-	2061	protein_coding	gnl|BL_ORD_ID|162978 sp|P45779|GSPD_VIBCH Type II secretion system protein D OS=Vibrio cholerae serotype O1 (strain ATCC 39315 / El Tor Inaba N16961) OX=243277 GN=epsD PE=1 SV=2//0 && PF03958:Bacterial type II/III secretion system short domain|PF00263:Bacterial type II and III secretion system protein	-
G4123-orf02827	85.513	11.7369	2.84962	9.92269e-07	4.73125e-06	yedZ	G4123	2100630	2101265	+	636	protein_coding	gnl|BL_ORD_ID|250206 sp|Q1RAH0|MSRQ_ECOUT Protein-methionine-sulfoxide reductase heme-binding subunit MsrQ OS=Escherichia coli (strain UTI89 / UPEC) OX=364106 GN=msrQ PE=3 SV=1//7.27355e-119 && PF01794:Ferric reductase like transmembrane component	Ferric_reduct
G4123-orf04237	324.12	1424.78	-2.13584	1.01331e-06	4.8269e-06	gcvT	G4123	3261524	3262618	-	1095	protein_coding	gnl|BL_ORD_ID|147701 sp|B7LPB9|GCST_ESCF3 Aminomethyltransferase OS=Escherichia fergusonii (strain ATCC 35469 / DSM 13698 / CDC 0568-73) OX=585054 GN=gcvT PE=3 SV=1//0 && PF08669:Glycine cleavage T-protein C-terminal barrel domain|PF01571:Aminomethyltransferase folate-binding domain	GCV_T
G4123-orf00246	1481.43	6321.44	-2.0932	1.03623e-06	4.93134e-06	hlpA	G4123	205406	205891	+	486	protein_coding	gnl|BL_ORD_ID|436137 sp|Q3Z5I0|SKP_SHISS Chaperone protein Skp OS=Shigella sonnei (strain Ss046) OX=300269 GN=skp PE=3 SV=1//7.27068e-97 && PF03938:Outer membrane protein (OmpH-like)	-
G4123-orf01659	455.545	98.73	2.20431	1.04244e-06	4.95611e-06	sitA	G4123	1271885	1272676	-	792	protein_coding	gnl|BL_ORD_ID|528280 sp|Q57449|Y362_HAEIN Uncharacterized periplasmic iron-binding protein HI_0362 OS=Haemophilus influenzae (strain ATCC 51907 / DSM 11121 / KW20 / Rd) OX=71421 GN=HI_0362 PE=1 SV=1//4.97612e-132 && PF01297:Zinc-uptake complex component A periplasmic	-
G4123-orf04507	80.4091	387.138	-2.26617	1.05188e-06	4.99618e-06	-	G4123	3474982	3475104	+	123	protein_coding	-//- && -	-
G4123-orf02739	200.351	894.986	-2.15885	1.07277e-06	5.0905e-06	yecA	G4123	2048825	2049490	-	666	protein_coding	gnl|BL_ORD_ID|542500 sp|P0AD06|YECA_SHIFL Uncharacterized protein YecA OS=Shigella flexneri OX=623 GN=yecA PE=4 SV=1//1.25159e-164 && PF02810:SEC-C motif|PF03695:Uncharacterised protein family (UPF0149)	SEC-C
G4123-orf03294	20.438	130.079	-2.66464	1.08598e-06	5.14824e-06	yfbF	G4123	2537199	2538167	+	969	protein_coding	gnl|BL_ORD_ID|24219 sp|Q1R9G1|ARNC_ECOUT Undecaprenyl-phosphate 4-deoxy-4-formamido-L-arabinose transferase OS=Escherichia coli (strain UTI89 / UPEC) OX=364106 GN=arnC PE=3 SV=1//0 && PF00535:Glycosyl transferase family 2	Glycos_transf_2
G4123-orf03853	29.3699	0.764187	5.02497	1.08934e-06	5.15918e-06	-	G4123	2961065	2961541	-	477	protein_coding	gnl|BL_ORD_ID|118842 sp|P03706|ENLYS_LAMBD Endolysin OS=Escherichia phage lambda OX=10710 GN=R PE=1 SV=1//1.03415e-107 && PF00959:Phage lysozyme	-
G4123-orf04644	4057.61	952.981	2.08994	1.09355e-06	5.1742e-06	yhbC	G4123	3571695	3572117	-	423	protein_coding	gnl|BL_ORD_ID|352347 sp|Q0T0B1|RIMP_SHIF8 Ribosome maturation factor RimP OS=Shigella flexneri serotype 5b (strain 8401) OX=373384 GN=rimP PE=3 SV=1//8.3833e-101 && PF02576:Putative ribosome maturation factor RimP	-
G4123-orf02745	459.373	1988.27	-2.11357	1.0997e-06	5.19832e-06	yecF	G4123	2053688	2053912	+	225	protein_coding	gnl|BL_ORD_ID|542508 sp|P0AD09|YECF_SHIFL Uncharacterized protein YecF OS=Shigella flexneri OX=623 GN=yecF PE=4 SV=1//1.86211e-48 && PF10769:Protein of unknown function (DUF2594)	-
G4123-orf06137	3827.94	897.337	2.09266	1.10735e-06	5.22946e-06	proP	G4123	4683238	4684740	+	1503	protein_coding	gnl|BL_ORD_ID|316982 sp|P0C0L7|PROP_ECOLI Proline/betaine transporter OS=Escherichia coli (strain K12) OX=83333 GN=proP PE=1 SV=1//0 && PF00083:Sugar (and other) transporter|PF08946:Osmosensory transporter coiled coil	Sugar_tr
G4123-orf01786	31.9219	177.885	-2.475	1.13112e-06	5.3366e-06	oppD	G4123	1365142	1366155	+	1014	protein_coding	gnl|BL_ORD_ID|286437 sp|P76027|OPPD_ECOLI Oligopeptide transport ATP-binding protein OppD OS=Escherichia coli (strain K12) OX=83333 GN=oppD PE=1 SV=2//0 && PF08352:Oligopeptide/dipeptide transporter, C-terminal region|PF00005:ABC transporter	ABC_tran
G4123-orf04427	114.86	532.909	-2.21315	1.13576e-06	5.35338e-06	-	G4123	3406296	3407045	+	750	protein_coding	gnl|BL_ORD_ID|501569 sp|P39161|UXUR_ECOLI Uxu operon transcriptional regulator OS=Escherichia coli (strain K12) OX=83333 GN=uxuR PE=4 SV=1//4.09368e-42 && PF00392:Bacterial regulatory proteins, gntR family|PF07729:FCD domain	GntR
G4123-orf01198	261.597	1148.13	-2.13349	1.1519e-06	5.42427e-06	pflA	G4123	940949	941689	-	741	protein_coding	gnl|BL_ORD_ID|301139 sp|P0A9N7|PFLA_SHIFL Pyruvate formate-lyase 1-activating enzyme OS=Shigella flexneri OX=623 GN=pflA PE=3 SV=2//0 && PF04055:Radical SAM superfamily|PF13353:4Fe-4S single cluster domain	Radical_SAM
G4123-orf06692	42.1298	3.11547	3.69694	1.16337e-06	5.46782e-06	-	G4123	5090492	5090608	+	117	protein_coding	gnl|BL_ORD_ID|264733 sp|B6I6P2|NCPP_ECOSE Non-canonical purine NTP phosphatase OS=Escherichia coli (strain SE11) OX=409438 GN=yjjX PE=3 SV=1//3.71224e-16 && -	-
G4123-orf06504	42.1298	3.11547	3.69694	1.16337e-06	5.46782e-06	-	G4123	4966301	4966537	-	237	protein_coding	-//- && -	-
G4123-orf01011	223.318	43.8697	2.34385	1.18717e-06	5.57023e-06	ybiL	G4123	791558	793840	-	2283	protein_coding	gnl|BL_ORD_ID|132687 sp|Q1REC0|FIU_ECOUT Catecholate siderophore receptor Fiu OS=Escherichia coli (strain UTI89 / UPEC) OX=364106 GN=fiu PE=3 SV=1//0 && PF07715:TonB-dependent Receptor Plug Domain|PF00593:TonB dependent receptor	TonB_dep_Rec
G4123-orf03691	2037.75	474.914	2.10089	1.18741e-06	5.57023e-06	iscR	G4123	2842813	2843301	-	489	protein_coding	gnl|BL_ORD_ID|195650 sp|P0AGL1|ISCR_SHIFL HTH-type transcriptional regulator IscR OS=Shigella flexneri OX=623 GN=iscR PE=3 SV=1//1.03578e-102 && PF02082:Transcriptional regulator	Rrf2
G4123-orf03414	712.015	160.644	2.14699	1.19481e-06	5.59959e-06	intC	G4123	2631605	2632798	+	1194	protein_coding	gnl|BL_ORD_ID|193963 sp|P37326|INTS_ECOLI Prophage integrase IntS OS=Escherichia coli (strain K12) OX=83333 GN=intS PE=1 SV=1//0 && PF00589:Phage integrase family|PF13356:Domain of unknown function (DUF4102)	Phage_integrase
G4123-orf06141	34.4739	189.641	-2.45663	1.20745e-06	5.65347e-06	yjdB	G4123	4686683	4688326	-	1644	protein_coding	gnl|BL_ORD_ID|120662 sp|P30845|EPTA_ECOLI Phosphoethanolamine transferase EptA OS=Escherichia coli (strain K12) OX=83333 GN=eptA PE=1 SV=2//0 && PF08019:Domain of unknown function (DUF1705)|PF00884:Sulfatase	Sulfatase
G4123-orf01791	128.896	589.336	-2.19212	1.23259e-06	5.76572e-06	yciI	G4123	1370957	1371253	-	297	protein_coding	gnl|BL_ORD_ID|541010 sp|P0AB57|YCII_SHIFL Protein YciI OS=Shigella flexneri OX=623 GN=yciI PE=3 SV=1//1.05868e-66 && PF03795:YCII-related domain	-
G4123-orf01180	1224.96	5174.08	-2.07849	1.24379e-06	5.81262e-06	infA	G4123	920004	920222	-	219	protein_coding	gnl|BL_ORD_ID|187905 sp|Q3Z3N6|IF1_SHISS Translation initiation factor IF-1 OS=Shigella sonnei (strain Ss046) OX=300269 GN=infA PE=3 SV=1//5.97368e-48 && PF01176:Translation initiation factor 1A / IF-1	-
G4123-orf05859	111.032	18.0067	2.61447	1.26108e-06	5.88784e-06	zraR	G4123	4486471	4487169	+	699	protein_coding	gnl|BL_ORD_ID|556748 sp|P14375|ZRAR_ECOLI Transcriptional regulatory protein ZraR OS=Escherichia coli (strain K12) OX=83333 GN=zraR PE=1 SV=2//3.48815e-165 && PF00158:Sigma-54 interaction domain|PF02954:Bacterial regulatory protein, Fis family	Sigma54_activat
G4123-orf06383	89.3409	13.3043	2.73389	1.26485e-06	5.89425e-06	papD	G4123	4871437	4872156	-	720	protein_coding	gnl|BL_ORD_ID|293182 sp|P15319|PAPD_ECOLX Chaperone protein PapD OS=Escherichia coli OX=562 GN=papD PE=1 SV=2//8.59849e-178 && PF00345:Pili and flagellar-assembly chaperone, PapD N-terminal domain|PF02753:Pili assembly chaperone PapD, C-terminal domain	-
G4123-orf00724	89.3409	13.3043	2.73389	1.26485e-06	5.89425e-06	ybdK	G4123	581212	582330	-	1119	protein_coding	gnl|BL_ORD_ID|146499 sp|Q1REY3|GCS2_ECOUT Putative glutamate--cysteine ligase 2 OS=Escherichia coli (strain UTI89 / UPEC) OX=364106 GN=ybdK PE=3 SV=1//0 && PF04107:Glutamate-cysteine ligase family 2(GCS2)	-
G4123-orf03639	368.779	1592.49	-2.1102	1.28372e-06	5.97656e-06	ppk	G4123	2792975	2795041	+	2067	protein_coding	gnl|BL_ORD_ID|312867 sp|Q8FF70|PPK1_ECOL6 Polyphosphate kinase OS=Escherichia coli O6:H1 (strain CFT073 / ATCC 700928 / UPEC) OX=199310 GN=ppk PE=3 SV=3//0 && PF13090:Polyphosphate kinase C-terminal domain|PF02503:Polyphosphate kinase middle domain|PF13089:Polyphosphate kinase N-terminal domain	-
G4123-orf00683	35.7499	1.54781	4.40784	1.29886e-06	6.04137e-06	fdrA	G4123	546814	548481	+	1668	protein_coding	gnl|BL_ORD_ID|130419 sp|Q47208|FDRA_ECOLI Protein FdrA OS=Escherichia coli (strain K12) OX=83333 GN=fdrA PE=1 SV=1//0 && PF00549:CoA-ligase|PF02629:CoA binding domain	CoA_binding
G4123-orf03932	17.8861	115.972	-2.69064	1.37175e-06	6.37438e-06	-	G4123	3011756	3011872	+	117	protein_coding	-//- && -	-
G4123-orf06034	84.237	12.5206	2.73577	1.38477e-06	6.42278e-06	-	G4123	4612672	4613745	+	1074	protein_coding	gnl|BL_ORD_ID|211965 sp|Q07251|LDH_CUPNH L-lactate dehydrogenase OS=Cupriavidus necator (strain ATCC 17699 / H16 / DSM 428 / Stanier 337) OX=381666 GN=ldh PE=1 SV=1//2.10032e-99 && PF02615:Malate/L-lactate dehydrogenase	-
G4123-orf06328	84.237	12.5206	2.73577	1.38477e-06	6.42278e-06	-	G4123	4829152	4829265	+	114	protein_coding	-//- && -	-
G4123-orf04232	259.045	1124.61	-2.11779	1.42813e-06	6.61769e-06	bglA	G4123	3256515	3257954	+	1440	protein_coding	gnl|BL_ORD_ID|42996 sp|Q46829|BGLA_ECOLI 6-phospho-beta-glucosidase BglA OS=Escherichia coli (strain K12) OX=83333 GN=bglA PE=1 SV=2//0 && PF00232:Glycosyl hydrolase family 1	Glyco_hydro_1
G4123-orf05983	96.9967	14.8718	2.69329	1.43205e-06	6.6296e-06	-	G4123	4567149	4568657	+	1509	protein_coding	gnl|BL_ORD_ID|311155 sp|B0ZSF2|PORTL_BPHA1 Probable portal protein OS=Halomonas phage phiHAP-1 (isolate -/Gulf of Mexico/-/2001) OX=1283337 GN=HAPgp04 PE=3 SV=1//2.00783e-24 && PF05136:Phage portal protein, lambda family	-
G4123-orf00566	214.386	936.523	-2.12665	1.45028e-06	6.7077e-06	yajG	G4123	457199	457777	-	579	protein_coding	gnl|BL_ORD_ID|537575 sp|P0ADA5|YAJG_ECOLI Uncharacterized lipoprotein YajG OS=Escherichia coli (strain K12) OX=83333 GN=yajG PE=3 SV=1//3.92634e-130 && PF03923:Uncharacterized lipoprotein|PF08139:Prokaryotic membrane lipoprotein lipid attachment site	-
G4123-orf05749	253.941	1098.75	-2.11292	1.53736e-06	7.10379e-06	glpK	G4123	4386849	4388357	-	1509	protein_coding	gnl|BL_ORD_ID|154547 sp|Q31U64|GLPK_SHIBS Glycerol kinase OS=Shigella boydii serotype 4 (strain Sb227) OX=300268 GN=glpK PE=3 SV=1//0 && PF00370:FGGY family of carbohydrate kinases, N-terminal domain|PF02782:FGGY family of carbohydrate kinases, C-terminal domain	FGGY_N
G4123-orf06584	56.1655	6.25061	3.13808	1.56316e-06	7.20952e-06	ibeA	G4123	5016125	5017495	+	1371	protein_coding	-//- && PF12831:FAD dependent oxidoreductase	-
G4123-orf00451	56.1655	5.46684	3.32681	1.56316e-06	7.20952e-06	prpR	G4123	366309	367895	-	1587	protein_coding	gnl|BL_ORD_ID|317459 sp|P77743|PRPR_ECOLI Propionate catabolism operon regulatory protein OS=Escherichia coli (strain K12) OX=83333 GN=prpR PE=1 SV=1//0 && PF00158:Sigma-54 interaction domain|PF06506:Propionate catabolism activator|PF02954:Bacterial regulatory protein, Fis family	Sigma54_activat
G4123-orf06321	1.29876	37.5999	-4.75532	1.57716e-06	7.26051e-06	-	G4123	4821540	4821662	+	123	protein_coding	-//- && -	-
G4123-orf00899	40.8538	3.11547	3.65267	1.57716e-06	7.26051e-06	ybgO	G4123	709743	710117	-	375	protein_coding	gnl|BL_ORD_ID|538901 sp|P75748|YBGO_ECOLI Uncharacterized protein YbgO OS=Escherichia coli (strain K12) OX=83333 GN=ybgO PE=3 SV=2//2.76915e-81 && PF00419:Fimbrial protein	-
G4123-orf01975	612.49	139.483	2.13338	1.6011e-06	7.36384e-06	ynaJ	G4123	1502613	1502870	+	258	protein_coding	gnl|BL_ORD_ID|548942 sp|P64445|YNAJ_ECOLI Uncharacterized protein YnaJ OS=Escherichia coli (strain K12) OX=83333 GN=ynaJ PE=4 SV=1//7.43676e-55 && PF10749:Protein of unknown function (DUF2534)	-
G4123-orf04612	28.094	0.764187	4.96111	1.61305e-06	7.40504e-06	yraR	G4123	3552352	3552987	-	636	protein_coding	gnl|BL_ORD_ID|552560 sp|P45469|YRAR_ECOLI Putative NAD(P)-binding protein YraR OS=Escherichia coli (strain K12) OX=83333 GN=yraR PE=4 SV=2//3.91988e-156 && PF13460:NAD(P)H-binding	-
G4123-orf04929	29.3699	1.38778e-17	7.92354	1.61305e-06	7.40504e-06	-	G4123	3773158	3773277	+	120	protein_coding	-//- && -	-
G4123-orf01257	51.0616	4.68306	3.40682	1.63986e-06	7.52109e-06	ssuE	G4123	987525	988100	-	576	protein_coding	gnl|BL_ORD_ID|445572 sp|P80644|SSUE_ECOLI FMN reductase (NADPH) OS=Escherichia coli (strain K12) OX=83333 GN=ssuE PE=1 SV=2//3.78738e-124 && PF03358:NADPH-dependent FMN reductase	FMN_red
G4123-orf03779	1810.63	7490.74	-2.04857	1.65922e-06	7.60282e-06	yfiA	G4123	2915462	2915803	+	342	protein_coding	gnl|BL_ORD_ID|543445 sp|P0AD52|YFIA_SHIFL Ribosome-associated factor Y OS=Shigella flexneri OX=623 GN=yfiA PE=3 SV=2//3.68706e-80 && PF02482:Sigma 54 modulation protein / S30EA ribosomal protein	-
G4123-orf04257	130.172	23.4928	2.46264	1.69389e-06	7.75448e-06	ygfI	G4123	3273852	3274748	-	897	protein_coding	gnl|BL_ORD_ID|543890 sp|P52044|YGFI_ECOLI Uncharacterized HTH-type transcriptional regulator YgfI OS=Escherichia coli (strain K12) OX=83333 GN=ygfI PE=4 SV=2//0 && PF03466:LysR substrate binding domain|PF00126:Bacterial regulatory helix-turn-helix protein, lysR family	HTH_1
G4123-orf01765	113.584	511.749	-2.17081	1.69796e-06	7.76594e-06	ychJ	G4123	1350106	1350465	-	360	protein_coding	gnl|BL_ORD_ID|540695 sp|Q8FHX8|YCHJ_ECOL6 UPF0225 protein YchJ OS=Escherichia coli O6:H1 (strain CFT073 / ATCC 700928 / UPEC) OX=199310 GN=ychJ PE=3 SV=2//8.46858e-75 && PF02810:SEC-C motif	SEC-C
G4123-orf03518	225.87	46.2208	2.28515	1.70623e-06	7.79654e-06	ypeC	G4123	2706381	2706707	+	327	protein_coding	gnl|BL_ORD_ID|550570 sp|P64544|YPEC_SHIFL Uncharacterized protein YpeC OS=Shigella flexneri OX=623 GN=ypeC PE=3 SV=1//3.97687e-45 && PF10697:Protein of unknown function (DUF2502)	-
G4123-orf01439	214.386	926.334	-2.11088	1.71275e-06	7.81908e-06	ycdY	G4123	1130710	1131264	+	555	protein_coding	gnl|BL_ORD_ID|539620 sp|P75915|YCDY_ECOLI Chaperone protein YcdY OS=Escherichia coli (strain K12) OX=83333 GN=ycdY PE=1 SV=1//3.25649e-133 && PF02613:Nitrate reductase delta subunit	-
G4123-orf02680	387.919	1640.3	-2.07989	1.72771e-06	7.88007e-06	yebC	G4123	2008293	2009033	-	741	protein_coding	gnl|BL_ORD_ID|542432 sp|Q1RAS0|YEBC_ECOUT Probable transcriptional regulatory protein YebC OS=Escherichia coli (strain UTI89 / UPEC) OX=364106 GN=yebC PE=3 SV=1//0 && PF01709:Transcriptional regulator	-
G4123-orf06331	56.1655	275.066	-2.29022	1.78489e-06	8.13334e-06	pyrI	G4123	4829826	4830287	-	462	protein_coding	gnl|BL_ORD_ID|334839 sp|Q3YUA7|PYRI_SHISS Aspartate carbamoyltransferase regulatory chain OS=Shigella sonnei (strain Ss046) OX=300269 GN=pyrI PE=3 SV=1//4.38221e-112 && PF02748:Aspartate carbamoyltransferase regulatory chain, metal binding domain|PF01948:Aspartate carbamoyltransferase regulatory chain, allosteric domain	-
G4123-orf04981	77.8571	10.9531	2.81295	1.81721e-06	8.273e-06	aufG	G4123	3811902	3812612	-	711	protein_coding	-//- && -	-
G4123-orf06627	59.9935	7.03437	3.06616	1.8279e-06	8.29492e-06	-	G4123	5046416	5047687	-	1272	protein_coding	gnl|BL_ORD_ID|93219 sp|Q9HU16|DCTM_PSEAE C4-dicarboxylate TRAP transporter large permease protein DctM OS=Pseudomonas aeruginosa (strain ATCC 15692 / DSM 22644 / CIP 104116 / JCM 14847 / LMG 12228 / 1C / PRS 101 / PAO1) OX=208964 GN=dctM PE=1 SV=1//7.35975e-63 && PF06808:Tripartite ATP-independent periplasmic transporter, DctM component	-
G4123-orf04367	1.38778e-17	32.1138	-8.05382	1.82875e-06	8.29492e-06	glcG	G4123	3361753	3362157	-	405	protein_coding	gnl|BL_ORD_ID|150002 sp|P0AEQ1|GLCG_ECOLI Protein GlcG OS=Escherichia coli (strain K12) OX=83333 GN=glcG PE=3 SV=1//2.0941e-82 && PF03928:Haem-degrading	DUF336
G4123-orf02063	34.4739	1.54781	4.35555	1.82875e-06	8.29492e-06	ydcT	G4123	1570412	1571425	+	1014	protein_coding	gnl|BL_ORD_ID|541706 sp|P77795|YDCT_ECOLI Uncharacterized ABC transporter ATP-binding protein YdcT OS=Escherichia coli (strain K12) OX=83333 GN=ydcT PE=3 SV=1//0 && PF08402:TOBE domain|PF00005:ABC transporter	ABC_tran
G4123-orf00453	34.4739	1.54781	4.35555	1.82875e-06	8.29492e-06	prpC	G4123	369069	370238	+	1170	protein_coding	gnl|BL_ORD_ID|317390 sp|P31660|PRPC_ECOLI 2-methylcitrate synthase OS=Escherichia coli (strain K12) OX=83333 GN=prpC PE=1 SV=2//0 && PF00285:Citrate synthase	Citrate_synt
G4123-orf02446	11.5061	87.7579	-2.92106	1.8389e-06	8.3333e-06	chbA	G4123	1849026	1849376	-	351	protein_coding	gnl|BL_ORD_ID|326006 sp|P69794|PTQA_SHIFL PTS system N,N&apos;-diacetylchitobiose-specific EIIA component OS=Shigella flexneri OX=623 GN=chbA PE=3 SV=1//2.24375e-78 && PF02255:PTS system, Lactose/Cellobiose specific IIA subunit	-
G4123-orf03182	1491.63	6132.56	-2.03953	1.86195e-06	8.43001e-06	spr	G4123	2444135	2444701	+	567	protein_coding	gnl|BL_ORD_ID|234318 sp|P0AFV7|MEPS_SHIFL Murein DD-endopeptidase MepS/Murein LD-carboxypeptidase OS=Shigella flexneri OX=623 GN=mepS PE=3 SV=1//6.40474e-140 && PF00877:NlpC/P60 family	-
G4123-orf05171	151.864	666.924	-2.13411	1.88302e-06	8.51683e-06	bcsE	G4123	3957226	3958785	+	1560	protein_coding	gnl|BL_ORD_ID|41883 sp|P37657|BCSE_ECOLI Cyclic di-GMP binding protein BcsE OS=Escherichia coli (strain K12) OX=83333 GN=bcsE PE=1 SV=1//0 && PF10995:GGDEF I-site like or GIL domain	-
G4123-orf00170	4057.61	986.681	2.03981	1.88458e-06	8.51683e-06	acnB	G4123	138003	140522	+	2520	protein_coding	gnl|BL_ORD_ID|7062 sp|P36683|ACNB_ECOLI Aconitate hydratase B OS=Escherichia coli (strain K12) OX=83333 GN=acnB PE=1 SV=3//0 && PF00330:Aconitase family (aconitate hydratase)|PF06434:Aconitate hydratase 2 N-terminus|PF11791:Aconitate B N-terminal domain	Aconitase
G4123-orf05665	542.311	2255.52	-2.05609	1.94528e-06	8.78313e-06	engB	G4123	4330428	4331060	-	633	protein_coding	gnl|BL_ORD_ID|118409 sp|A1AI47|ENGB_ECOK1 Probable GTP-binding protein EngB OS=Escherichia coli O1:K1 / APEC OX=405955 GN=engB PE=3 SV=1//5.53547e-156 && PF01926:50S ribosome-binding GTPase	-
G4123-orf06270	54.8895	6.25061	3.10498	1.98414e-06	8.95041e-06	-	G4123	4779581	4780750	-	1170	protein_coding	gnl|BL_ORD_ID|124409 sp|P0AA78|EXUT_ECOLI Hexuronate transporter OS=Escherichia coli (strain K12) OX=83333 GN=exuT PE=1 SV=2//2.55078e-127 && PF07690:Major Facilitator Superfamily	MFS_1
Novel00061	501.48	114.404	2.13057	2.02366e-06	9.12034e-06	-	G4123	2180811	2181025	+	215	-	PF00668:Condensation domain	-
G4123-orf06196	119.964	21.1417	2.4961	2.03379e-06	9.15761e-06	blc	G4123	4727982	4728515	-	534	protein_coding	gnl|BL_ORD_ID|45220 sp|P0A901|BLC_ECOLI Outer membrane lipoprotein Blc OS=Escherichia coli (strain K12) OX=83333 GN=blc PE=1 SV=1//2.28915e-117 && PF08212:Lipocalin-like domain	Lipocalin_2
G4123-orf06085	145.484	635.576	-2.12655	2.04254e-06	9.18865e-06	-	G4123	4648634	4650202	-	1569	protein_coding	gnl|BL_ORD_ID|94639 sp|P76128|DDPA_ECOLI Probable D,D-dipeptide-binding periplasmic protein DdpA OS=Escherichia coli (strain K12) OX=83333 GN=ddpA PE=2 SV=1//1.51867e-41 && PF00496:Bacterial extracellular solute-binding proteins, family 5 Middle	-
G4123-orf00268	63.8214	301.713	-2.2395	2.05402e-06	9.23187e-06	yaeJ	G4123	219755	220177	+	423	protein_coding	gnl|BL_ORD_ID|20998 sp|P40711|ARFB_ECOLI Peptidyl-tRNA hydrolase ArfB OS=Escherichia coli (strain K12) OX=83333 GN=arfB PE=1 SV=2//1.51835e-94 && PF00472:RF-1 domain	-
G4123-orf05046	15002.9	3688.93	2.02392	2.06097e-06	9.25467e-06	rpoH	G4123	3860385	3861239	-	855	protein_coding	gnl|BL_ORD_ID|395489 sp|P0AGB3|RPOH_ECOLI RNA polymerase sigma factor RpoH OS=Escherichia coli (strain K12) OX=83333 GN=rpoH PE=1 SV=1//0 && PF04542:Sigma-70 region 2|PF04545:Sigma-70, region 4	Sigma70_r2
G4123-orf02799	49.7856	4.68306	3.37038	2.12165e-06	9.50985e-06	fliR	G4123	2083114	2083899	+	786	protein_coding	gnl|BL_ORD_ID|134367 sp|P33135|FLIR_ECOLI Flagellar biosynthetic protein FliR OS=Escherichia coli (strain K12) OX=83333 GN=fliR PE=3 SV=2//9.5089e-161 && PF01311:Bacterial export proteins, family 1	-
G4123-orf04528	49.7856	4.68306	3.37038	2.12165e-06	9.50985e-06	fadH	G4123	3493515	3495533	+	2019	protein_coding	gnl|BL_ORD_ID|127853 sp|P42593|FADH_ECOLI 2,4-dienoyl-CoA reductase OS=Escherichia coli (strain K12) OX=83333 GN=fadH PE=1 SV=3//0 && PF00724:NADH:flavin oxidoreductase / NADH oxidase family|PF07992:Pyridine nucleotide-disulphide oxidoreductase	Oxidored_FMN
G4123-orf02461	39.5778	3.11547	3.60701	2.1457e-06	9.60882e-06	astC	G4123	1860333	1861553	-	1221	protein_coding	gnl|BL_ORD_ID|30364 sp|Q1RB45|ASTC_ECOUT Succinylornithine transaminase OS=Escherichia coli (strain UTI89 / UPEC) OX=364106 GN=astC PE=3 SV=1//0 && PF00202:Aminotransferase class-III	Aminotran_3
G4123-orf05917	11.5061	86.9742	-2.90814	2.14763e-06	9.60882e-06	-	G4123	4534339	4534458	+	120	protein_coding	-//- && -	-
G4123-orf03024	313.912	1317.41	-2.06897	2.15986e-06	9.65481e-06	yegH	G4123	2309658	2311241	+	1584	protein_coding	gnl|BL_ORD_ID|542637 sp|P76389|YEGH_ECOLI UPF0053 protein YegH OS=Escherichia coli (strain K12) OX=83333 GN=yegH PE=3 SV=2//0 && PF03741:Integral membrane protein TerC family|PF03471:Transporter associated domain|PF00571:CBS domain	CBS
G4123-orf01749	178.659	765.673	-2.09899	2.21932e-06	9.91164e-06	ychN	G4123	1334012	1334365	-	354	protein_coding	gnl|BL_ORD_ID|540716 sp|P0AB54|YCHN_SHIFL Protein YchN OS=Shigella flexneri OX=623 GN=ychN PE=3 SV=1//2.26872e-81 && PF02635:DsrE/DsrF-like family	-
G4123-orf04140	94.4448	14.8718	2.65486	2.23458e-06	9.97076e-06	-	G4123	3165346	3166722	+	1377	protein_coding	-//- && PF06812:ImpA, N-terminal, type VI secretion system|PF12486:Type VI secretion system, EvfB, or VasL	-
G4123-orf01351	148.036	28.1952	2.38624	2.28476e-06	1.01854e-05	pgaB	G4123	1060556	1062574	-	2019	protein_coding	gnl|BL_ORD_ID|301335 sp|P75906|PGAB_ECOLI Poly-beta-1,6-N-acetyl-D-glucosamine N-deacetylase OS=Escherichia coli (strain K12) OX=83333 GN=pgaB PE=1 SV=1//0 && PF01522:Polysaccharide deacetylase|PF14883:Hypothetical glycosyl hydrolase family 13	Polysacc_deac_1
G4123-orf04555	53.6136	258.608	-2.26822	2.32212e-06	1.03427e-05	yhaH	G4123	3513130	3513498	+	369	protein_coding	gnl|BL_ORD_ID|544343 sp|P64590|YHAH_ECOLI Inner membrane protein YhaH OS=Escherichia coli (strain K12) OX=83333 GN=yhaH PE=1 SV=1//2.13187e-83 && PF05656:Protein of unknown function (DUF805)	-
Novel00034	238.63	1003.14	-2.07128	2.37848e-06	1.05841e-05	-	G4123	1003328	1003491	+	164	-	PF01389:OmpA-like transmembrane domain	-
G4123-orf04659	519.344	120.674	2.10418	2.44206e-06	1.08573e-05	dacB	G4123	3583099	3584532	+	1434	protein_coding	gnl|BL_ORD_ID|88491 sp|P24228|DACB_ECOLI D-alanyl-D-alanine carboxypeptidase DacB OS=Escherichia coli (strain K12) OX=83333 GN=dacB PE=1 SV=2//0 && PF02113:D-Ala-D-Ala carboxypeptidase 3 (S13) family	-
G4123-orf02728	71.4772	10.1694	2.79547	2.44521e-06	1.08615e-05	araG	G4123	2041436	2042950	-	1515	protein_coding	gnl|BL_ORD_ID|20425 sp|Q1RAN8|ARAG_ECOUT Arabinose import ATP-binding protein AraG OS=Escherichia coli (strain UTI89 / UPEC) OX=364106 GN=araG PE=3 SV=2//0 && PF00005:ABC transporter	ABC_tran
G4123-orf01561	85.513	386.354	-2.17457	2.46195e-06	1.0926e-05	potB	G4123	1214700	1215527	-	828	protein_coding	gnl|BL_ORD_ID|311404 sp|P0AFK5|POTB_SHIFL Spermidine/putrescine transport system permease protein PotB OS=Shigella flexneri OX=623 GN=potB PE=3 SV=1//0 && PF00528:Binding-protein-dependent transport system inner membrane component	BPD_transp_1
G4123-orf00640	852.372	202.964	2.06943	2.46924e-06	1.09485e-05	copA	G4123	513792	516296	-	2505	protein_coding	gnl|BL_ORD_ID|73690 sp|Q59385|COPA_ECOLI Copper-exporting P-type ATPase OS=Escherichia coli (strain K12) OX=83333 GN=copA PE=1 SV=4//0 && PF00122:E1-E2 ATPase|PF00702:haloacid dehalogenase-like hydrolase|PF00403:Heavy-metal-associated domain	E1-E2_ATPase
G4123-orf03947	59.9935	285.255	-2.24771	2.4936e-06	1.10466e-05	srlR	G4123	3021549	3022322	+	774	protein_coding	gnl|BL_ORD_ID|443196 sp|P15082|SRLR_ECOLI Glucitol operon repressor OS=Escherichia coli (strain K12) OX=83333 GN=srlR PE=1 SV=1//0 && PF00455:DeoR C terminal sensor domain|PF08220:DeoR-like helix-turn-helix domain	DeoR
G4123-orf00137	940.414	3807.28	-2.01729	2.50443e-06	1.10846e-05	secA	G4123	110844	113549	+	2706	protein_coding	gnl|BL_ORD_ID|430515 sp|Q1RG97|SECA_ECOUT Protein translocase subunit SecA OS=Escherichia coli (strain UTI89 / UPEC) OX=364106 GN=secA PE=3 SV=1//0 && PF07517:SecA DEAD-like domain|PF01043:SecA preprotein cross-linking domain|PF02810:SEC-C motif|PF07516:SecA Wing and Scaffold domain	SEC-C
G4123-orf03869	53.6136	5.46684	3.25985	2.52371e-06	1.116e-05	-	G4123	2969314	2969454	-	141	protein_coding	gnl|BL_ORD_ID|73232 sp|P75974|COHE_ECOLI Prophage repressor CohE OS=Escherichia coli (strain K12) OX=83333 GN=cohE PE=4 SV=1//1.56329e-25 && -	-
G4123-orf02972	17.8861	110.486	-2.62082	2.5446e-06	1.12423e-05	hisH	G4123	2267050	2267640	+	591	protein_coding	gnl|BL_ORD_ID|174862 sp|Q3Z0G2|HIS5_SHISS Imidazole glycerol phosphate synthase subunit HisH OS=Shigella sonnei (strain Ss046) OX=300269 GN=hisH PE=3 SV=1//2.9275e-147 && PF00117:Glutamine amidotransferase class-I	GATase
G4123-orf00764	971.038	3923.27	-2.01436	2.57213e-06	1.13537e-05	uspG	G4123	614715	615143	-	429	protein_coding	gnl|BL_ORD_ID|499809 sp|Q8FK07|USPG_ECOL6 Universal stress protein G OS=Escherichia coli O6:H1 (strain CFT073 / ATCC 700928 / UPEC) OX=199310 GN=uspG PE=3 SV=2//2.0572e-99 && PF00582:Universal stress protein family	Usp
G4123-orf04225	445.337	1826.04	-2.03554	2.58124e-06	1.13837e-05	ygfY	G4123	3253776	3254042	-	267	protein_coding	gnl|BL_ORD_ID|429494 sp|P64559|SDHE_ECOLI FAD assembly factor SdhE OS=Escherichia coli (strain K12) OX=83333 GN=sdhE PE=1 SV=1//6.29143e-61 && PF03937:Flavinator of succinate dehydrogenase	-
G4123-orf00742	284.565	61.8952	2.1981	2.6237e-06	1.15607e-05	fepB	G4123	597153	598061	-	909	protein_coding	gnl|BL_ORD_ID|131073 sp|P0AEL6|FEPB_ECOLI Ferrienterobactin-binding periplasmic protein OS=Escherichia coli (strain K12) OX=83333 GN=fepB PE=1 SV=1//0 && PF01497:Periplasmic binding protein	Peripla_BP_2
G4123-orf00881	126.344	22.7091	2.46827	2.66031e-06	1.17115e-05	kdpC	G4123	695897	696469	-	573	protein_coding	gnl|BL_ORD_ID|204203 sp|B7UKX5|KDPC_ECO27 Potassium-transporting ATPase KdpC subunit OS=Escherichia coli O127:H6 (strain E2348/69 / EPEC) OX=574521 GN=kdpC PE=3 SV=1//3.41847e-128 && PF02669:K+-transporting ATPase, c chain	-
G4123-orf00925	285.841	1186.53	-2.05314	2.70918e-06	1.1916e-05	tolQ	G4123	728397	729080	+	684	protein_coding	gnl|BL_ORD_ID|476675 sp|P0ABV1|TOLQ_SHIFL Tol-Pal system protein TolQ OS=Shigella flexneri OX=623 GN=tolQ PE=3 SV=1//5.99942e-166 && PF01618:MotA/TolQ/ExbB proton channel family	-
G4123-orf04394	48.5097	235.097	-2.27484	2.74556e-06	1.20653e-05	hybG	G4123	3384845	3385093	-	249	protein_coding	gnl|BL_ORD_ID|185466 sp|P0AAN0|HYBG_SHIFL Hydrogenase maturation factor HybG OS=Shigella flexneri OX=623 GN=hybG PE=3 SV=1//1.23779e-54 && PF01455:HupF/HypC family	-
G4123-orf03325	2.57453	45.4371	-4.0916	2.75169e-06	1.20815e-05	nuoK	G4123	2561293	2561595	-	303	protein_coding	gnl|BL_ORD_ID|281967 sp|P0AFE7|NUOK_SHIFL NADH-quinone oxidoreductase subunit K OS=Shigella flexneri OX=623 GN=nuoK PE=3 SV=1//1.06132e-39 && PF00420:NADH-ubiquinone/plastoquinone oxidoreductase chain 4L	-
G4123-orf04274	427.474	97.9462	2.12405	2.76076e-06	1.21105e-05	yggD	G4123	3285217	3285726	-	510	protein_coding	gnl|BL_ORD_ID|140149 sp|Q83Q96|FUME_SHIFL Fumarase E OS=Shigella flexneri OX=623 GN=fumE PE=1 SV=1//5.59391e-119 && PF05068:Mannitol repressor	-
G4123-orf01808	43.4057	3.89927	3.42875	2.92109e-06	1.28024e-05	-	G4123	1379851	1380015	+	165	protein_coding	-//- && -	-
G4123-orf03005	38.3018	3.11547	3.55985	2.92973e-06	1.28062e-05	cpsB	G4123	2294731	2296167	-	1437	protein_coding	gnl|BL_ORD_ID|227794 sp|Q8X7P1|MANC1_ECO57 Mannose-1-phosphate guanylyltransferase 1 OS=Escherichia coli O157:H7 OX=83334 GN=manC1 PE=1 SV=1//0 && PF01050:Mannose-6-phosphate isomerase|PF00483:Nucleotidyl transferase	-
G4123-orf05843	38.3018	3.11547	3.55985	2.92973e-06	1.28062e-05	thiE	G4123	4476121	4476756	-	636	protein_coding	gnl|BL_ORD_ID|470331 sp|Q1R5V9|THIE_ECOUT Thiamine-phosphate synthase OS=Escherichia coli (strain UTI89 / UPEC) OX=364106 GN=thiE PE=3 SV=2//5.69899e-139 && PF02581:Thiamine monophosphate synthase/TENI	-
G4123-orf00433	38.3018	2.33165	3.95707	2.92973e-06	1.28062e-05	yahF	G4123	352239	353786	+	1548	protein_coding	gnl|BL_ORD_ID|537451 sp|P77187|YAHF_ECOLI Uncharacterized protein YahF OS=Escherichia coli (strain K12) OX=83333 GN=yahF PE=4 SV=1//0 && PF00549:CoA-ligase|PF02629:CoA binding domain	CoA_binding
G4123-orf06107	136.552	25.844	2.39479	3.04466e-06	1.32968e-05	yjdP	G4123	4667227	4667556	+	330	protein_coding	gnl|BL_ORD_ID|546886 sp|Q3YUQ0|YJDP_SHISS Uncharacterized protein YjdP OS=Shigella sonnei (strain Ss046) OX=300269 GN=yjdP PE=3 SV=1//2.07647e-27 && -	-
G4123-orf00923	123.792	531.341	-2.10095	3.07026e-06	1.33968e-05	ybgE	G4123	727637	727837	+	201	protein_coding	gnl|BL_ORD_ID|538853 sp|P0AAV3|YBGE_SHIFL Uncharacterized protein YbgE OS=Shigella flexneri OX=623 GN=ybgE PE=4 SV=1//1.28788e-39 && PF09600:Cyd operon protein YbgE (Cyd_oper_YbgE)	-
G4123-orf00263	404.506	93.2439	2.11527	3.08923e-06	1.34676e-05	tilS	G4123	217254	218552	+	1299	protein_coding	gnl|BL_ORD_ID|473389 sp|Q8FL00|TILS_ECOL6 tRNA(Ile)-lysidine synthase OS=Escherichia coli O6:H1 (strain CFT073 / ATCC 700928 / UPEC) OX=199310 GN=tilS PE=3 SV=1//0 && PF09179:TilS substrate binding domain|PF01171:PP-loop family|PF11734:TilS substrate C-terminal domain	-
G4123-orf02690	75.3052	10.9531	2.76493	3.11187e-06	1.35536e-05	bisZ	G4123	2015335	2017764	-	2430	protein_coding	gnl|BL_ORD_ID|477208 sp|Q8CVZ3|TORZ_ECOL6 Trimethylamine-N-oxide reductase 2 OS=Escherichia coli O6:H1 (strain CFT073 / ATCC 700928 / UPEC) OX=199310 GN=torZ PE=3 SV=2//0 && PF00384:Molybdopterin oxidoreductase|PF01568:Molydopterin dinucleotide binding domain	-
G4123-orf04395	30.6459	161.427	-2.39372	3.11449e-06	1.35536e-05	hybF	G4123	3385106	3385447	-	342	protein_coding	gnl|BL_ORD_ID|185454 sp|Q8FDM1|HYBF_ECOL6 Hydrogenase maturation factor HybF OS=Escherichia coli O6:H1 (strain CFT073 / ATCC 700928 / UPEC) OX=199310 GN=hybF PE=3 SV=1//9.96133e-78 && PF01155:Hydrogenase/urease nickel incorporation, metallochaperone, hypA	-
G4123-orf02470	224.594	48.572	2.20561	3.1172e-06	1.35536e-05	ynjC	G4123	1866782	1868317	+	1536	protein_coding	gnl|BL_ORD_ID|549239 sp|P76224|YNJC_ECOLI Inner membrane ABC transporter permease protein YnjC OS=Escherichia coli (strain K12) OX=83333 GN=ynjC PE=1 SV=2//0 && PF00528:Binding-protein-dependent transport system inner membrane component	BPD_transp_1
G4123-orf00717	52.3376	5.46684	3.22516	3.21674e-06	1.39741e-05	cusB	G4123	572425	573648	+	1224	protein_coding	gnl|BL_ORD_ID|82157 sp|Q8CWA2|CUSB_ECOL6 Cation efflux system protein CusB OS=Escherichia coli O6:H1 (strain CFT073 / ATCC 700928 / UPEC) OX=199310 GN=cusB PE=3 SV=1//0 && PF16572:Long alpha hairpin domain of cation efflux system protein, CusB|PF00529:HlyD membrane-fusion protein of T1SS|PF16576:Barrel-sandwich domain of CusB or HlyD membrane-fusion	HlyD
Novel00084	750.295	181.804	2.04416	3.25139e-06	1.41122e-05	-	G4123	2937346	2937655	-	310	-	PF06183:DinI-like family	-
G4123-orf03083	446.613	104.216	2.09784	3.26162e-06	1.41442e-05	rncA	G4123	2360783	2361607	+	825	protein_coding	gnl|BL_ORD_ID|341768 sp|Q0TFY6|RCNA_ECOL5 Nickel/cobalt efflux system RcnA OS=Escherichia coli O6:K15:H31 (strain 536 / UPEC) OX=362663 GN=rcnA PE=3 SV=1//6.93372e-162 && PF03824:High-affinity nickel-transport protein	-
G4123-orf02544	433.854	1754.72	-2.01575	3.28887e-06	1.42498e-05	-	G4123	1913666	1914871	-	1206	protein_coding	-//- && -	-
G4123-orf02551	82.961	13.3043	2.62712	3.3496e-06	1.45002e-05	-	G4123	1919683	1920849	+	1167	protein_coding	gnl|BL_ORD_ID|162954 sp|P45754|GSPA_AERHY General secretion pathway protein A OS=Aeromonas hydrophila OX=644 GN=exeA PE=3 SV=1//1.93988e-09 && PF13401:AAA domain	-
G4123-orf00813	31.9219	164.562	-2.36278	3.39937e-06	1.47028e-05	ybeL	G4123	646361	646843	+	483	protein_coding	gnl|BL_ORD_ID|538079 sp|P0AAT9|YBEL_ECOLI Uncharacterized protein YbeL OS=Escherichia coli (strain K12) OX=83333 GN=ybeL PE=4 SV=1//1.46768e-117 && PF07295:Zinc-ribbon containing domain	-
G4123-orf03979	51.0616	243.718	-2.25294	3.49243e-06	1.50921e-05	hypB	G4123	3044202	3045074	+	873	protein_coding	gnl|BL_ORD_ID|185758 sp|P0AAN3|HYPB_ECOLI Hydrogenase maturation factor HypB OS=Escherichia coli (strain K12) OX=83333 GN=hypB PE=1 SV=1//0 && PF02492:CobW/HypB/UreG, nucleotide-binding domain	-
G4123-orf00227	340.708	78.3533	2.11831	3.59512e-06	1.55222e-05	cdaR	G4123	188430	189560	+	1131	protein_coding	gnl|BL_ORD_ID|57321 sp|P37047|CDAR_ECOLI Carbohydrate diacid regulator OS=Escherichia coli (strain K12) OX=83333 GN=cdaR PE=1 SV=2//0 && PF05651:Putative sugar diacid recognition|PF13556:PucR C-terminal helix-turn-helix domain	Diacid_rec
G4123-orf02909	26.818	0.764187	4.8943	3.60565e-06	1.55405e-05	-	G4123	2219149	2219874	+	726	protein_coding	gnl|BL_ORD_ID|341397 sp|P0A9J6|RBSK_ECOLI Ribokinase OS=Escherichia coli (strain K12) OX=83333 GN=rbsK PE=1 SV=1//4.62787e-37 && PF00294:pfkB family carbohydrate kinase	PfkB
G4123-orf03843	26.818	1.38778e-17	7.79286	3.60565e-06	1.55405e-05	-	G4123	2955525	2956766	-	1242	protein_coding	gnl|BL_ORD_ID|42113 sp|P75980|BEEE_ECOLI Putative protein BeeE OS=Escherichia coli (strain K12) OX=83333 GN=beeE PE=5 SV=1//1.3169e-94 && PF04860:Phage portal protein	-
G4123-orf04100	1574.57	393.407	2.00044	3.64623e-06	1.56854e-05	csdA	G4123	3132148	3133353	+	1206	protein_coding	gnl|BL_ORD_ID|79237 sp|Q46925|CSDA_ECOLI Cysteine desulfurase CsdA OS=Escherichia coli (strain K12) OX=83333 GN=csdA PE=1 SV=1//0 && PF00266:Aminotransferase class-V	Aminotran_5
G4123-orf05909	376.435	87.7579	2.09888	3.64782e-06	1.56854e-05	yjbA	G4123	4527122	4527532	+	411	protein_coding	gnl|BL_ORD_ID|323034 sp|Q1R3Q5|PSIE_ECOUT Protein PsiE OS=Escherichia coli (strain UTI89 / UPEC) OX=364106 GN=psiE PE=3 SV=1//7.01311e-75 && PF06146:Phosphate-starvation-inducible E	-
G4123-orf01917	1660.06	415.351	1.99843	3.6488e-06	1.56854e-05	osmB	G4123	1450567	1450785	-	219	protein_coding	gnl|BL_ORD_ID|287834 sp|P0ADB0|OSMB_SHIFL Osmotically-inducible lipoprotein B OS=Shigella flexneri OX=623 GN=osmB PE=3 SV=1//1.99469e-16 && PF05433:Glycine zipper 2TM domain	-
G4123-orf01684	149.312	626.171	-2.0676	3.71535e-06	1.59576e-05	ycgL	G4123	1287681	1287974	+	294	protein_coding	gnl|BL_ORD_ID|540572 sp|Q1RCR7|YCGL_ECOUT Protein YcgL OS=Escherichia coli (strain UTI89 / UPEC) OX=364106 GN=ycgL PE=3 SV=1//4.50084e-67 && PF05166:YcgL domain	-
G4123-orf00676	122.516	23.4928	2.37527	3.7494e-06	1.60848e-05	allB	G4123	539381	540742	+	1362	protein_coding	gnl|BL_ORD_ID|14533 sp|Q1RF23|ALLB_ECOUT Allantoinase OS=Escherichia coli (strain UTI89 / UPEC) OX=364106 GN=allB PE=3 SV=1//0 && PF01979:Amidohydrolase family	Amidohydro_1
G4123-orf00877	142.932	28.1952	2.33565	3.7515e-06	1.60848e-05	kdpE	G4123	692546	693223	-	678	protein_coding	gnl|BL_ORD_ID|204357 sp|P21866|KDPE_ECOLI KDP operon transcriptional regulatory protein KdpE OS=Escherichia coli (strain K12) OX=83333 GN=kdpE PE=1 SV=3//1.05079e-145 && PF00486:Transcriptional regulatory protein, C terminal|PF00072:Response regulator receiver domain	Response_reg
G4123-orf02194	229.698	938.09	-2.02959	3.76438e-06	1.6126e-05	uxaB	G4123	1662558	1664009	-	1452	protein_coding	gnl|BL_ORD_ID|501270 sp|Q1RBP6|UXAB_ECOUT Altronate oxidoreductase OS=Escherichia coli (strain UTI89 / UPEC) OX=364106 GN=uxaB PE=3 SV=1//0 && PF08125:Mannitol dehydrogenase C-terminal domain|PF01232:Mannitol dehydrogenase Rossmann domain	Mannitol_dh_C
G4123-orf02207	757.95	184.939	2.03415	3.79469e-06	1.62418e-05	marA	G4123	1672398	1672781	+	384	protein_coding	gnl|BL_ORD_ID|228257 sp|P0ACH7|MARA_SHIFL Multiple antibiotic resistance protein MarA OS=Shigella flexneri OX=623 GN=marA PE=3 SV=2//3.84824e-92 && PF12833:Helix-turn-helix domain	-
G4123-orf03035	265.425	59.544	2.15343	3.84892e-06	1.64596e-05	yegI	G4123	2321269	2323209	-	1941	protein_coding	gnl|BL_ORD_ID|542639 sp|Q8X7J8|YEGI_ECO57 Uncharacterized protein YegI OS=Escherichia coli O157:H7 OX=83334 GN=yegI PE=4 SV=1//0 && -	-
G4123-orf06306	77.8571	11.7369	2.71447	3.85484e-06	1.64707e-05	ytfR	G4123	4809870	4811372	+	1503	protein_coding	gnl|BL_ORD_ID|553112 sp|Q6BEX0|YTFR_ECOLI Uncharacterized ABC transporter ATP-binding protein YtfR OS=Escherichia coli (strain K12) OX=83333 GN=ytfR PE=3 SV=1//0 && PF00005:ABC transporter	ABC_tran
G4123-orf05060	347.087	80.7044	2.10249	3.89294e-06	1.66191e-05	yhhQ	G4123	3869843	3870508	+	666	protein_coding	gnl|BL_ORD_ID|335501 sp|P37619|QPTR_ECOLI Queuosine precursor transporter OS=Escherichia coli (strain K12) OX=83333 GN=yhhQ PE=1 SV=1//3.87023e-158 && PF02592:Putative vitamin uptake transporter	-
G4123-orf01723	1508.22	5903.72	-1.96871	3.97085e-06	1.6937e-05	ychF	G4123	1318556	1319647	-	1092	protein_coding	gnl|BL_ORD_ID|540677 sp|P0ABU4|YCHF_SHIFL Ribosome-binding ATPase YchF OS=Shigella flexneri OX=623 GN=ychF PE=3 SV=2//0 && PF06071:Protein of unknown function (DUF933)|PF01926:50S ribosome-binding GTPase	-
G4123-orf00955	89.3409	389.489	-2.12312	4.0278e-06	1.71651e-05	pgl	G4123	751268	752263	+	996	protein_coding	gnl|BL_ORD_ID|2523 sp|Q1REG3|6PGL_ECOUT 6-phosphogluconolactonase OS=Escherichia coli (strain UTI89 / UPEC) OX=364106 GN=pgl PE=3 SV=1//0 && PF10282:Lactonase, 7-bladed beta-propeller	-
G4123-orf04133	162.071	32.8975	2.29533	4.05967e-06	1.7286e-05	-	G4123	3161594	3163354	+	1761	protein_coding	-//- && PF05947:Type VI secretion system, ImpG, VasA, VC_A0110	-
G4123-orf02322	953.174	3736.74	-1.97087	4.0977e-06	1.74329e-05	slyA	G4123	1756660	1757094	-	435	protein_coding	gnl|BL_ORD_ID|437014 sp|B1LEP4|SLYA_ECOSM Transcriptional regulator SlyA OS=Escherichia coli (strain SMS-3-5 / SECEC) OX=439855 GN=slyA PE=3 SV=1//1.51121e-98 && PF01047:MarR family	MarR
G4123-orf00933	830.681	205.315	2.01564	4.16118e-06	1.76877e-05	pnuC	G4123	735836	736555	+	720	protein_coding	gnl|BL_ORD_ID|310035 sp|P0AFK3|PNUC_SHIFL Nicotinamide riboside transporter PnuC OS=Shigella flexneri OX=623 GN=pnuC PE=3 SV=1//1.12738e-172 && PF04973:Nicotinamide mononucleotide transporter	-
G4123-orf05161	103.377	442.782	-2.09777	4.24226e-06	1.80168e-05	yhjK	G4123	3944386	3946374	-	1989	protein_coding	gnl|BL_ORD_ID|296069 sp|P37649|PDEK_ECOLI Probable cyclic di-GMP phosphodiesterase PdeK OS=Escherichia coli (strain K12) OX=83333 GN=pdeK PE=1 SV=3//0 && PF00990:Diguanylate cyclase, GGDEF domain|PF00672:HAMP domain|PF00563:EAL domain	EAL
G4123-orf02895	262.873	58.7603	2.15857	4.30247e-06	1.82568e-05	cobU	G4123	2205380	2205925	-	546	protein_coding	gnl|BL_ORD_ID|72630 sp|P0AE76|COBU_ECOLI Bifunctional adenosylcobalamin biosynthesis protein CobU OS=Escherichia coli (strain K12) OX=83333 GN=cobU PE=2 SV=1//1.58644e-131 && PF02283:Cobinamide kinase / cobinamide phosphate guanyltransferase	-
G4123-orf03558	34.4739	173.183	-2.32576	4.3236e-06	1.83307e-05	cysW	G4123	2733733	2734608	-	876	protein_coding	gnl|BL_ORD_ID|87940 sp|P0AEB0|CYSW_ECOLI Sulfate transport system permease protein CysW OS=Escherichia coli (strain K12) OX=83333 GN=cysW PE=1 SV=1//0 && PF00528:Binding-protein-dependent transport system inner membrane component	BPD_transp_1
G4123-orf05100	233.526	944.36	-2.01536	4.38472e-06	1.85739e-05	prlC	G4123	3899070	3901112	-	2043	protein_coding	gnl|BL_ORD_ID|286053 sp|P27298|OPDA_ECOLI Oligopeptidase A OS=Escherichia coli (strain K12) OX=83333 GN=prlC PE=3 SV=3//0 && PF01432:Peptidase family M3	Peptidase_M3
G4123-orf04730	403.23	1600.33	-1.98847	4.43614e-06	1.87756e-05	tldD	G4123	3634548	3635993	-	1446	protein_coding	gnl|BL_ORD_ID|474338 sp|P0AGH0|TLDD_SHIFL Metalloprotease TldD homolog OS=Shigella flexneri OX=623 GN=tldD PE=3 SV=1//0 && PF01523:Putative modulator of DNA gyrase	-
G4123-orf04477	49.7856	231.178	-2.21322	4.49828e-06	1.90108e-05	-	G4123	3447091	3447261	-	171	protein_coding	-//- && PF13260:Protein of unknown function (DUF4051)	-
G4123-orf00405	66.3733	297.794	-2.16417	4.49941e-06	1.90108e-05	ykgE	G4123	331065	331784	+	720	protein_coding	gnl|BL_ORD_ID|547330 sp|P77252|YKGE_ECOLI Uncharacterized protein YkgE OS=Escherichia coli (strain K12) OX=83333 GN=ykgE PE=3 SV=1//9.19836e-177 && PF02754:Cysteine-rich domain	-
G4123-orf05132	5.12629	53.2743	-3.35364	4.52551e-06	1.90572e-05	gadE	G4123	3919282	3919809	+	528	protein_coding	gnl|BL_ORD_ID|142247 sp|P63207|GADE_SHIFL Transcriptional regulator GadE OS=Shigella flexneri OX=623 GN=gadE PE=3 SV=1//1.12111e-125 && -	-
G4123-orf00484	56.1655	7.03437	2.9712	4.52551e-06	1.90572e-05	yaiV	G4123	398235	398858	+	624	protein_coding	gnl|BL_ORD_ID|194817 sp|P0AAP5|IPRA_ECOLI Inhibitor of hydrogen peroxide resistance OS=Escherichia coli (strain K12) OX=83333 GN=iprA PE=3 SV=2//2.2058e-152 && PF15977:Winged helix-turn-helix DNA binding	-
G4123-orf05220	56.1655	7.03437	2.9712	4.52551e-06	1.90572e-05	xylG	G4123	3992154	3993731	+	1578	protein_coding	gnl|BL_ORD_ID|512445 sp|Q1R528|XYLG_ECOUT Xylose import ATP-binding protein XylG OS=Escherichia coli (strain UTI89 / UPEC) OX=364106 GN=xylG PE=3 SV=2//0 && PF00005:ABC transporter	ABC_tran
Novel00018	20878.8	5406.06	1.94936	4.52584e-06	1.90572e-05	-	G4123	660708	661435	-	728	-	-	-
G4123-orf00038	63.8214	285.255	-2.15862	4.58379e-06	1.92847e-05	rihC	G4123	28927	29841	+	915	protein_coding	gnl|BL_ORD_ID|350464 sp|Q1RGH2|RIHC_ECOUT Non-specific ribonucleoside hydrolase RihC OS=Escherichia coli (strain UTI89 / UPEC) OX=364106 GN=rihC PE=3 SV=1//0 && PF01156:Inosine-uridine preferring nucleoside hydrolase	-
G4123-orf01265	256.493	1028.22	-2.00279	4.71135e-06	1.98045e-05	pqiB	G4123	996682	998322	+	1641	protein_coding	gnl|BL_ORD_ID|313782 sp|P43671|PQIB_ECOLI Paraquat-inducible protein B OS=Escherichia coli (strain K12) OX=83333 GN=pqiB PE=1 SV=2//0 && PF02470:MlaD protein	-
G4123-orf05838	89.3409	14.8718	2.5748	4.76392e-06	1.99777e-05	thiH	G4123	4473287	4474420	-	1134	protein_coding	gnl|BL_ORD_ID|470951 sp|P30140|THIH_ECOLI 2-iminoacetate synthase OS=Escherichia coli (strain K12) OX=83333 GN=thiH PE=1 SV=3//0 && PF04055:Radical SAM superfamily|PF06968:Biotin and Thiamin Synthesis associated domain	Radical_SAM
G4123-orf02805	89.3409	14.8718	2.5748	4.76392e-06	1.99777e-05	yodD	G4123	2085207	2085434	+	228	protein_coding	gnl|BL_ORD_ID|549778 sp|P64519|YODD_ECOLI Uncharacterized protein YodD OS=Escherichia coli (strain K12) OX=83333 GN=yodD PE=4 SV=1//1.89198e-48 && PF10733:Protein of unknown function (DUF2525)	-
G4123-orf03109	119.964	503.911	-2.06978	4.76591e-06	1.99777e-05	yehU	G4123	2388288	2389973	-	1686	protein_coding	gnl|BL_ORD_ID|47254 sp|P0AD16|BTSS_SHIFL Sensor histidine kinase BtsS OS=Shigella flexneri OX=623 GN=btsS PE=3 SV=1//0 && PF07694:5TMR of 5TMR-LYT|PF06580:Histidine kinase|PF15714:Stage V sporulation protein T C-terminal, transcription factor	His_kinase
G4123-orf02411	168.451	35.2487	2.25182	4.76873e-06	1.99777e-05	ydiU	G4123	1821504	1822940	-	1437	protein_coding	gnl|BL_ORD_ID|542020 sp|Q1RB89|YDIU_ECOUT UPF0061 protein YdiU OS=Escherichia coli (strain UTI89 / UPEC) OX=364106 GN=ydiU PE=3 SV=1//0 && PF02696:Uncharacterized ACR, YdiU/UPF0061 family	-
G4123-orf06035	93.1688	15.6555	2.56184	4.78731e-06	2.00385e-05	dctD	G4123	4613734	4615092	-	1359	protein_coding	gnl|BL_ORD_ID|93215 sp|P13632|DCTD_RHIME C4-dicarboxylate transport transcriptional regulatory protein DctD OS=Rhizobium meliloti (strain 1021) OX=266834 GN=dctD PE=1 SV=3//2.09895e-142 && PF00158:Sigma-54 interaction domain|PF00072:Response regulator receiver domain|PF02954:Bacterial regulatory protein, Fis family	Sigma54_activat
Novel00103	469.581	112.837	2.05565	4.84033e-06	2.02432e-05	-	G4123	3561429	3561578	+	150	-	PF00270:DEAD/DEAH box helicase	DEAD
G4123-orf02802	222.042	49.3557	2.1661	4.90555e-06	2.04986e-05	dsrB	G4123	2084856	2085044	-	189	protein_coding	gnl|BL_ORD_ID|107240 sp|Q3Z0N6|DSRB_SHISS Protein DsrB OS=Shigella sonnei (strain Ss046) OX=300269 GN=dsrB PE=3 SV=1//1.83404e-40 && PF10781:Dextransucrase DSRB	-
G4123-orf01977	507.86	1990.62	-1.97054	4.98926e-06	2.08308e-05	ydaA	G4123	1502920	1503870	-	951	protein_coding	gnl|BL_ORD_ID|499799 sp|P0AAC3|USPE_SHIFL Universal stress protein E OS=Shigella flexneri OX=623 GN=uspE PE=3 SV=2//0 && PF00582:Universal stress protein family	Usp
G4123-orf05477	116.136	487.453	-2.06863	5.00165e-06	2.08649e-05	trkD	G4123	4186321	4188189	+	1869	protein_coding	gnl|BL_ORD_ID|209631 sp|Q1R4I5|KUP_ECOUT Low affinity potassium transport system protein kup OS=Escherichia coli (strain UTI89 / UPEC) OX=364106 GN=kup PE=3 SV=1//0 && PF02705:K+ potassium transporter	K_trans
G4123-orf03384	253.941	1015.68	-1.99951	5.09341e-06	2.12192e-05	yfcL	G4123	2610412	2610690	-	279	protein_coding	gnl|BL_ORD_ID|543196 sp|P64540|YFCL_ECOLI Uncharacterized protein YfcL OS=Escherichia coli (strain K12) OX=83333 GN=yfcL PE=4 SV=1//1.0822e-60 && PF08891:YfcL protein	-
G4123-orf01946	1130.53	286.038	1.98215	5.09518e-06	2.12192e-05	pspE	G4123	1475533	1475847	+	315	protein_coding	gnl|BL_ORD_ID|323401 sp|P23857|PSPE_ECOLI Thiosulfate sulfurtransferase PspE OS=Escherichia coli (strain K12) OX=83333 GN=pspE PE=1 SV=1//3.99905e-73 && PF00581:Rhodanese-like domain	Rhodanese
G4123-orf00900	1198.16	304.064	1.97783	5.15344e-06	2.14437e-05	gltA	G4123	710265	711548	-	1284	protein_coding	gnl|BL_ORD_ID|64680 sp|P0ABH7|CISY_ECOLI Citrate synthase OS=Escherichia coli (strain K12) OX=83333 GN=gltA PE=1 SV=1//0 && PF00285:Citrate synthase	Citrate_synt
G4123-orf03090	2.57453	39.1673	-3.87809	5.19332e-06	2.15733e-05	yehD	G4123	2366547	2367089	-	543	protein_coding	gnl|BL_ORD_ID|542747 sp|P33343|YEHD_ECOLI Uncharacterized fimbrial-like protein YehD OS=Escherichia coli (strain K12) OX=83333 GN=yehD PE=2 SV=1//3.37534e-107 && PF00419:Fimbrial protein	-
G4123-orf03592	2.57453	39.1673	-3.87809	5.19332e-06	2.15733e-05	eutM	G4123	2755909	2756202	-	294	protein_coding	gnl|BL_ORD_ID|122912 sp|P0ABF4|EUTM_ECOLI Ethanolamine utilization protein EutM OS=Escherichia coli (strain K12) OX=83333 GN=eutM PE=1 SV=1//4.60786e-51 && PF00936:BMC domain	-
G4123-orf01691	127.62	25.0603	2.34146	5.21216e-06	2.16333e-05	umuC	G4123	1290456	1291724	+	1269	protein_coding	gnl|BL_ORD_ID|495262 sp|P04152|UMUC_ECOLI Protein UmuC OS=Escherichia coli (strain K12) OX=83333 GN=umuC PE=1 SV=2//0 && PF11798:IMS family HHH motif|PF13438:Domain of unknown function (DUF4113)|PF11799:impB/mucB/samB family C-terminal domain|PF00817:impB/mucB/samB family	IMS
G4123-orf02084	31.9219	1.54781	4.24492	5.24925e-06	2.17507e-05	-	G4123	1583347	1583631	+	285	protein_coding	-//- && PF05488:PAAR motif	-
G4123-orf04115	31.9219	1.54781	4.24492	5.24925e-06	2.17507e-05	-	G4123	3143488	3146133	+	2646	protein_coding	gnl|BL_ORD_ID|67373 sp|Q9I742|CLPV1_PSEAE Protein ClpV1 OS=Pseudomonas aeruginosa (strain ATCC 15692 / DSM 22644 / CIP 104116 / JCM 14847 / LMG 12228 / 1C / PRS 101 / PAO1) OX=208964 GN=clpV1 PE=1 SV=1//0 && PF10431:C-terminal, D2-small domain, of ClpB protein|PF07724:AAA domain (Cdc48 subfamily)|PF00004:ATPase family associated with various cellular activities (AAA)	AAA
G4123-orf05872	67.6493	10.1694	2.71618	5.25939e-06	2.17744e-05	aceB	G4123	4498010	4499611	+	1602	protein_coding	gnl|BL_ORD_ID|228457 sp|P08997|MASY_ECOLI Malate synthase A OS=Escherichia coli (strain K12) OX=83333 GN=aceB PE=1 SV=1//0 && PF01274:Malate synthase	-
G4123-orf06327	1093.53	277.417	1.97827	5.27613e-06	2.18254e-05	mgtA	G4123	4826465	4829161	+	2697	protein_coding	gnl|BL_ORD_ID|32072 sp|P0ABB8|ATMA_ECOLI Magnesium-transporting ATPase, P-type 1 OS=Escherichia coli (strain K12) OX=83333 GN=mgtA PE=1 SV=1//0 && PF00702:haloacid dehalogenase-like hydrolase|PF00689:Cation transporting ATPase, C-terminus|PF00690:Cation transporter/ATPase, N-terminus|PF00122:E1-E2 ATPase	E1-E2_ATPase
G4123-orf00965	119.964	23.4928	2.34492	5.30545e-06	2.19283e-05	bioA	G4123	760557	761789	-	1233	protein_coding	gnl|BL_ORD_ID|43458 sp|P12995|BIOA_ECOLI Adenosylmethionine-8-amino-7-oxononanoate aminotransferase OS=Escherichia coli (strain K12) OX=83333 GN=bioA PE=1 SV=2//0 && PF00202:Aminotransferase class-III	Aminotran_3
G4123-orf02354	116.136	21.9254	2.39718	5.35078e-06	2.20972e-05	ydhS	G4123	1778999	1780603	+	1605	protein_coding	gnl|BL_ORD_ID|541919 sp|P77148|YDHS_ECOLI Uncharacterized protein YdhS OS=Escherichia coli (strain K12) OX=83333 GN=ydhS PE=4 SV=1//0 && PF13454:FAD-NAD(P)-binding	-
G4123-orf03394	168.451	683.382	-2.01981	5.39652e-06	2.22674e-05	-	G4123	2615127	2615678	+	552	protein_coding	gnl|BL_ORD_ID|543200 sp|B7LBI5|YFCN_ECO55 UPF0115 protein YfcN OS=Escherichia coli (strain 55989 / EAEC) OX=585055 GN=yfcN PE=3 SV=1//5.19511e-123 && PF01713:Smr domain	Smr
G4123-orf04317	489.996	1910.68	-1.96306	5.43946e-06	2.2375e-05	yggL	G4123	3313669	3313995	-	327	protein_coding	gnl|BL_ORD_ID|543990 sp|P38521|YGGL_ECOLI Uncharacterized protein YggL OS=Escherichia coli (strain K12) OX=83333 GN=yggL PE=4 SV=2//1.72251e-75 && PF04320:Protein with unknown function (DUF469)	-
G4123-orf02429	25.542	0.764187	4.82423	5.44527e-06	2.2375e-05	-	G4123	1835517	1835711	+	195	protein_coding	-//- && -	-
G4123-orf02215	25.542	0.764187	4.82423	5.44527e-06	2.2375e-05	-	G4123	1678055	1678366	-	312	protein_coding	gnl|BL_ORD_ID|324477 sp|Q45399|PTEB_GEOSE PTS system cellobiose-specific EIIB component OS=Geobacillus stearothermophilus OX=1422 GN=celA PE=1 SV=1//9.39333e-22 && PF02302:PTS system, Lactose/Cellobiose specific IIB subunit	PTS_IIB
G4123-orf06113	25.542	1.38778e-17	7.7228	5.44527e-06	2.2375e-05	phnM	G4123	4669322	4670458	-	1137	protein_coding	gnl|BL_ORD_ID|303510 sp|P16689|PHNM_ECOLI Alpha-D-ribose 1-methylphosphonate 5-triphosphate diphosphatase OS=Escherichia coli (strain K12) OX=83333 GN=phnM PE=1 SV=2//0 && PF07969:Amidohydrolase family	-
G4123-orf01805	25.542	1.38778e-17	7.7228	5.44527e-06	2.2375e-05	ydfD	G4123	1379074	1379265	-	192	protein_coding	gnl|BL_ORD_ID|541806 sp|P29010|YDFD_ECOLI Uncharacterized protein YdfD OS=Escherichia coli (strain K12) OX=83333 GN=ydfD PE=4 SV=1//6.21522e-38 && PF07358:Protein of unknown function (DUF1482)	-
G4123-orf04959	71.4772	312.685	-2.12781	5.50878e-06	2.26172e-05	malQ	G4123	3794926	3797010	-	2085	protein_coding	gnl|BL_ORD_ID|227563 sp|P15977|MALQ_ECOLI 4-alpha-glucanotransferase OS=Escherichia coli (strain K12) OX=83333 GN=malQ PE=1 SV=2//0 && PF02446:4-alpha-glucanotransferase	-
G4123-orf03496	91.8928	16.4393	2.47211	5.54957e-06	2.27468e-05	-	G4123	2687380	2688558	-	1179	protein_coding	gnl|BL_ORD_ID|130050 sp|P69903|FCTA_SHIFL Formyl-CoA:oxalate CoA-transferase OS=Shigella flexneri OX=623 GN=frc PE=3 SV=1//0 && PF02515:CoA-transferase family III	CoA_transf_3
G4123-orf05723	91.8928	16.4393	2.47211	5.54957e-06	2.27468e-05	rhaT	G4123	4370590	4371624	-	1035	protein_coding	gnl|BL_ORD_ID|348980 sp|Q1R412|RHAT_ECOUT L-rhamnose-proton symporter OS=Escherichia coli (strain UTI89 / UPEC) OX=364106 GN=rhaT PE=3 SV=1//0 && PF06379:L-rhamnose-proton symport protein (RhaT)	-
G4123-orf01442	88.0649	14.8718	2.55407	5.55574e-06	2.27532e-05	csgG	G4123	1131922	1132755	-	834	protein_coding	gnl|BL_ORD_ID|79372 sp|P0AEA2|CSGG_ECOLI Curli production assembly/transport component CsgG OS=Escherichia coli (strain K12) OX=83333 GN=csgG PE=1 SV=1//0 && PF03783:Curli production assembly/transport component CsgG	-
G4123-orf01027	52.3376	239.015	-2.18931	5.59344e-06	2.28886e-05	mntR	G4123	805349	805816	+	468	protein_coding	gnl|BL_ORD_ID|244064 sp|P0A9F1|MNTR_ECOLI Transcriptional regulator MntR OS=Escherichia coli (strain K12) OX=83333 GN=mntR PE=1 SV=1//3.45033e-110 && PF01325:Iron dependent repressor, N-terminal DNA binding domain|PF02742:Iron dependent repressor, metal binding and dimerisation domain	Fe_dep_repr_C
G4123-orf06573	54.8895	7.03437	2.93811	5.70285e-06	2.3317e-05	cniT	G4123	5007155	5008798	+	1644	protein_coding	gnl|BL_ORD_ID|50022 sp|B5BL58|CAIT_SALPK L-carnitine/gamma-butyrobetaine antiporter OS=Salmonella paratyphi A (strain AKU_12601) OX=554290 GN=caiT PE=3 SV=1//2.86898e-68 && PF02028:BCCT, betaine/carnitine/choline family transporter	-
G4123-orf06670	768.158	2955.38	-1.94375	5.85076e-06	2.39019e-05	deoB	G4123	5076047	5077270	+	1224	protein_coding	gnl|BL_ORD_ID|96075 sp|Q1R260|DEOB_ECOUT Phosphopentomutase OS=Escherichia coli (strain UTI89 / UPEC) OX=364106 GN=deoB PE=3 SV=1//0 && PF01676:Metalloenzyme superfamily	-
G4123-orf05797	144.208	588.553	-2.02838	5.8758e-06	2.39843e-05	argE	G4123	4431866	4433017	-	1152	protein_coding	gnl|BL_ORD_ID|22311 sp|Q8FB97|ARGE_ECOL6 Acetylornithine deacetylase OS=Escherichia coli O6:H1 (strain CFT073 / ATCC 700928 / UPEC) OX=199310 GN=argE PE=3 SV=2//0 && PF01546:Peptidase family M20/M25/M40|PF07687:Peptidase dimerisation domain	Peptidase_M20
G4123-orf01304	7797.49	2050.97	1.92663	5.93804e-06	2.42184e-05	cspG	G4123	1025838	1026050	+	213	protein_coding	gnl|BL_ORD_ID|80016 sp|P0A981|CSPG_SHIFL Cold shock-like protein CspG OS=Shigella flexneri OX=623 GN=cspG PE=3 SV=1//9.63728e-47 && PF00313:'Cold-shock' DNA-binding domain	CSD
G4123-orf00319	118.688	23.4928	2.32951	5.96162e-06	2.42945e-05	-	G4123	258870	260711	-	1842	protein_coding	-//- && PF05947:Type VI secretion system, ImpG, VasA, VC_A0110	-
G4123-orf05456	1796.59	6831.64	-1.92692	6.06894e-06	2.47114e-05	atpD	G4123	4170998	4172380	-	1383	protein_coding	gnl|BL_ORD_ID|34986 sp|Q3YVN6|ATPB_SHISS ATP synthase subunit beta OS=Shigella sonnei (strain Ss046) OX=300269 GN=atpD PE=3 SV=1//0 && PF00006:ATP synthase alpha/beta family, nucleotide-binding domain|PF00306:ATP synthase alpha/beta chain, C terminal domain|PF02874:ATP synthase alpha/beta family, beta-barrel domain	ATP-synt_ab
Novel00109	583.142	144.969	2.00696	6.0896e-06	2.47504e-05	-	G4123	3579248	3579481	+	234	-	PF01434:Peptidase family M41	-
G4123-orf03280	2.57453	43.0859	-4.01519	6.09357e-06	2.47504e-05	yfaD	G4123	2526972	2527931	+	960	protein_coding	gnl|BL_ORD_ID|392536 sp|P37014|RPNE_ECOLI Inactive recombination-promoting nuclease-like protein RpnE OS=Escherichia coli (strain K12) OX=83333 GN=yfaD PE=3 SV=3//0 && PF04754:Putative transposase, YhgA-like	-
G4123-orf02386	45.9577	4.68306	3.2552	6.09357e-06	2.47504e-05	ydiM	G4123	1802825	1803979	+	1155	protein_coding	gnl|BL_ORD_ID|541986 sp|P76197|YDIM_ECOLI Inner membrane transport protein YdiM OS=Escherichia coli (strain K12) OX=83333 GN=ydiM PE=1 SV=1//0 && PF07690:Major Facilitator Superfamily	MFS_1
G4123-orf00465	125.068	514.1	-2.03859	6.19687e-06	2.51493e-05	yaiL	G4123	383090	383629	+	540	protein_coding	gnl|BL_ORD_ID|537515 sp|P51024|YAIL_ECOLI Uncharacterized protein YaiL OS=Escherichia coli (strain K12) OX=83333 GN=yaiL PE=4 SV=2//9.72946e-116 && PF09831:Uncharacterized protein conserved in bacteria (DUF2058)	-
G4123-orf05755	669.908	2572.14	-1.9408	6.25003e-06	2.53426e-05	hslU	G4123	4391551	4392882	-	1332	protein_coding	gnl|BL_ORD_ID|181595 sp|Q1R3Y6|HSLU_ECOUT ATP-dependent protease ATPase subunit HslU OS=Escherichia coli (strain UTI89 / UPEC) OX=364106 GN=hslU PE=3 SV=1//0 && PF07724:AAA domain (Cdc48 subfamily)|PF00004:ATPase family associated with various cellular activities (AAA)	AAA
G4123-orf02352	31.9219	157.509	-2.29963	6.25478e-06	2.53426e-05	ydhQ	G4123	1776738	1777994	-	1257	protein_coding	gnl|BL_ORD_ID|541915 sp|Q8X621|YDHQ_ECO57 Uncharacterized protein YdhQ OS=Escherichia coli O157:H7 OX=83334 GN=ydhQ PE=4 SV=1//0 && PF16168:Adhesin of bacterial autotransporter system, probable stalk	-
G4123-orf02924	49.7856	6.25061	2.96445	6.74687e-06	2.7314e-05	-	G4123	2230416	2230535	-	120	protein_coding	-//- && -	-
G4123-orf02964	213.11	47.7883	2.15332	6.91236e-06	2.79611e-05	yeeY	G4123	2259844	2260773	-	930	protein_coding	gnl|BL_ORD_ID|542615 sp|P76369|YEEY_ECOLI Uncharacterized HTH-type transcriptional regulator YeeY OS=Escherichia coli (strain K12) OX=83333 GN=yeeY PE=4 SV=2//0 && PF00126:Bacterial regulatory helix-turn-helix protein, lysR family|PF03466:LysR substrate binding domain	LysR_substrate
G4123-orf00311	40.8538	3.89927	3.34154	6.95643e-06	2.81163e-05	aec25	G4123	254690	256036	-	1347	protein_coding	-//- && PF05936:Bacterial Type VI secretion, VC_A0110, EvfL, ImpJ, VasE	-
G4123-orf05921	53.6136	239.799	-2.15934	7.01227e-06	2.83188e-05	ubiC	G4123	4535733	4536230	+	498	protein_coding	gnl|BL_ORD_ID|492478 sp|Q1R3P7|UBIC_ECOUT Chorismate pyruvate-lyase OS=Escherichia coli (strain UTI89 / UPEC) OX=364106 GN=ubiC PE=3 SV=1//1.50398e-78 && PF04345:Chorismate lyase	-
G4123-orf01933	48.5097	220.206	-2.18049	7.06815e-06	2.85211e-05	sapD	G4123	1467321	1468313	-	993	protein_coding	gnl|BL_ORD_ID|426745 sp|P0AAH7|SAPD_SHIFL Peptide transport system ATP-binding protein SapD OS=Shigella flexneri OX=623 GN=sapD PE=3 SV=1//0 && PF00005:ABC transporter|PF08352:Oligopeptide/dipeptide transporter, C-terminal region	ABC_tran
G4123-orf00713	53.6136	7.03437	2.90423	7.19999e-06	2.90294e-05	cusC	G4123	570671	572053	+	1383	protein_coding	gnl|BL_ORD_ID|82160 sp|Q8CWA4|CUSC_ECOL6 Cation efflux system protein CusC OS=Escherichia coli O6:H1 (strain CFT073 / ATCC 700928 / UPEC) OX=199310 GN=cusC PE=3 SV=1//0 && PF02321:Outer membrane efflux protein	OEP
G4123-orf05540	51.0616	231.962	-2.18166	7.20868e-06	2.90407e-05	hemD	G4123	4243236	4243976	-	741	protein_coding	gnl|BL_ORD_ID|170310 sp|P09126|HEM4_ECOLI Uroporphyrinogen-III synthase OS=Escherichia coli (strain K12) OX=83333 GN=hemD PE=3 SV=1//9.48037e-157 && PF02602:Uroporphyrinogen-III synthase HemD	HEM4
G4123-orf04663	10514	39292.4	-1.90193	7.38108e-06	2.9711e-05	rpmA	G4123	3586841	3587098	-	258	protein_coding	gnl|BL_ORD_ID|368956 sp|Q3YX56|RL27_SHISS 50S ribosomal protein L27 OS=Shigella sonnei (strain Ss046) OX=300269 GN=rpmA PE=3 SV=1//1.40113e-55 && PF01016:Ribosomal L27 protein	-
G4123-orf06570	30.6459	1.54781	4.18626	7.53307e-06	3.0298e-05	cgxT	G4123	5004306	5005574	+	1269	protein_coding	gnl|BL_ORD_ID|546400 sp|P32135|YIHN_ECOLI Inner membrane protein YihN OS=Escherichia coli (strain K12) OX=83333 GN=yihN PE=1 SV=1//4.03092e-71 && PF07690:Major Facilitator Superfamily	MFS_1
G4123-orf04102	734.983	188.074	1.96554	7.55571e-06	3.03643e-05	ygdK	G4123	3133353	3133796	+	444	protein_coding	gnl|BL_ORD_ID|79246 sp|P0AGF2|CSDE_ECOLI Sulfur acceptor protein CsdE OS=Escherichia coli (strain K12) OX=83333 GN=csdE PE=1 SV=1//3.38101e-104 && PF02657:Fe-S metabolism associated domain	-
G4123-orf00476	35.7499	2.33165	3.85786	7.62631e-06	3.05982e-05	tauA	G4123	390208	391170	+	963	protein_coding	gnl|BL_ORD_ID|465426 sp|Q47537|TAUA_ECOLI Taurine-binding periplasmic protein OS=Escherichia coli (strain K12) OX=83333 GN=tauA PE=1 SV=1//0 && PF04069:Substrate binding domain of ABC-type glycine betaine transport system	-
G4123-orf05243	35.7499	2.33165	3.85786	7.62631e-06	3.05982e-05	lyxK	G4123	4007916	4009412	+	1497	protein_coding	gnl|BL_ORD_ID|226043 sp|P37677|LYXK_ECOLI L-xylulose/3-keto-L-gulonate kinase OS=Escherichia coli (strain K12) OX=83333 GN=lyx PE=1 SV=1//0 && PF02782:FGGY family of carbohydrate kinases, C-terminal domain|PF00370:FGGY family of carbohydrate kinases, N-terminal domain	FGGY_N
G4123-orf02546	171.003	678.68	-1.98817	7.68124e-06	3.07936e-05	-	G4123	1915952	1916359	-	408	protein_coding	gnl|BL_ORD_ID|99411 sp|P06966|DICA_ECOLI HTH-type transcriptional regulator DicA OS=Escherichia coli (strain K12) OX=83333 GN=dicA PE=4 SV=1//1.33666e-07 && PF01381:Helix-turn-helix	HTH_3
G4123-orf03674	145.484	581.499	-1.99829	7.69581e-06	3.0827e-05	sseA	G4123	2834108	2834953	+	846	protein_coding	gnl|BL_ORD_ID|472138 sp|P31142|THTM_ECOLI 3-mercaptopyruvate sulfurtransferase OS=Escherichia coli (strain K12) OX=83333 GN=sseA PE=1 SV=3//0 && PF00581:Rhodanese-like domain	Rhodanese
G4123-orf02887	1660.06	437.296	1.92418	7.80235e-06	3.12284e-05	-	G4123	2189578	2198490	-	8913	protein_coding	gnl|BL_ORD_ID|449261 sp|E9F8M3|SWNK_METRA Reducing polyketide synthase swnK OS=Metarhizium robertsii (strain ARSEF 23 / ATCC MYA-3075) OX=655844 GN=swnK PE=3 SV=1//0 && PF00109:Beta-ketoacyl synthase, N-terminal domain|PF00550:Phosphopantetheine attachment site|PF00698:Acyl transferase domain|PF16197:Ketoacyl-synthetase C-terminal extension|PF02801:Beta-ketoacyl synthase, C-terminal domain|PF0010…	AMP-binding
G4123-orf05249	44.6817	4.68306	3.21466	7.9832e-06	3.19263e-05	aldB	G4123	4011660	4013198	-	1539	protein_coding	gnl|BL_ORD_ID|13665 sp|P37685|ALDB_ECOLI Aldehyde dehydrogenase B OS=Escherichia coli (strain K12) OX=83333 GN=aldB PE=1 SV=2//0 && PF00171:Aldehyde dehydrogenase family	Aldedh
G4123-orf03626	153.14	609.713	-1.99269	8.03876e-06	3.21225e-05	gcvR	G4123	2783611	2784183	+	573	protein_coding	gnl|BL_ORD_ID|147937 sp|P0A9I4|GCVR_SHIFL Glycine cleavage system transcriptional repressor OS=Shigella flexneri OX=623 GN=gcvR PE=3 SV=2//8.86702e-129 && PF01842:ACT domain|PF13740:ACT domain	ACT
G4123-orf05313	1624.34	6062.03	-1.8999	8.09961e-06	3.23394e-05	radC	G4123	4064556	4065224	-	669	protein_coding	gnl|BL_ORD_ID|545181 sp|P65959|YICR_SHIFL UPF0758 protein YicR OS=Shigella flexneri OX=623 GN=yicR PE=3 SV=1//5.2135e-164 && PF04002:RadC-like JAB domain	RadC
G4123-orf04865	130.172	523.504	-2.00708	8.151e-06	3.25183e-05	yheO	G4123	3727860	3728582	-	723	protein_coding	gnl|BL_ORD_ID|544661 sp|P64626|YHEO_SHIFL Uncharacterized protein YheO OS=Shigella flexneri OX=623 GN=yheO PE=4 SV=1//1.09168e-179 && PF08348:YheO-like PAS domain|PF13309:HTH domain	-
G4123-orf02866	271.805	1046.24	-1.94424	8.19504e-06	3.26676e-05	-	G4123	2149836	2150348	-	513	protein_coding	gnl|BL_ORD_ID|195273 sp|Q03036|IRC4_YEAST Uncharacterized protein IRC4 OS=Saccharomyces cerevisiae (strain ATCC 204508 / S288c) OX=559292 GN=IRC4 PE=1 SV=1//2.33677e-13 && PF08020:Protein of unknown function (DUF1706)	-
Novel00143	560.175	141.834	1.9805	8.24303e-06	3.28324e-05	-	G4123	4140860	4141091	-	232	-	PF14849:YidC periplasmic domain	-
G4123-orf01061	96.9967	400.461	-2.04469	8.25686e-06	3.2861e-05	-	G4123	840200	840529	-	330	protein_coding	gnl|BL_ORD_ID|552407 sp|P21323|YR7I_ECOLX Putative uncharacterized protein ORFI in retron EC67 OS=Escherichia coli OX=562 PE=4 SV=1//5.89437e-23 && PF16452:Bacteriophage CI repressor C-terminal domain	-
G4123-orf00431	24.266	1.38778e-17	7.64916	8.28134e-06	3.29319e-05	-	G4123	351395	351700	-	306	protein_coding	gnl|BL_ORD_ID|537450 sp|P77297|YAHE_ECOLI Uncharacterized protein YahE OS=Escherichia coli (strain K12) OX=83333 GN=yahE PE=4 SV=1//8.70755e-67 && -	-
G4123-orf03419	214.386	49.3557	2.11551	8.31375e-06	3.30213e-05	sia	G4123	2633982	2636927	-	2946	protein_coding	gnl|BL_ORD_ID|132208 sp|Q04830|FIBER_BPK1F Tail spike protein OS=Enterobacteria phage K1F OX=344021 PE=1 SV=4//0 && PF09008:Head binding|PF12195:Beta barrel domain of bacteriophage endosialidase|PF13884:Chaperone of endosialidase|PF12217:Catalytic beta propeller domain of bacteriophage endosialidase|PF12219:Catalytic domain of bacteriophage endosialidase|PF12218:N terminal extension of bacterioph…	-
G4123-orf02428	6698.88	24847.7	-1.89111	8.31723e-06	3.30213e-05	thrS	G4123	1832337	1834265	-	1929	protein_coding	gnl|BL_ORD_ID|461263 sp|Q3Z267|SYT_SHISS Threonine--tRNA ligase OS=Shigella sonnei (strain Ss046) OX=300269 GN=thrS PE=3 SV=1//0 && PF02824:TGS domain|PF07973:Threonyl and Alanyl tRNA synthetase second additional domain|PF00587:tRNA synthetase class II core domain (G, H, P, S and T)|PF03129:Anticodon binding domain	tRNA-synt_2b
G4123-orf01202	853.648	3200.68	-1.90656	8.35531e-06	3.31459e-05	ycaO	G4123	945481	947241	-	1761	protein_coding	gnl|BL_ORD_ID|539426 sp|P75838|YCAO_ECOLI Ribosomal protein S12 methylthiotransferase accessory factor YcaO OS=Escherichia coli (strain K12) OX=83333 GN=ycaO PE=1 SV=2//0 && PF02624:YcaO-like family	-
G4123-orf03312	45.9577	206.883	-2.16831	8.46279e-06	3.35453e-05	elaB	G4123	2550850	2551155	-	306	protein_coding	gnl|BL_ORD_ID|117122 sp|P0AEH5|ELAB_ECOLI Protein ElaB OS=Escherichia coli (strain K12) OX=83333 GN=elaB PE=1 SV=1//6.22721e-40 && PF05957:Bacterial protein of unknown function (DUF883)	-
Novel00108	891.928	231.962	1.94233	8.49836e-06	3.36514e-05	-	G4123	3576312	3576629	+	318	-	PF03840:Preprotein translocase SecG subunit	-
G4123-orf01908	172.279	677.113	-1.97412	8.50319e-06	3.36514e-05	pgpB	G4123	1446790	1447554	+	765	protein_coding	gnl|BL_ORD_ID|302478 sp|P0A926|PGPB_SHIFL Phosphatidylglycerophosphatase B OS=Shigella flexneri OX=623 GN=pgpB PE=3 SV=1//2.60793e-170 && PF01569:PAP2 superfamily	-
G4123-orf03170	48.5097	217.855	-2.16502	8.57005e-06	3.38885e-05	fruK	G4123	2435584	2436522	-	939	protein_coding	gnl|BL_ORD_ID|200164 sp|P0AEX2|K1PF_SHIFL 1-phosphofructokinase OS=Shigella flexneri OX=623 GN=fruK PE=3 SV=1//0 && PF00294:pfkB family carbohydrate kinase	PfkB
G4123-orf03503	650.769	167.697	1.95531	8.57686e-06	3.38885e-05	yfdZ	G4123	2692432	2693670	-	1239	protein_coding	gnl|BL_ORD_ID|13467 sp|P77434|ALAC_ECOLI Glutamate-pyruvate aminotransferase AlaC OS=Escherichia coli (strain K12) OX=83333 GN=alaC PE=1 SV=1//0 && PF00155:Aminotransferase class I and II	Aminotran_1_2
G4123-orf02342	958.278	3575.3	-1.89945	8.6257e-06	3.40543e-05	sodB	G4123	1767261	1767842	+	582	protein_coding	gnl|BL_ORD_ID|439008 sp|P0AGD6|SODF_SHIFL Superoxide dismutase [Fe] OS=Shigella flexneri OX=623 GN=sodB PE=3 SV=2//1.15114e-128 && PF02777:Iron/manganese superoxide dismutases, C-terminal domain|PF00081:Iron/manganese superoxide dismutases, alpha-hairpin domain	-
G4123-orf00502	102.101	417.703	-2.03157	8.71751e-06	3.43892e-05	yaiI	G4123	409493	409951	+	459	protein_coding	gnl|BL_ORD_ID|537514 sp|Q3Z523|YAII_SHISS UPF0178 protein YaiI OS=Shigella sonnei (strain Ss046) OX=300269 GN=yaiI PE=3 SV=2//1.71563e-99 && PF02639:Uncharacterized BCR, YaiI/YqxD family COG1671	DUF188
G4123-orf05431	125.068	502.344	-2.00523	8.7404e-06	3.44498e-05	yieH	G4123	4152480	4152926	+	447	protein_coding	gnl|BL_ORD_ID|546244 sp|P31467|YIEH_ECOLI 6-phosphogluconate phosphatase OS=Escherichia coli (strain K12) OX=83333 GN=yieH PE=1 SV=1//1.05752e-74 && PF13419:Haloacid dehalogenase-like hydrolase	-
G4123-orf00754	269.253	64.2464	2.06467	8.74683e-06	3.44498e-05	ybdL	G4123	606940	608100	+	1161	protein_coding	gnl|BL_ORD_ID|538019 sp|P77806|YBDL_ECOLI Methionine aminotransferase OS=Escherichia coli (strain K12) OX=83333 GN=ybdL PE=1 SV=1//0 && PF00155:Aminotransferase class I and II	Aminotran_1_2
G4123-orf00198	12.7821	81.4882	-2.66381	8.85433e-06	3.48454e-05	yadN	G4123	162470	163060	-	591	protein_coding	gnl|BL_ORD_ID|537226 sp|P37050|YADN_ECOLI Uncharacterized fimbrial-like protein YadN OS=Escherichia coli (strain K12) OX=83333 GN=yadN PE=2 SV=1//6.51112e-114 && PF00419:Fimbrial protein	-
G4123-orf01988	450.441	113.621	1.98566	8.88919e-06	3.49547e-05	ydaL	G4123	1509662	1510225	+	564	protein_coding	gnl|BL_ORD_ID|437935 sp|P76053|SMRA_ECOLI Probable DNA endonuclease SmrA OS=Escherichia coli (strain K12) OX=83333 GN=smrA PE=1 SV=1//9.40543e-140 && PF01713:Smr domain	Smr
G4123-orf03632	225.87	874.609	-1.95275	8.92026e-06	3.5049e-05	uraA	G4123	2788803	2790092	-	1290	protein_coding	gnl|BL_ORD_ID|497294 sp|P0AGM7|URAA_ECOLI Uracil permease OS=Escherichia coli (strain K12) OX=83333 GN=uraA PE=1 SV=1//0 && PF00860:Permease family	-
G4123-orf02305	48.5097	216.287	-2.15461	9.14094e-06	3.58875e-05	rsxE	G4123	1747099	1747794	+	696	protein_coding	gnl|BL_ORD_ID|421230 sp|Q1RBG4|RSXE_ECOUT Ion-translocating oxidoreductase complex subunit E OS=Escherichia coli (strain UTI89 / UPEC) OX=364106 GN=rsxE PE=3 SV=1//1.62382e-141 && PF02508:Rnf-Nqr subunit, membrane protein	-
G4123-orf06045	1247.92	4622.34	-1.88902	9.29206e-06	3.64518e-05	ssb	G4123	4621893	4622429	+	537	protein_coding	gnl|BL_ORD_ID|443941 sp|P0AGE3|SSB_SHIFL Single-stranded DNA-binding protein OS=Shigella flexneri OX=623 GN=ssb PE=3 SV=2//1.77038e-72 && PF00436:Single-strand binding protein family	-
G4123-orf06161	2.57453	36.8162	-3.7891	9.34721e-06	3.66099e-05	yjdI	G4123	4702946	4703176	+	231	protein_coding	gnl|BL_ORD_ID|546878 sp|P0AF59|YJDI_ECOLI Uncharacterized protein YjdI OS=Escherichia coli (strain K12) OX=83333 GN=yjdI PE=4 SV=1//1.23802e-51 && PF06902:Divergent 4Fe-4S mono-cluster	-
G4123-orf04727	39.5778	3.89927	3.29587	9.34721e-06	3.66099e-05	aaeX	G4123	3633105	3633377	-	273	protein_coding	gnl|BL_ORD_ID|3491 sp|Q3YX05|AAEX_SHISS Protein AaeX OS=Shigella sonnei (strain Ss046) OX=300269 GN=aaeX PE=3 SV=2//4.76742e-41 && PF07869:Protein of unknown function (DUF1656)	-
G4123-orf01321	95.7208	389.489	-2.02371	9.4132e-06	3.68391e-05	agp	G4123	1038900	1040141	+	1242	protein_coding	gnl|BL_ORD_ID|12053 sp|P19926|AGP_ECOLI Glucose-1-phosphatase OS=Escherichia coli (strain K12) OX=83333 GN=agp PE=1 SV=1//0 && PF00328:Histidine phosphatase superfamily (branch 2)	Acid_phosphat_A
G4123-orf04404	6.40224	57.9766	-3.16016	9.45778e-06	3.69843e-05	-	G4123	3391374	3391502	+	129	protein_coding	-//- && -	-
G4123-orf04643	6481.96	1759.42	1.88123	9.58725e-06	3.74609e-05	nusA	G4123	3570180	3571667	-	1488	protein_coding	gnl|BL_ORD_ID|282455 sp|P0AFF9|NUSA_SHIFL Transcription termination/antitermination protein NusA OS=Shigella flexneri OX=623 GN=nusA PE=3 SV=1//0 && PF13184:NusA-like KH domain|PF08529:NusA N-terminal domain|PF14520:Helix-hairpin-helix domain	-
G4123-orf04607	34.4739	163.778	-2.24527	9.87143e-06	3.85408e-05	yraN	G4123	3549536	3549931	+	396	protein_coding	gnl|BL_ORD_ID|552534 sp|Q1R6J4|YRAN_ECOUT UPF0102 protein YraN OS=Escherichia coli (strain UTI89 / UPEC) OX=364106 GN=yraN PE=3 SV=1//1.32411e-94 && PF02021:Uncharacterised protein family UPF0102	-
G4123-orf03084	90.6169	369.896	-2.02824	1.0006e-05	3.90354e-05	yohN	G4123	2361826	2362164	+	339	protein_coding	gnl|BL_ORD_ID|341780 sp|P64534|RCNB_ECOLI Nickel/cobalt homeostasis protein RcnB OS=Escherichia coli (strain K12) OX=83333 GN=rcnB PE=1 SV=1//9.40187e-72 && PF11776:Nickel/cobalt transporter regulator	-
G4123-orf00384	148.036	32.1138	2.19937	1.02549e-05	3.99745e-05	rpmE2	G4123	312596	312859	-	264	protein_coding	gnl|BL_ORD_ID|372484 sp|Q325R6|RL31B_SHIBS 50S ribosomal protein L31 type B OS=Shigella boydii serotype 4 (strain Sb227) OX=300268 GN=rpmE2 PE=3 SV=1//3.15216e-59 && PF01197:Ribosomal protein L31	-
G4123-orf06575	43.4057	4.68306	3.17296	1.04861e-05	4.08437e-05	gclK	G4123	5008854	5009996	-	1143	protein_coding	gnl|BL_ORD_ID|155380 sp|P77364|GLXK2_ECOLI Glycerate 3-kinase OS=Escherichia coli (strain K12) OX=83333 GN=glxK PE=1 SV=1//2.57463e-107 && PF02595:Glycerate kinase family	-
G4123-orf00474	34.4739	3.11547	3.40835	1.05718e-05	4.11127e-05	yaiS	G4123	388929	389600	-	672	protein_coding	gnl|BL_ORD_ID|537518 sp|P71311|YAIS_ECOLI Uncharacterized deacetylase YaiS OS=Escherichia coli (strain K12) OX=83333 GN=yaiS PE=3 SV=1//2.22181e-131 && PF02585:GlcNAc-PI de-N-acetylase	-
G4123-orf05188	34.4739	2.33165	3.80557	1.05718e-05	4.11127e-05	dppB	G4123	3966491	3967426	-	936	protein_coding	gnl|BL_ORD_ID|106079 sp|P0AEF8|DPPB_ECOLI Dipeptide transport system permease protein DppB OS=Escherichia coli (strain K12) OX=83333 GN=dppB PE=1 SV=1//0 && PF00528:Binding-protein-dependent transport system inner membrane component	BPD_transp_1
G4123-orf04909	11.5061	76.7859	-2.7287	1.06247e-05	4.12857e-05	yhfZ	G4123	3758374	3759279	-	906	protein_coding	gnl|BL_ORD_ID|544749 sp|P45552|YHFZ_ECOLI Uncharacterized protein YhfZ OS=Escherichia coli (strain K12) OX=83333 GN=yhfZ PE=4 SV=3//0 && PF14502:Helix-turn-helix domain|PF14503:YhfZ C-terminal domain	-
G4123-orf04893	24.266	125.376	-2.365	1.06741e-05	4.14127e-05	nirC	G4123	3749144	3749950	+	807	protein_coding	gnl|BL_ORD_ID|270431 sp|P0AC27|NIRC_SHIFL Nitrite transporter NirC OS=Shigella flexneri OX=623 GN=nirC PE=3 SV=1//0 && PF01226:Formate/nitrite transporter	-
G4123-orf03095	128.896	26.6278	2.26874	1.06741e-05	4.14127e-05	-	G4123	2371341	2375129	+	3789	protein_coding	gnl|BL_ORD_ID|542751 sp|P33346|YEHI_ECOLI Uncharacterized protein YehI OS=Escherichia coli (strain K12) OX=83333 GN=yehI PE=4 SV=2//0 && PF13569:Domain of unknown function (DUF4132)|PF05406:WGR domain	WGR
G4123-orf05484	266.701	1009.41	-1.91988	1.06838e-05	4.14174e-05	rbsK	G4123	4192284	4193228	+	945	protein_coding	gnl|BL_ORD_ID|341397 sp|P0A9J6|RBSK_ECOLI Ribokinase OS=Escherichia coli (strain K12) OX=83333 GN=rbsK PE=1 SV=1//0 && PF00294:pfkB family carbohydrate kinase	PfkB
G4123-orf03891	165.899	36.8162	2.16728	1.07341e-05	4.15799e-05	csiR	G4123	2984641	2985303	+	663	protein_coding	gnl|BL_ORD_ID|79467 sp|P37338|CSIR_ECOLI HTH-type transcriptional repressor CsiR OS=Escherichia coli (strain K12) OX=83333 GN=csiR PE=4 SV=2//3.12671e-161 && PF07729:FCD domain|PF00392:Bacterial regulatory proteins, gntR family	FCD
G4123-orf04694	381.539	96.3788	1.98332	1.07899e-05	4.17634e-05	gltB	G4123	3608709	3613169	+	4461	protein_coding	gnl|BL_ORD_ID|155103 sp|P09831|GLTB_ECOLI Glutamate synthase [NADPH] large chain OS=Escherichia coli (strain K12) OX=83333 GN=gltB PE=1 SV=3//0 && PF00310:Glutamine amidotransferases class-II|PF01493:GXGXG motif|PF04898:Glutamate synthase central domain|PF01645:Conserved region in glutamate synthase	GATase_2
G4123-orf05273	107.205	429.458	-2.0013	1.08182e-05	4.18401e-05	yibK	G4123	4037065	4037538	+	474	protein_coding	gnl|BL_ORD_ID|481957 sp|P0AGJ7|TRML_ECOLI tRNA (cytidine(34)-2&apos;-O)-methyltransferase OS=Escherichia coli (strain K12) OX=83333 GN=trmL PE=1 SV=1//4.66943e-116 && PF00588:SpoU rRNA Methylase family	SpoU_methylase
G4123-orf06683	544.863	141.051	1.94851	1.11097e-05	4.29337e-05	-	G4123	5085083	5085415	+	333	protein_coding	gnl|BL_ORD_ID|172581 sp|Q9KMA6|HIGB2_VIBCH Toxin HigB-2 OS=Vibrio cholerae serotype O1 (strain ATCC 39315 / El Tor Inaba N16961) OX=243277 GN=higB-2 PE=1 SV=1//5.65968e-17 && PF06296:RelE toxin of RelE / RelB toxin-antitoxin system	-
G4123-orf02677	47.2337	6.25061	2.88869	1.11765e-05	4.31579e-05	yebB	G4123	2007133	2007735	+	603	protein_coding	gnl|BL_ORD_ID|542426 sp|P24238|YEBB_ECOLI Uncharacterized protein YebB OS=Escherichia coli (strain K12) OX=83333 GN=yebB PE=4 SV=2//2.99829e-146 && PF05708:Permuted papain-like amidase enzyme, YaeF/YiiX, C92 family	-
G4123-orf05530	90.6169	365.977	-2.01288	1.12382e-05	4.33624e-05	rffT	G4123	4231656	4232735	+	1080	protein_coding	gnl|BL_ORD_ID|509546 sp|Q1R4E3|WECF_ECOUT TDP-N-acetylfucosamine:lipid II N-acetylfucosaminyltransferase OS=Escherichia coli (strain UTI89 / UPEC) OX=364106 GN=wecF PE=3 SV=1//0 && PF07429:4-alpha-L-fucosyltransferase glycosyl transferase group 56	-
G4123-orf00023	179.935	41.5185	2.11159	1.13762e-05	4.38605e-05	aslA	G4123	17123	18616	+	1494	protein_coding	gnl|BL_ORD_ID|28295 sp|P15289|ARSA_HUMAN Arylsulfatase A OS=Homo sapiens OX=9606 GN=ARSA PE=1 SV=3//1.66286e-51 && PF00884:Sulfatase	Sulfatase
G4123-orf06195	1334.69	358.924	1.8943	1.1394e-05	4.38951e-05	sugE	G4123	4727668	4727985	+	318	protein_coding	gnl|BL_ORD_ID|447888 sp|Q8FAL8|SUGE_ECOL6 Quaternary ammonium compound-resistance protein SugE OS=Escherichia coli O6:H1 (strain CFT073 / ATCC 700928 / UPEC) OX=199310 GN=sugE PE=3 SV=2//2.91053e-51 && PF00893:Small Multidrug Resistance protein	-
G4123-orf03521	242.458	57.9766	2.0613	1.15079e-05	4.42992e-05	mntH	G4123	2706848	2708023	-	1176	protein_coding	gnl|BL_ORD_ID|243803 sp|Q3YZE0|MNTH_SHISS Divalent metal cation transporter MntH OS=Shigella sonnei (strain Ss046) OX=300269 GN=mntH PE=3 SV=1//0 && PF01566:Natural resistance-associated macrophage protein	-
G4123-orf06359	59.9935	9.38563	2.65724	1.16659e-05	4.48473e-05	idnO	G4123	4853288	4854052	-	765	protein_coding	gnl|BL_ORD_ID|187225 sp|P0A9P9|IDNO_ECOLI 5-keto-D-gluconate 5-reductase OS=Escherichia coli (strain K12) OX=83333 GN=idnO PE=1 SV=1//0 && PF00106:short chain dehydrogenase	adh_short
G4123-orf00239	2331.22	8473.52	-1.86184	1.16685e-05	4.48473e-05	frr	G4123	197796	198353	+	558	protein_coding	gnl|BL_ORD_ID|399467 sp|Q3Z5I6|RRF_SHISS Ribosome-recycling factor OS=Shigella sonnei (strain Ss046) OX=300269 GN=frr PE=3 SV=1//1.49445e-117 && PF01765:Ribosome recycling factor	-
G4123-orf05091	56.1655	7.81812	2.82164	1.16813e-05	4.48617e-05	yhiM	G4123	3891181	3892233	+	1053	protein_coding	gnl|BL_ORD_ID|544815 sp|P37630|YHIM_ECOLI Inner membrane protein YhiM OS=Escherichia coli (strain K12) OX=83333 GN=yhiM PE=1 SV=2//0 && PF10951:Protein of unknown function (DUF2776)	-
G4123-orf01987	86.7889	15.6555	2.45962	1.17463e-05	4.50764e-05	-	G4123	1507956	1509467	+	1512	protein_coding	gnl|BL_ORD_ID|117691 sp|P44927|EMRB_HAEIN Multidrug export protein EmrB OS=Haemophilus influenzae (strain ATCC 51907 / DSM 11121 / KW20 / Rd) OX=71421 GN=emrB PE=3 SV=1//1.2198e-50 && PF07690:Major Facilitator Superfamily	MFS_1
G4123-orf04691	357.295	1329.95	-1.89594	1.19851e-05	4.59568e-05	arcB	G4123	3604673	3607009	-	2337	protein_coding	gnl|BL_ORD_ID|20693 sp|P0AEC4|ARCB_SHIFL Aerobic respiration control sensor protein ArcB OS=Shigella flexneri OX=623 GN=arcB PE=3 SV=1//0 && PF00512:His Kinase A (phospho-acceptor) domain|PF02518:Histidine kinase-, DNA gyrase B-, and HSP90-like ATPase|PF01627:Hpt domain|PF00072:Response regulator receiver domain|PF00989:PAS fold	HATPase_c
G4123-orf03662	922.551	3364.48	-1.86659	1.21407e-05	4.65175e-05	hisS	G4123	2820921	2822195	-	1275	protein_coding	gnl|BL_ORD_ID|454834 sp|Q1R8L9|SYH_ECOUT Histidine--tRNA ligase OS=Escherichia coli (strain UTI89 / UPEC) OX=364106 GN=hisS PE=3 SV=1//0 && PF03129:Anticodon binding domain|PF13393:Histidyl-tRNA synthetase	HGTP_anticodon
G4123-orf02681	109.756	432.593	-1.97788	1.24566e-05	4.76906e-05	ntpA	G4123	2009062	2009439	-	378	protein_coding	gnl|BL_ORD_ID|279037 sp|P0AFC2|NUDB_SHIFL Dihydroneopterin triphosphate diphosphatase OS=Shigella flexneri OX=623 GN=nudB PE=3 SV=1//1.01711e-89 && PF00293:NUDIX domain	NUDIX
G4123-orf03308	11.5061	76.0021	-2.71393	1.25266e-05	4.79217e-05	yfbB	G4123	2546962	2547720	-	759	protein_coding	gnl|BL_ORD_ID|234076 sp|Q1R9F0|MENH_ECOUT 2-succinyl-6-hydroxy-2,4-cyclohexadiene-1-carboxylate synthase OS=Escherichia coli (strain UTI89 / UPEC) OX=364106 GN=menH PE=3 SV=1//0 && PF12697:Alpha/beta hydrolase family	-
G4123-orf01919	48.5097	211.585	-2.12291	1.26445e-05	4.83349e-05	-	G4123	1451893	1452066	-	174	protein_coding	gnl|BL_ORD_ID|541080 sp|Q32GP7|YCIZ_SHIDS UPF0509 protein YciZ OS=Shigella dysenteriae serotype 1 (strain Sd197) OX=300267 GN=yciZ PE=3 SV=1//3.24327e-35 && -	-
G4123-orf03867	22.99	0.764187	4.67299	1.26863e-05	4.83513e-05	ymfL	G4123	2968225	2968776	-	552	protein_coding	gnl|BL_ORD_ID|548700 sp|P75976|YMFL_ECOLI Uncharacterized protein YmfL OS=Escherichia coli (strain K12) OX=83333 GN=ymfL PE=4 SV=2//1.65773e-127 && -	-
G4123-orf06115	22.99	0.764187	4.67299	1.26863e-05	4.83513e-05	phnK	G4123	4671246	4672004	-	759	protein_coding	gnl|BL_ORD_ID|303505 sp|P16678|PHNK_ECOLI Putative phosphonates utilization ATP-binding protein PhnK OS=Escherichia coli (strain K12) OX=83333 GN=phnK PE=1 SV=1//0 && PF07673:Protein of unknown function (DUF1602)|PF00005:ABC transporter	ABC_tran
G4123-orf06122	22.99	1.38778e-17	7.57155	1.26863e-05	4.83513e-05	phnF	G4123	4674937	4675662	-	726	protein_coding	gnl|BL_ORD_ID|303491 sp|P16684|PHNF_ECOLI Probable transcriptional regulator PhnF OS=Escherichia coli (strain K12) OX=83333 GN=phnF PE=1 SV=1//2.03835e-180 && PF07702:UTRA domain|PF00392:Bacterial regulatory proteins, gntR family	UTRA
G4123-orf00156	22.99	116.755	-2.33994	1.26977e-05	4.83513e-05	-	G4123	126999	127289	+	291	protein_coding	gnl|BL_ORD_ID|193065 sp|Q03708|IMM7_ECOLX Colicin-E7 immunity protein OS=Escherichia coli OX=562 GN=imm PE=1 SV=2//7.78316e-18 && PF01320:Colicin immunity protein / pyocin immunity protein	-
G4123-orf00024	119.964	25.0603	2.25228	1.26977e-05	4.83513e-05	-	G4123	18745	20004	+	1260	protein_coding	-//- && -	-
G4123-orf00788	1228.78	4456.19	-1.85851	1.27122e-05	4.8369e-05	lipA	G4123	631194	632159	-	966	protein_coding	gnl|BL_ORD_ID|217912 sp|Q3Z4G4|LIPA_SHISS Lipoyl synthase OS=Shigella sonnei (strain Ss046) OX=300269 GN=lipA PE=3 SV=1//0 && PF04055:Radical SAM superfamily|PF16881:N-terminal domain of lipoyl synthase of Radical_SAM family	Radical_SAM
G4123-orf00808	205.454	777.428	-1.91946	1.27874e-05	4.86177e-05	holA	G4123	641917	642948	-	1032	protein_coding	gnl|BL_ORD_ID|178745 sp|P28630|HOLA_ECOLI DNA polymerase III subunit delta OS=Escherichia coli (strain K12) OX=83333 GN=holA PE=1 SV=1//0 && PF14840:Processivity clamp loader gamma complex DNA pol III C-term|PF06144:DNA polymerase III, delta subunit	-
G4123-orf04558	251.389	61.1115	2.03768	1.28313e-05	4.87472e-05	yhaL	G4123	3515254	3515421	+	168	protein_coding	gnl|BL_ORD_ID|544354 sp|P42625|YHAL_ECOLI Uncharacterized protein YhaL OS=Escherichia coli (strain K12) OX=83333 GN=yhaL PE=4 SV=2//1.29695e-30 && -	-
G4123-orf05861	247.562	927.902	-1.90583	1.3027e-05	4.94525e-05	purD	G4123	4487166	4488455	-	1290	protein_coding	gnl|BL_ORD_ID|326568 sp|Q8FB69|PUR2_ECOL6 Phosphoribosylamine--glycine ligase OS=Escherichia coli O6:H1 (strain CFT073 / ATCC 700928 / UPEC) OX=199310 GN=purD PE=3 SV=1//0 && PF01071:Phosphoribosylglycinamide synthetase, ATP-grasp (A) domain|PF02843:Phosphoribosylglycinamide synthetase, C domain|PF02844:Phosphoribosylglycinamide synthetase, N domain	-
G4123-orf05011	57.4415	243.718	-2.0834	1.31129e-05	4.97403e-05	yhhY	G4123	3837306	3837794	+	489	protein_coding	gnl|BL_ORD_ID|3217 sp|P46854|AAAT_ECOLI L-amino acid N-acetyltransferase AaaT OS=Escherichia coli (strain K12) OX=83333 GN=aaaT PE=1 SV=1//8.75876e-112 && PF13523:Acetyltransferase (GNAT) domain	-
G4123-orf06686	889.376	3228.89	-1.86008	1.33358e-05	5.0547e-05	yjjK	G4123	5085757	5087424	-	1668	protein_coding	gnl|BL_ORD_ID|122766 sp|P0A9W5|ETTA_SHIFL Energy-dependent translational throttle protein EttA OS=Shigella flexneri OX=623 GN=ettA PE=3 SV=2//0 && PF00005:ABC transporter|PF12848:ABC transporter	ABC_tran
G4123-orf01548	246.286	920.848	-1.90227	1.37399e-05	5.20389e-05	mfd	G4123	1201601	1205047	-	3447	protein_coding	gnl|BL_ORD_ID|236707 sp|P30958|MFD_ECOLI Transcription-repair-coupling factor OS=Escherichia coli (strain K12) OX=83333 GN=mfd PE=1 SV=2//0 && PF00271:Helicase conserved C-terminal domain|PF00270:DEAD/DEAH box helicase|PF02559:CarD-like/TRCF domain|PF03461:TRCF domain	DEAD
G4123-orf01704	42.1298	4.68306	3.13001	1.38101e-05	5.22646e-05	ymgE	G4123	1303780	1304034	+	255	protein_coding	gnl|BL_ORD_ID|548714 sp|P58767|YMGE_ECO27 UPF0410 protein YmgE OS=Escherichia coli O127:H6 (strain E2348/69 / EPEC) OX=574521 GN=ymgE PE=3 SV=2//1.36584e-39 && PF04226:Transglycosylase associated protein	-
G4123-orf03789	6333.95	22696.4	-1.84127	1.38632e-05	5.24253e-05	trmD	G4123	2922880	2923647	-	768	protein_coding	gnl|BL_ORD_ID|481500 sp|Q3YYN1|TRMD_SHISS tRNA (guanine-N(1)-)-methyltransferase OS=Shigella sonnei (strain Ss046) OX=300269 GN=trmD PE=3 SV=1//3.93483e-177 && PF01746:tRNA (Guanine-1)-methyltransferase	-
G4123-orf00233	17145.3	61374.4	-1.83982	1.38807e-05	5.2451e-05	rpsB	G4123	195063	195788	+	726	protein_coding	gnl|BL_ORD_ID|411134 sp|Q32JU0|RS2_SHIDS 30S ribosomal protein S2 OS=Shigella dysenteriae serotype 1 (strain Sd197) OX=300267 GN=rpsB PE=3 SV=1//0 && PF00318:Ribosomal protein S2	-
G4123-orf03169	93.1688	371.463	-1.99432	1.4059e-05	5.30843e-05	fruA	G4123	2433876	2435567	-	1692	protein_coding	gnl|BL_ORD_ID|324542 sp|P20966|PTFBC_ECOLI PTS system fructose-specific EIIB&apos;BC component OS=Escherichia coli (strain K12) OX=83333 GN=fruA PE=1 SV=1//0 && PF02378:Phosphotransferase system, EIIC|PF02302:PTS system, Lactose/Cellobiose specific IIB subunit	PTS_IIB
G4123-orf02930	62.5454	10.1694	2.60318	1.41028e-05	5.32091e-05	-	G4123	2237527	2238585	-	1059	protein_coding	gnl|BL_ORD_ID|178165 sp|Q56992|HMUU_YERPE Hemin transport system permease protein HmuU OS=Yersinia pestis OX=632 GN=hmuU PE=1 SV=2//1.36856e-17 && PF01032:FecCD transport family	-
G4123-orf00570	12188.1	43578.5	-1.83814	1.4165e-05	5.3403e-05	tig	G4123	458743	460032	+	1290	protein_coding	gnl|BL_ORD_ID|473125 sp|Q32JJ2|TIG_SHIDS Trigger factor OS=Shigella dysenteriae serotype 1 (strain Sd197) OX=300267 GN=tig PE=3 SV=1//0 && PF05697:Bacterial trigger factor protein (TF)|PF05698:Bacterial trigger factor protein (TF) C-terminus|PF00254:FKBP-type peptidyl-prolyl cis-trans isomerase	FKBP_C
G4123-orf06621	12.7821	78.3533	-2.60731	1.42143e-05	5.35477e-05	yjiX	G4123	5041870	5042073	-	204	protein_coding	gnl|BL_ORD_ID|547065 sp|P0ADD1|YJIX_SHIFL Uncharacterized protein YjiX OS=Shigella flexneri OX=623 GN=yjiX PE=4 SV=1//1.63674e-45 && PF04328:Protein of unknown function (DUF466)	-
G4123-orf05352	96.9967	385.57	-1.99004	1.42332e-05	5.3578e-05	yicL	G4123	4098404	4099327	+	924	protein_coding	gnl|BL_ORD_ID|545138 sp|P31437|YICL_ECOLI Uncharacterized inner membrane transporter YicL OS=Escherichia coli (strain K12) OX=83333 GN=yicL PE=1 SV=1//2.55469e-176 && PF00892:EamA-like transporter family	DUF6
G4123-orf04355	33.1979	3.11547	3.3541	1.47133e-05	5.53431e-05	epsE	G4123	3346467	3347960	-	1494	protein_coding	gnl|BL_ORD_ID|162987 sp|P37093|GSPE_VIBCH Type II secretion system protein E OS=Vibrio cholerae serotype O1 (strain ATCC 39315 / El Tor Inaba N16961) OX=243277 GN=epsE PE=1 SV=1//0 && PF00437:Type II/IV secretion system protein	-
G4123-orf00891	26.818	130.079	-2.27435	1.51308e-05	5.687e-05	ybgI	G4123	704649	705392	+	744	protein_coding	gnl|BL_ORD_ID|145654 sp|P0AFP6|GCH1L_ECOLI GTP cyclohydrolase 1 type 2 homolog OS=Escherichia coli (strain K12) OX=83333 GN=ybgI PE=1 SV=1//1.77015e-173 && PF01784:NIF3 (NGG1p interacting factor 3)	-
G4123-orf03627	282.013	1041.54	-1.88458	1.53294e-05	5.75727e-05	bcp	G4123	2784183	2784653	+	471	protein_coding	gnl|BL_ORD_ID|41822 sp|P0AE55|BCP_SHIFL Putative peroxiredoxin bcp OS=Shigella flexneri OX=623 GN=bcp PE=3 SV=1//1.70661e-115 && PF00578:AhpC/TSA family	-
G4123-orf05584	111.032	23.4928	2.23339	1.54023e-05	5.78025e-05	metE	G4123	4272065	4274326	+	2262	protein_coding	gnl|BL_ORD_ID|234968 sp|Q1R4A4|METE_ECOUT 5-methyltetrahydropteroyltriglutamate--homocysteine methyltransferase OS=Escherichia coli (strain UTI89 / UPEC) OX=364106 GN=metE PE=3 SV=1//0 && PF08267:Cobalamin-independent synthase, N-terminal domain|PF01717:Cobalamin-independent synthase, Catalytic domain	-
G4123-orf05881	1.38778e-17	25.844	-7.74198	1.57535e-05	5.89858e-05	-	G4123	4507502	4507822	+	321	protein_coding	-//- && -	-
G4123-orf03887	28.094	1.54781	4.06125	1.57535e-05	5.89858e-05	gabD	G4123	2980240	2981688	+	1449	protein_coding	gnl|BL_ORD_ID|142155 sp|P25526|GABD_ECOLI Succinate-semialdehyde dehydrogenase [NADP(+)] GabD OS=Escherichia coli (strain K12) OX=83333 GN=gabD PE=1 SV=1//0 && PF00171:Aldehyde dehydrogenase family	Aldedh
G4123-orf01616	28.094	1.54781	4.06125	1.57535e-05	5.89858e-05	rzpD	G4123	1245025	1245486	+	462	protein_coding	gnl|BL_ORD_ID|440224 sp|P27358|SPAN1_BPP21 Spanin, inner membrane subunit OS=Enterobacteria phage P21 OX=10711 GN=Rz PE=3 SV=1//9.53454e-108 && PF03245:Bacteriophage Rz lysis protein|PF06085:Lipoprotein Rz1 precursor	-
G4123-orf02644	146.76	32.8975	2.15225	1.58297e-05	5.92265e-05	yebW	G4123	1982934	1983125	+	192	protein_coding	gnl|BL_ORD_ID|542487 sp|P76275|YEBW_ECOLI Uncharacterized protein YebW OS=Escherichia coli (strain K12) OX=83333 GN=yebW PE=4 SV=2//1.13474e-40 && PF07358:Protein of unknown function (DUF1482)	-
G4123-orf00569	99.5487	389.489	-1.9672	1.59504e-05	5.95984e-05	-	G4123	458408	458596	+	189	protein_coding	-//- && -	-
G4123-orf00524	297.325	75.2184	1.98068	1.59558e-05	5.95984e-05	yajB	G4123	428087	428668	-	582	protein_coding	gnl|BL_ORD_ID|7252 sp|B7MD62|ACPH_ECO45 Acyl carrier protein phosphodiesterase OS=Escherichia coli O45:K1 (strain S88 / ExPEC) OX=585035 GN=acpH PE=3 SV=1//9.98144e-129 && PF04336:Protein of unknown function, DUF479	-
G4123-orf02422	666.08	2398.94	-1.8485	1.59654e-05	5.95984e-05	pheS	G4123	1829654	1830637	-	984	protein_coding	gnl|BL_ORD_ID|453245 sp|Q0T4S4|SYFA_SHIF8 Phenylalanine--tRNA ligase alpha subunit OS=Shigella flexneri serotype 5b (strain 8401) OX=373384 GN=pheS PE=3 SV=1//0 && PF02912:Aminoacyl tRNA synthetase class II, N-terminal domain|PF01409:tRNA synthetases class II core domain (F)	tRNA-synt_2d
G4123-orf02746	542.311	144.186	1.91006	1.59955e-05	5.96658e-05	sdiA	G4123	2053980	2054702	-	723	protein_coding	gnl|BL_ORD_ID|429635 sp|P07026|SDIA_ECOLI Regulatory protein SdiA OS=Escherichia coli (strain K12) OX=83333 GN=sdiA PE=1 SV=2//5.30033e-179 && PF00196:Bacterial regulatory proteins, luxR family|PF03472:Autoinducer binding domain	Autoind_bind
G4123-orf02585	204.179	49.3557	2.04516	1.62832e-05	6.06929e-05	yeaM	G4123	1941129	1941938	-	810	protein_coding	gnl|BL_ORD_ID|270290 sp|P76241|NIMR_ECOLI HTH-type transcriptional regulator NimR OS=Escherichia coli (strain K12) OX=83333 GN=nimR PE=2 SV=1//0 && PF12833:Helix-turn-helix domain	-
G4123-orf04494	1031.01	283.687	1.86111	1.68728e-05	6.28434e-05	cca	G4123	3463999	3465237	+	1239	protein_coding	gnl|BL_ORD_ID|54896 sp|Q1R6S5|CCA_ECOUT Multifunctional CCA protein OS=Escherichia coli (strain UTI89 / UPEC) OX=364106 GN=cca PE=3 SV=1//0 && PF01743:Poly A polymerase head domain|PF12627:Probable RNA and SrmB- binding site of polymerase A|PF01966:HD domain	HD
G4123-orf04299	414.714	1500.8	-1.85533	1.68976e-05	6.28882e-05	gshB	G4123	3303836	3304786	+	951	protein_coding	gnl|BL_ORD_ID|162740 sp|Q8FE30|GSHB_ECOL6 Glutathione synthetase OS=Escherichia coli O6:H1 (strain CFT073 / ATCC 700928 / UPEC) OX=199310 GN=gshB PE=3 SV=1//0 && PF02951:Prokaryotic glutathione synthetase, N-terminal domain|PF02955:Prokaryotic glutathione synthetase, ATP-grasp domain	-
G4123-orf01572	40.8538	178.669	-2.12639	1.6986e-05	6.31696e-05	-	G4123	1224910	1225371	-	462	protein_coding	gnl|BL_ORD_ID|279215 sp|P0AEI9|NUDJ_SHIFL Phosphatase NudJ OS=Shigella flexneri OX=623 GN=nudJ PE=3 SV=1//3.50998e-113 && PF00293:NUDIX domain	NUDIX
G4123-orf05840	37.0258	3.89927	3.19996	1.70381e-05	6.33155e-05	thiG	G4123	4474417	4475187	-	771	protein_coding	gnl|BL_ORD_ID|470697 sp|B7MIX6|THIG_ECO45 Thiazole synthase OS=Escherichia coli O45:K1 (strain S88 / ExPEC) OX=585035 GN=thiG PE=3 SV=1//0 && PF05690:Thiazole biosynthesis protein ThiG	-
G4123-orf06056	71.4772	288.389	-2.01117	1.70983e-05	6.34915e-05	yjcE	G4123	4627747	4629396	+	1650	protein_coding	gnl|BL_ORD_ID|546840 sp|P32703|YJCE_ECOLI Uncharacterized Na(+)/H(+) exchanger YjcE OS=Escherichia coli (strain K12) OX=83333 GN=yjcE PE=3 SV=1//0 && PF00999:Sodium/hydrogen exchanger family	Na_H_Exchanger
G4123-orf01361	61.2694	10.1694	2.57349	1.72465e-05	6.39934e-05	-	G4123	1074888	1075481	+	594	protein_coding	-//- && PF11726:Protein of unknown function (DUF3296)	-
G4123-orf02104	76.5811	14.0881	2.43008	1.74595e-05	6.47351e-05	narU	G4123	1597916	1599304	-	1389	protein_coding	gnl|BL_ORD_ID|263689 sp|P37758|NARU_ECOLI Nitrate/nitrite transporter NarU OS=Escherichia coli (strain K12) OX=83333 GN=narU PE=1 SV=3//0 && PF07690:Major Facilitator Superfamily	MFS_1
G4123-orf05476	181.211	673.194	-1.89287	1.84798e-05	6.84406e-05	ravA	G4123	4184602	4186098	-	1497	protein_coding	gnl|BL_ORD_ID|338962 sp|Q1R4I6|RAVA_ECOUT ATPase RavA OS=Escherichia coli (strain UTI89 / UPEC) OX=364106 GN=ravA PE=3 SV=2//0 && PF12592:Protein of unknown function (DUF3763)|PF07728:AAA domain (dynein-related subfamily)	AAA_5
G4123-orf03533	94.4448	18.7905	2.32026	1.84866e-05	6.84406e-05	xapB	G4123	2716603	2717859	-	1257	protein_coding	gnl|BL_ORD_ID|510832 sp|P45562|XAPB_ECOLI Xanthosine permease OS=Escherichia coli (strain K12) OX=83333 GN=xapB PE=1 SV=2//0 && PF03825:Nucleoside H+ symporter	Nuc_H_symport
G4123-orf05624	146.76	550.151	-1.90577	1.85251e-05	6.85318e-05	rmuC	G4123	4297897	4299324	+	1428	protein_coding	gnl|BL_ORD_ID|386211 sp|P0AG73|RMUC_SHIFL DNA recombination protein RmuC OS=Shigella flexneri OX=623 GN=rmuC PE=3 SV=1//0 && PF02646:RmuC family	-
G4123-orf01692	250.114	913.011	-1.8677	1.91244e-05	7.06959e-05	dsbB	G4123	1291769	1292299	-	531	protein_coding	gnl|BL_ORD_ID|106894 sp|Q1RCR1|DSBB_ECOUT Disulfide bond formation protein B OS=Escherichia coli (strain UTI89 / UPEC) OX=364106 GN=dsbB PE=3 SV=2//4.56459e-92 && PF02600:Disulfide bond formation protein DsbB	DsbB
Novel00017	572.935	155.158	1.88359	1.94983e-05	7.20242e-05	-	G4123	483541	483682	-	142	-	-	-
G4123-orf03511	21.714	0.764187	4.59097	1.95811e-05	7.21138e-05	ypdE	G4123	2699889	2700926	-	1038	protein_coding	gnl|BL_ORD_ID|550533 sp|P77585|YPDE_ECOLI Aminopeptidase YpdE OS=Escherichia coli (strain K12) OX=83333 GN=ypdE PE=1 SV=1//0 && PF05343:M42 glutamyl aminopeptidase	-
G4123-orf06579	21.714	0.764187	4.59097	1.95811e-05	7.21138e-05	gclA	G4123	5011771	5013510	-	1740	protein_coding	gnl|BL_ORD_ID|146279 sp|P0AEP7|GCL_ECOLI Glyoxylate carboligase OS=Escherichia coli (strain K12) OX=83333 GN=gcl PE=1 SV=2//0 && PF02776:Thiamine pyrophosphate enzyme, N-terminal TPP binding domain|PF02775:Thiamine pyrophosphate enzyme, C-terminal TPP binding domain|PF00205:Thiamine pyrophosphate enzyme, central domain	TPP_enzyme_N
G4123-orf00438	21.714	0.764187	4.59097	1.95811e-05	7.21138e-05	yahI	G4123	355358	356308	+	951	protein_coding	gnl|BL_ORD_ID|20790 sp|P77624|ARCM_ECOLI Carbamate kinase-like protein YahI OS=Escherichia coli (strain K12) OX=83333 GN=yahI PE=3 SV=1//0 && PF00696:Amino acid kinase family	AA_kinase
G4123-orf02002	21.714	0.764187	4.59097	1.95811e-05	7.21138e-05	-	G4123	1523627	1523743	-	117	protein_coding	-//- && -	-
G4123-orf00079	839.613	2966.35	-1.82079	1.99379e-05	7.33733e-05	imp	G4123	58076	60430	-	2355	protein_coding	gnl|BL_ORD_ID|221026 sp|Q1RGE3|LPTD_ECOUT LPS-assembly protein LptD OS=Escherichia coli (strain UTI89 / UPEC) OX=364106 GN=lptD PE=3 SV=1//0 && PF03968:OstA-like protein|PF04453:Organic solvent tolerance protein	-
[truncated: 1,488 more rows]
