# Supplementary material for: YbdO Promotes the Pathogenicity of Escherichia coli K1 by Regulating Capsule Synthesis
Source: Int J Mol Sci. 2022 May 16;23(10):5543. doi: 10.3390/ijms23105543 (PMC9141747; doi:10.3390/ijms23105543)
Supplement: Supplementary file 1 [file ijms-23-05543-s001.zip › ijms-1704989-supplementary/Supplementary Table S4. Expression of genes in the añybdO strain following HMBEC invasion relative to WT.xlsx]

## Sheet: Sheet1
gene_id	gene_name	del_ybdo	WT	log2FoldChange	pvalue	padj	gene_name	gene_chr	gene_start	gene_end	gene_strand	gene_length	gene_biotype	gene_description	tf_family
W817_03420	ybdN	142.474	8.90712	3.97764	6.53515e-12	2.52765e-08	W817_03420	NC_999999999.1	603438	604658	-	1221	protein_coding	hypothetical protein && PF01507:Phosphoadenosine phosphosulfate reductase family|PF11922:Domain of unknown function (DUF3440)	-
W817_01695	yafD	21.529	276.057	-3.6752	1.0447e-11	2.52765e-08	W817_01695	NC_999999999.1	230759	231559	+	801	protein_coding	hypothetical protein && PF03372:Endonuclease/Exonuclease/phosphatase family	Exo_endo_phos
W817_00700	dnaJ	1.38778e-17	58.0216	-8.92413	6.58751e-10	1.06257e-06	W817_00700	NC_999999999.1	9097	10227	+	1131	protein_coding	molecular chaperone DnaJ && PF01556:DnaJ C terminal domain|PF00684:DnaJ central domain|PF00226:DnaJ domain	DnaJ_C
Novel00935	none	33.6236	2.20913	3.84134	2.58666e-06	0.00312922	-	NC_999999999.1	606023	606385	+	363	-	PF13098:Thioredoxin-like domain	-
W817_10700	cheA	25.5605	139.878	-2.44846	3.39504e-06	0.00328571	W817_10700	NC_999999999.1	2017043	2019007	-	1965	protein_coding	chemotaxis protein CheA && PF01627:Hpt domain|PF09078:CheY binding|PF01584:CheW-like domain|PF02518:Histidine kinase-, DNA gyrase B-, and HSP90-like ATPase|PF02895:Signal transducing histidine kinase, homodimeric domain	Hpt
Novel00717	none	4.05913	42.3944	-3.35709	1.86809e-05	0.0150661	-	NC_999999999.1	3893612	3895031	-	1420	-	PF00593:TonB dependent receptor|PF07715:TonB-dependent Receptor Plug Domain	-
W817_10695	cheW	1.38778e-17	23.0464	-7.59742	4.95961e-05	0.0342851	W817_10695	NC_999999999.1	2016519	2017022	-	504	protein_coding	purine-binding chemotaxis protein && PF01584:CheW-like domain	-
W817_06610	none	32.2797	116.809	-1.85311	0.000379058	0.229283	W817_06610	NC_999999999.1	1230460	1231017	-	558	protein_coding	hypothetical protein && -	-
W817_10710	motA	64.5317	191.968	-1.5718	0.000929956	0.500006	W817_10710	NC_999999999.1	2019934	2020821	-	888	protein_coding	flagellar motor protein MotA && PF01618:MotA/TolQ/ExbB proton channel family	-
W817_16835	none	21.529	75.137	-1.79981	0.00149042	0.721213	W817_16835	NC_999999999.1	3321131	3322170	-	1040	protein_coding	- && PF03102:NeuB family	-
W817_00325	none	14.8098	55.7891	-1.90816	0.0017297	0.760909	W817_00325	NC_999999999.1	5148080	5149252	-	1173	protein_coding	integrase && PF00665:Integrase core domain	rve
Novel00156	none	36.3113	107.88	-1.56918	0.00241436	0.841617	-	NC_999999999.1	678008	678611	-	604	-	PF01475:Ferric uptake regulator family	-
W817_14155	nlpB	1.38778e-17	10.3955	-6.4596	0.00243493	0.841617	W817_14155	NC_999999999.1	2766543	2767577	-	1035	protein_coding	lipoprotein && PF06804:NlpB/DapX lipoprotein	-
W817_07615	G4123-orf01857	12.1221	1.38778e-17	6.67258	0.00243493	0.841617	W817_07615	NC_999999999.1	1401671	1404244	+	2574	protein_coding	hypothetical protein && PF09718:Lambda phage tail tape-measure protein (Tape_meas_lam_C)|PF06791:Prophage tail length tape measure protein	-
W817_04355	ybiI	9.43437	37.9295	-1.99868	0.00289243	0.933099	W817_04355	NC_999999999.1	785042	785308	-	267	protein_coding	hypothetical protein && -	-
W817_21135	rffA	73.9385	25.2788	1.54211	0.00347918	0.939133	W817_21135	NC_999999999.1	4214022	4215152	+	1131	protein_coding	TDP-4-oxo-6-deoxy-D-glucose aminotransferase && PF01041:DegT/DnrJ/EryC1/StrS aminotransferase family	-
W817_16820	neuE	10.7782	41.6503	-1.94283	0.00355334	0.939133	W817_16820	NC_999999999.1	3317562	3318710	-	1149	protein_coding	polysialic acid biosynthesis protein && -	-
W817_22425	aceA	75.2824	26.023	1.52643	0.00364819	0.939133	W817_22425	NC_999999999.1	4484373	4485677	+	1305	protein_coding	isocitrate lyase && PF00463:Isocitrate lyase family	-
W817_25305	G4123-orf06683	212.353	511.207	-1.26723	0.00368744	0.939133	W817_25305	NC_999999999.1	5068783	5069115	+	333	protein_coding	toxin RelE && PF06296:RelE toxin of RelE / RelB toxin-antitoxin system	-
W817_17585	sstT	10.7782	0.720879	3.65342	0.00417417	0.940966	W817_17585	NC_999999999.1	3485557	3486801	+	1245	protein_coding	serine/threonine transporter && PF00375:Sodium:dicarboxylate symporter family	SDF
W817_02275	none	10.7782	40.9061	-1.91691	0.00434191	0.940966	W817_02275	NC_999999999.1	359612	359857	+	246	protein_coding	hypothetical protein && -	-
W817_03435	ahpC	45.7181	13.3722	1.76116	0.00468829	0.940966	W817_03435	NC_999999999.1	607030	607593	+	564	protein_coding	alkyl hydroperoxide reductase subunit C && PF10417:C-terminal domain of 1-Cys peroxiredoxin|PF00578:AhpC/TSA family	-
W817_10705	none	44.3743	117.553	-1.40428	0.00512084	0.940966	motB	NC_999999999.1	2019012	2019937	-	926	protein_coding	- && PF00691:OmpA family	-
W817_13665	none	8.09053	33.4646	-2.03809	0.00512978	0.940966	emrB	NC_999999999.1	2661022	2662560	-	1539	protein_coding	multidrug resistance protein B && PF07690:Major Facilitator Superfamily	MFS_1
W817_02820	ybaZ	26.9044	76.6253	-1.50773	0.00522757	0.940966	W817_02820	NC_999999999.1	474350	474661	-	312	protein_coding	methylated-DNA--protein-cysteine methyltransferase && PF01035:6-O-methylguanine DNA methyltransferase, DNA binding domain	DNA_binding_1
W817_11750	wbdM	26.9044	76.6253	-1.50773	0.00522757	0.940966	W817_11750	NC_999999999.1	2260480	2261586	-	1107	protein_coding	glycosyl transferase family 1 && PF00534:Glycosyl transferases group 1|PF13439:Glycosyltransferase Family 4	Glycos_transf_1
Novel00106	none	56.4688	18.5814	1.59495	0.00529608	0.940966	-	NC_999999999.1	443180	443595	+	416	-	PF04461:Protein of unknown function (DUF520)	-
W817_07705	trpA	83.3453	31.2321	1.41112	0.00555752	0.940966	W817_07705	NC_999999999.1	1418544	1419350	-	807	protein_coding	tryptophan synthase subunit alpha && PF00290:Tryptophan synthase alpha chain	-
W817_01690	yafC	14.8098	49.0918	-1.72415	0.00563919	0.940966	W817_01690	NC_999999999.1	229604	230518	-	915	protein_coding	LysR family transcripitonal regulator && PF03466:LysR substrate binding domain|PF00126:Bacterial regulatory helix-turn-helix protein, lysR family	LysR_substrate
W817_09995	G4123-orf02535	38.9989	11.8839	1.70066	0.00606867	0.975837	W817_09995	NC_999999999.1	1893479	1894795	-	1317	protein_coding	terminase && PF03237:Terminase-like family	-
W817_00900	none	61.8441	22.3022	1.46443	0.00695566	0.975837	pdxA	NC_999999999.1	50503	51492	-	990	protein_coding	4-hydroxythreonine-4-phosphate dehydrogenase && PF04166:Pyridoxal phosphate biosynthetic protein PdxA	-
W817_01680	none	1.38778e-17	8.90712	-6.23994	0.00724341	0.975837	W817_01680	NC_999999999.1	228565	228641	+	77	protein_coding	tRNA-Asp && -	-
Novel00895	none	1.38778e-17	8.90712	-6.23994	0.00724341	0.975837	-	NC_999999999.1	4851762	4852082	-	321	-	PF03628:PapG chaperone-binding domain	-
W817_10965	fliK	9.43437	0.720879	3.46304	0.00724341	0.975837	W817_10965	NC_999999999.1	2063625	2064752	+	1128	protein_coding	flagellar hook-length control protein && PF02120:Flagellar hook-length control protein FliK	-
W817_20105	none	9.43437	1.38778e-17	6.31404	0.00724341	0.975837	sgbH	NC_999999999.1	3994161	3994823	+	663	protein_coding	3-keto-L-gulonate-6-phosphate decarboxylase && PF00215:Orotidine 5'-phosphate decarboxylase / HUMPS family	-
W817_04010	ybgE	416.614	186.015	1.16251	0.00749452	0.975837	W817_04010	NC_999999999.1	722267	722560	+	294	protein_coding	hypothetical protein && -	-
W817_16830	neuA	22.8728	64.7189	-1.49792	0.00761025	0.975837	W817_16830	NC_999999999.1	3319875	3321131	-	1257	protein_coding	N-acylneuraminate cytidylyltransferase && PF02348:Cytidylyltransferase	CTP_transf_3
W817_15785	chpR	33.6236	88.5317	-1.39509	0.00769874	0.975837	W817_15785	NC_999999999.1	3084648	3084896	-	249	protein_coding	antitoxin MazE && -	-
W817_19355	ugpA	16.1536	2.20913	2.78798	0.00786477	0.975837	W817_19355	NC_999999999.1	3830162	3831049	-	888	protein_coding	glycerol-3-phosphate transporter permease && PF00528:Binding-protein-dependent transport system inner membrane component	BPD_transp_1
W817_01640	metI	5.4029	24.5347	-2.16694	0.00813533	0.984172	W817_01640	NC_999999999.1	220600	221253	-	654	protein_coding	methionine ABC transporter permease && PF00528:Binding-protein-dependent transport system inner membrane component	BPD_transp_1
W817_25205	none	12.1221	40.1619	-1.72236	0.00835646	0.986266	rimI	NC_999999999.1	5048583	5049029	+	447	protein_coding	alanine acetyltransferase && PF00583:Acetyltransferase (GNAT) family	Acetyltransf_1
W817_08725	hipB	17.4975	52.8125	-1.59003	0.00878145	1	W817_08725	NC_999999999.1	1645169	1645435	-	267	protein_coding	antitoxin && -	-
W817_21430	yahE	22.8728	5.93033	1.91896	0.00973269	1	W817_21430	NC_999999999.1	4273325	4274185	-	861	protein_coding	hypothetical protein && PF11392:Protein of unknown function (DUF2877)	-
W817_01140	none	37.6551	95.229	-1.33719	0.00987434	1	coaE	NC_999999999.1	109801	110421	-	621	protein_coding	dephospho-CoA kinase && PF01121:Dephospho-CoA kinase	-
W817_08590	ydeM	2.71546	16.3489	-2.55438	0.0100337	1	W817_08590	NC_999999999.1	1620419	1621576	-	1158	protein_coding	radical SAM protein && PF13353:4Fe-4S single cluster domain|PF13186:Iron-sulfur cluster-binding domain|PF04055:Radical SAM superfamily	Radical_SAM
W817_24345	none	5.4029	23.7905	-2.12277	0.0108117	1	W817_24345	NC_999999999.1	4869063	4869611	-	549	protein_coding	F17 fimbrial protein && PF16970:Type-1 fimbrial protein, A	-
W817_23505	none	5.4029	23.0464	-2.0772	0.0108117	1	W817_23505	NC_999999999.1	4698155	4698230	-	76	protein_coding	tRNA-Phe && -	-
W817_16815	neuS	29.5921	76.6253	-1.37081	0.0109942	1	W817_16815	NC_999999999.1	3316343	3317572	-	1230	protein_coding	alpha-2%2C8-polysialyltransferase && PF07388:Alpha-2,8-polysialyltransferase (POLYST)	-
W817_18635	none	474.398	1001.6	-1.07806	0.0110257	1	rplX	NC_999999999.1	3684332	3684646	-	315	protein_coding	50S ribosomal protein L24 && -	-
Novel00803	none	20.1852	4.4419	2.14498	0.011803	1	-	NC_999999999.1	4360569	4361336	-	768	-	PF00072:Response regulator receiver domain|PF00486:Transcriptional regulatory protein, C terminal	-
W817_07970	ycjQ	14.8098	2.20913	2.66342	0.0118324	1	W817_07970	NC_999999999.1	1475460	1476512	+	1053	protein_coding	alcohol dehydrogenase && PF00107:Zinc-binding dehydrogenase	ADH_zinc_N
W817_01710	gloB	12.1221	38.6736	-1.66808	0.0123028	1	W817_01710	NC_999999999.1	233884	234639	-	756	protein_coding	hydroxyacylglutathione hydrolase && PF00753:Metallo-beta-lactamase superfamily|PF16123:Hydroxyacylglutathione hydrolase C-terminus	Lactamase_B
W817_13340	ant	12.1221	38.6736	-1.66808	0.0123028	1	W817_13340	NC_999999999.1	2622039	2622962	-	924	protein_coding	antirepressor && PF10547:P22_AR N-terminal domain|PF10548:P22AR C-terminal domain	-
W817_05105	ycaC	1.38778e-17	7.41874	-5.98071	0.0127308	1	W817_05105	NC_999999999.1	933458	934084	-	627	protein_coding	hypothetical protein && PF00857:Isochorismatase family	Isochorismatase
W817_16310	ygfJ	1.38778e-17	7.41874	-5.98071	0.0127308	1	W817_16310	NC_999999999.1	3212918	3213496	+	579	protein_coding	Molybdenum cofactor cytidylyltransferase && PF12804:MobA-like NTP transferase domain	-
W817_08510	none	44.3743	105.647	-1.25041	0.0134523	1	W817_08510	NC_999999999.1	1600446	1600724	-	279	protein_coding	addiction module killer protein && -	-
W817_06965	none	9.43437	31.2321	-1.71955	0.013705	1	W817_06965	NC_999999999.1	1281707	1282108	-	402	protein_coding	Inhibitor of g-type lysozyme && PF04151:Bacterial pre-peptidase C-terminal domain	PPC
W817_06485	hflD	40.3428	95.229	-1.23796	0.0143592	1	W817_06485	NC_999999999.1	1217746	1218387	-	642	protein_coding	lysogenization regulator && PF04356:Protein of unknown function (DUF489)	-
W817_23025	none	10.7782	34.9529	-1.69086	0.0145837	1	sucC	NC_999999999.1	4593403	4594572	+	1170	protein_coding	malate--CoA ligase subunit beta && PF00549:CoA-ligase|PF08442:ATP-grasp domain	-
W817_02580	none	12.1221	37.1853	-1.61167	0.014931	1	yajC	NC_999999999.1	425914	426246	+	333	protein_coding	preprotein translocase subunit YajC && PF02699:Preprotein translocase subunit	-
W817_13360	G4123-orf03426	30.9359	75.8812	-1.29287	0.0153136	1	W817_13360	NC_999999999.1	2624044	2624643	+	600	protein_coding	hypothetical protein && -	-
W817_00625	none	45.7181	16.3489	1.47398	0.0157099	1	W817_00625	NC_999999999.1	5198199	5198945	+	747	protein_coding	conjugal transfer protein TraX && PF05857:TraX protein	-
W817_20630	ibpB	47.0619	107.88	-1.19587	0.015841	1	W817_20630	NC_999999999.1	4106922	4107350	-	429	protein_coding	heat shock chaperone IbpB && PF00011:Hsp20/alpha crystallin family	-
W817_03445	ahpF	162.631	75.137	1.1121	0.0160527	1	W817_03445	NC_999999999.1	607764	609329	+	1566	protein_coding	alkyl hydroperoxide reductase subunit F && PF07992:Pyridine nucleotide-disulphide oxidoreductase|PF13192:Thioredoxin domain	Pyr_redox_2
W817_09265	sodB	17.4975	46.8593	-1.41798	0.0160701	1	W817_09265	NC_999999999.1	1752315	1752896	+	582	protein_coding	superoxide dismutase && PF00081:Iron/manganese superoxide dismutases, alpha-hairpin domain|PF02777:Iron/manganese superoxide dismutases, C-terminal domain	-
W817_05560	wrbA	18.8413	51.3242	-1.44269	0.0163423	1	W817_05560	NC_999999999.1	1035115	1035711	-	597	protein_coding	NAD(P)H:quinone oxidoreductase && PF03358:NADPH-dependent FMN reductase	FMN_red
W817_05445	hyaB	18.8413	4.4419	2.04605	0.0164929	1	W817_05445	NC_999999999.1	1011370	1013163	+	1794	protein_coding	hydrogenase 1 large subunit && PF00374:Nickel-dependent hydrogenase	-
W817_04225	none	1.37189	12.628	-3.12523	0.0178622	1	bioD	NC_999999999.1	759579	760256	+	678	protein_coding	dithiobiotin synthetase && PF13500:AAA domain	-
W817_10605	yecN	4.05913	19.3255	-2.22947	0.0180032	1	W817_10605	NC_999999999.1	1998049	1998444	+	396	protein_coding	membrane protein && PF01124:MAPEG family	-
W817_13940	cysU	61.8441	25.2788	1.28476	0.0190472	1	W817_13940	NC_999999999.1	2719616	2720449	-	834	protein_coding	sulfate/thiosulfate transporter subunit && PF00528:Binding-protein-dependent transport system inner membrane component	BPD_transp_1
W817_24185	idnD	22.8728	6.67454	1.7522	0.0191374	1	W817_24185	NC_999999999.1	4837785	4838816	-	1032	protein_coding	L-idonate 5-dehydrogenase && PF08240:Alcohol dehydrogenase GroES-like domain|PF00107:Zinc-binding dehydrogenase	ADH_N
W817_00270	none	61.8441	134.669	-1.12209	0.0192849	1	W817_00270	NC_999999999.1	5139681	5139956	-	276	protein_coding	hypothetical protein && -	-
W817_09840	ydjF	84.6892	178.573	-1.07585	0.0203893	1	W817_09840	NC_999999999.1	1867503	1868261	-	759	protein_coding	DeoR family transcriptional regulator && PF00455:DeoR C terminal sensor domain|PF08220:DeoR-like helix-turn-helix domain	DeoR
W817_21525	none	2.71546	14.8605	-2.41792	0.0209521	1	rfaH	NC_999999999.1	4289641	4290129	-	489	protein_coding	transcriptional regulator && PF02357:Transcription termination factor nusG	-
W817_14720	yfiO	2.71546	14.1164	-2.34453	0.0209521	1	W817_14720	NC_999999999.1	2899457	2900194	+	738	protein_coding	outer membrane biogenesis protein BamD && PF13525:Outer membrane lipoprotein	-
W817_17505	yqjI	2.71546	14.1164	-2.34453	0.0209521	1	W817_17505	NC_999999999.1	3463661	3464284	+	624	protein_coding	transcriptional regulator && PF03551:Transcriptional regulator PadR-like family	PadR
W817_20040	bax	9.43437	29.7438	-1.64943	0.0214439	1	W817_20040	NC_999999999.1	3981007	3981831	-	825	protein_coding	hypothetical protein && PF01832:Mannosyl-glycoprotein endo-beta-N-acetylglucosaminidase	-
W817_11190	G4123-orf02848	10.7782	1.46485	2.75703	0.0215665	1	W817_11190	NC_999999999.1	2120286	2120861	+	576	protein_coding	invasin && PF11924:Invasin beta-domain of outer membrane	-
W817_15415	norW	34.9674	12.628	1.45701	0.0218722	1	W817_15415	NC_999999999.1	3011409	3012542	+	1134	protein_coding	NADH:flavorubredoxin oxidoreductase && PF07992:Pyridine nucleotide-disulphide oxidoreductase	Pyr_redox_2
W817_20975	yieP	86.033	178.573	-1.05317	0.022347	1	W817_20975	NC_999999999.1	4180386	4181078	-	693	protein_coding	GntR family transcriptional regulator && PF00392:Bacterial regulatory proteins, gntR family|PF07729:FCD domain	FCD
W817_00155	none	88.7207	40.1619	1.13985	0.0225359	1	W817_00155	NC_999999999.1	5115399	5116154	-	756	protein_coding	ATPase AAA && PF01695:IstB-like ATP binding protein	-
W817_18760	pshM	1.38778e-17	6.67454	-5.83125	0.0226768	1	W817_18760	NC_999999999.1	3701979	3702440	+	462	protein_coding	general secretion pathway protein M && PF04612:Type II secretion system (T2SS), protein M	-
W817_06815	G4123-orf01645	8.09053	0.720879	3.24367	0.0226768	1	W817_06815	NC_999999999.1	1257115	1257687	+	573	protein_coding	tail assembly protein && PF06805:Bacteriophage lambda tail assembly protein I	-
W817_14035	eutJ	8.09053	0.720879	3.24367	0.0226768	1	W817_14035	NC_999999999.1	2738261	2739097	-	837	protein_coding	ethanolamine utilization protein EutJ && PF14450:Cell division protein FtsA	-
W817_16265	xdhC	8.09053	0.720879	3.24367	0.0226768	1	W817_16265	NC_999999999.1	3201428	3201907	+	480	protein_coding	xanthine dehydrogenase && PF00111:2Fe-2S iron-sulfur cluster binding domain|PF01799:[2Fe-2S] binding domain	Fer2
W817_18425	yhdV	8.09053	0.720879	3.24367	0.0226768	1	W817_18425	NC_999999999.1	3655423	3655644	+	222	protein_coding	membrane protein && -	-
W817_22555	yjbA	76.6262	160.714	-1.06813	0.0230749	1	W817_22555	NC_999999999.1	4511852	4512262	+	411	protein_coding	phosphate-starvation-inducible protein PsiE && PF06146:Phosphate-starvation-inducible E	-
W817_17310	none	26.9044	63.9748	-1.24794	0.024056	1	nudF	NC_999999999.1	3422103	3422732	-	630	protein_coding	ADP-ribose pyrophosphatase && PF00293:NUDIX domain	NUDIX
W817_00600	none	4.05913	18.5814	-2.17324	0.0245106	1	W817_00600	NC_999999999.1	5188830	5188994	+	165	protein_coding	traS && -	-
W817_13800	none	60.5003	25.2788	1.25312	0.0245632	1	W817_13800	NC_999999999.1	2697078	2697153	-	76	protein_coding	tRNA-Ala && -	-
W817_23195	yddQ	5.4029	20.8139	-1.93115	0.0254753	1	W817_23195	NC_999999999.1	4631154	4631987	-	834	protein_coding	peptide ABC transporter permease && PF00528:Binding-protein-dependent transport system inner membrane component|PF12911:N-terminal TM domain of oligopeptide transport permease C	BPD_transp_1
W817_01855	aec7	5.4029	20.0697	-1.87899	0.0254753	1	W817_01855	NC_999999999.1	266022	266534	+	513	protein_coding	conjugative transfer protein && PF11072:Protein of unknown function (DUF2859)	-
W817_13930	cysA	112.91	53.5567	1.07339	0.0262816	1	W817_13930	NC_999999999.1	2717654	2718751	-	1098	protein_coding	sulfate ABC transporter ATP-binding protein && PF00005:ABC transporter|PF12857:TOBE-like domain	ABC_tran
W817_19705	yhiD	6.7467	24.5347	-1.85132	0.0264977	1	W817_19705	NC_999999999.1	3900926	3901573	-	648	protein_coding	magnesium transporter ATPase && PF02308:MgtC family	-
W817_09360	ydhY	25.5605	8.90712	1.50318	0.0264977	1	W817_09360	NC_999999999.1	1770772	1771398	-	627	protein_coding	hypothetical protein && PF13247:4Fe-4S dicluster domain	-
Novel00737	none	40.3428	87.7875	-1.12076	0.0265988	1	-	NC_999999999.1	4058844	4060378	+	1535	-	PF01192:RNA polymerase Rpb6|PF13328:HD domain|PF00625:Guanylate kinase	-
Novel00431	none	36.3113	13.3722	1.42956	0.0266824	1	-	NC_999999999.1	2582177	2583272	-	1096	-	PF05036:Sporulation related domain	-
W817_21330	none	9.43437	28.2555	-1.57574	0.0268201	1	rhtB	NC_999999999.1	4252315	4252935	-	621	protein_coding	threonine transporter RhtB && PF01810:LysE type translocator	-
W817_03785	none	32.2797	11.8839	1.42856	0.0268319	1	pdxA	NC_999999999.1	672069	673055	+	987	protein_coding	4-hydroxythreonine-4-phosphate dehydrogenase && PF04166:Pyridoxal phosphate biosynthetic protein PdxA	-
W817_14460	hmp	57.8126	122.018	-1.07703	0.0269941	1	W817_14460	NC_999999999.1	2846675	2847865	+	1191	protein_coding	bifunctional nitric oxide dioxygenase/dihydropteridine reductase 2 && PF00042:Globin|PF00175:Oxidoreductase NAD-binding domain|PF00970:Oxidoreductase FAD-binding domain	NAD_binding_1
W817_12950	yfbL	1.37189	11.8839	-3.03862	0.0270427	1	W817_12950	NC_999999999.1	2539668	2540639	+	972	protein_coding	hypothetical protein && PF04389:Peptidase family M28	-
W817_10375	G4123-orf02631	1.37189	11.1397	-2.94646	0.0270427	1	W817_10375	NC_999999999.1	1954776	1955015	+	240	protein_coding	membrane protein && -	-
W817_16610	G4123-orf04281	1.37189	11.1397	-2.94646	0.0270427	1	W817_16610	NC_999999999.1	3274371	3275279	+	909	protein_coding	SPFH domain protein && PF01145:SPFH domain / Band 7 family	-
W817_01685	none	47.0619	101.182	-1.10353	0.027282	1	dkgB	NC_999999999.1	228804	229607	+	804	protein_coding	2%2C5-diketo-D-gluconic acid reductase && PF00248:Aldo/keto reductase family	Aldo_ket_red
W817_03190	ybcJ	59.1564	26.023	1.17913	0.0278877	1	W817_03190	NC_999999999.1	551912	552124	-	213	protein_coding	ribosome-associated protein && -	-
W817_07830	osmB	52.4373	110.856	-1.07935	0.0300436	1	W817_07830	NC_999999999.1	1445223	1445441	-	219	protein_coding	lipoprotein && -	-
W817_15770	none	2.71546	13.3722	-2.2672	0.0303481	1	pyrG	NC_999999999.1	3081585	3083222	-	1638	protein_coding	CTP synthetase && PF00117:Glutamine amidotransferase class-I|PF06418:CTP synthase N-terminus	CTP_synth_N
W817_23785	yjfN	2.71546	13.3722	-2.2672	0.0303481	1	W817_23785	NC_999999999.1	4751228	4751503	-	276	protein_coding	hypothetical protein && -	-
W817_20560	uhpC	137.098	67.6955	1.01603	0.0306252	1	W817_20560	NC_999999999.1	4092211	4093530	-	1320	protein_coding	regulatory protein && PF07690:Major Facilitator Superfamily	MFS_1
W817_18370	yhdT	43.0304	17.8372	1.26209	0.0306957	1	W817_18370	NC_999999999.1	3644408	3644650	+	243	protein_coding	membrane protein && -	-
W817_05905	none	25.5605	60.254	-1.23535	0.030798	1	W817_05905	NC_999999999.1	1111675	1112304	-	630	protein_coding	- && PF10026:Predicted Zn-dependent protease (DUF2268)	-
W817_08490	fdnG	104.847	50.5801	1.04886	0.0311985	1	W817_08490	NC_999999999.1	1595979	1598390	+	2412	protein_coding	formate dehydrogenase subunit alpha && PF00384:Molybdopterin oxidoreductase|PF01568:Molydopterin dinucleotide binding domain	-
W817_17850	yraR	60.5003	26.7672	1.17103	0.031216	1	W817_17850	NC_999999999.1	3537127	3537762	-	636	protein_coding	hypothetical protein && PF13460:NAD(P)H-binding	-
W817_21555	yigZ	60.5003	26.7672	1.17103	0.031216	1	W817_21555	NC_999999999.1	4297702	4298316	+	615	protein_coding	hypothetical protein && PF09186:Domain of unknown function (DUF1949)|PF01205:Uncharacterized protein family UPF0029	-
W817_09145	rsxE	75.2824	34.9529	1.10281	0.0313993	1	W817_09145	NC_999999999.1	1732155	1732850	+	696	protein_coding	elongation factor G && PF02508:Rnf-Nqr subunit, membrane protein	-
W817_05255	ompF	24.2167	55.7891	-1.20218	0.0316557	1	W817_05255	NC_999999999.1	971024	972112	-	1089	protein_coding	outer membrane phosphoporin protein E && PF00267:Gram-negative porin	Porin_1
W817_10305	yeaB	24.2167	55.7891	-1.20218	0.0316557	1	W817_10305	NC_999999999.1	1942021	1942599	+	579	protein_coding	NUDIX hydrolase && PF00293:NUDIX domain	NUDIX
W817_22940	G4123-orf06010	13.4659	35.697	-1.40238	0.0319423	1	W817_22940	NC_999999999.1	4571354	4572451	-	1098	protein_coding	integrase && PF00589:Phage integrase family	Phage_integrase
W817_24495	G4123-orf06438	13.4659	34.9529	-1.37211	0.0319423	1	W817_24495	NC_999999999.1	4903346	4904392	-	1047	protein_coding	DNA-cytosine methyltransferase && PF00145:C-5 cytosine-specific DNA methylase	DNA_methylase
W817_20570	uhpA	34.9674	13.3722	1.3753	0.0323643	1	W817_20570	NC_999999999.1	4095042	4095632	-	591	protein_coding	transcriptional regulator && PF00196:Bacterial regulatory proteins, luxR family|PF00072:Response regulator receiver domain	Response_reg
W817_02520	yajF	10.7782	31.2321	-1.52917	0.0327785	1	W817_02520	NC_999999999.1	408625	409533	+	909	protein_coding	fructokinase && PF00480:ROK family	ROK
W817_20450	G4123-orf05335	30.9359	11.8839	1.36739	0.0331737	1	W817_20450	NC_999999999.1	4069493	4070173	-	681	protein_coding	D-lyxose isomerase && PF07385:Protein of unknown function (DUF1498)	DUF1498
W817_24235	papX	4.05913	17.8372	-2.11473	0.0333763	1	W817_24235	NC_999999999.1	4850990	4851490	-	501	protein_coding	transcriptional regulator && PF01047:MarR family	MarR
W817_12330	yeiA	18.8413	5.18612	1.82905	0.0333763	1	W817_12330	NC_999999999.1	2395599	2396834	+	1236	protein_coding	dihydropyrimidine dehydrogenase && PF14697:4Fe-4S dicluster domain|PF01180:Dihydroorotate dehydrogenase	DHO_dh
W817_25370	none	20.1852	48.3476	-1.25782	0.033664	1	W817_25370	NC_999999999.1	5081481	5082167	+	687	protein_coding	RNA methyltransferase && PF00588:SpoU rRNA Methylase family	SpoU_methylase
Novel00446	none	20.1852	48.3476	-1.25782	0.033664	1	-	NC_999999999.1	2564715	2566908	+	2194	-	PF07085:DRTGG domain|PF13500:AAA domain|PF00871:Acetokinase family	-
W817_11400	G4123-orf02900	26.9044	9.65131	1.46284	0.0338323	1	W817_11400	NC_999999999.1	2194760	2194888	+	129	protein_coding	hypothetical protein && -	-
W817_05835	G4123-orf01398	5.4029	19.3255	-1.82487	0.0339102	1	W817_05835	NC_999999999.1	1099027	1099341	+	315	protein_coding	hypothetical protein && -	-
Novel00856	none	5.4029	19.3255	-1.82487	0.0339102	1	-	NC_999999999.1	4573754	4574005	+	252	-	PF09583:Phage shock protein G (Phageshock_PspG)	-
W817_12710	atoE	6.7467	21.558	-1.66587	0.0340884	1	W817_12710	NC_999999999.1	2480182	2481504	+	1323	protein_coding	short-chain fatty acid transporter && PF02667:Short chain fatty acid transporter	-
W817_00185	none	22.8728	7.41874	1.60273	0.0340884	1	W817_00185	NC_999999999.1	5121170	5121517	+	348	protein_coding	protein encoded within IS && PF05717:IS66 Orf2 like protein	-
W817_00640	none	22.8728	7.41874	1.60273	0.0340884	1	W817_00640	NC_999999999.1	5200672	5200914	+	243	protein_coding	hypothetical protein && -	-
W817_00855	yaaU	9.43437	1.46485	2.56665	0.0348666	1	W817_00855	NC_999999999.1	43321	44652	+	1332	protein_coding	metabolite transporter && PF00083:Sugar (and other) transporter	Sugar_tr
W817_01400	G4123-orf00210	9.43437	1.46485	2.56665	0.0348666	1	W817_01400	NC_999999999.1	168152	168286	-	135	protein_coding	hypothetical protein && -	-
W817_22490	G4123-orf05892	9.43437	1.46485	2.56665	0.0348666	1	W817_22490	NC_999999999.1	4499481	4499888	-	408	protein_coding	PTS sorbose transporter subunit IIA && PF03610:PTS system fructose IIA component	EIIA-man
W817_19105	none	51.0934	104.903	-1.03721	0.0353634	1	feoA	NC_999999999.1	3771710	3771937	+	228	protein_coding	iron transporter && -	-
W817_23955	ytfJ	24.2167	55.045	-1.18285	0.035924	1	W817_23955	NC_999999999.1	4781739	4782296	-	558	protein_coding	hypothetical protein && PF09695:Bacterial protein of unknown function (YtfJ_HI0045)	-
W817_00435	none	22.8728	53.5567	-1.22546	0.0365821	1	W817_00435	NC_999999999.1	5164518	5165027	-	510	protein_coding	lytic transglycosylase && PF01464:Transglycosylase SLT domain	-
W817_18105	yhbH	20.1852	47.6035	-1.2355	0.0388178	1	W817_18105	NC_999999999.1	3584930	3585217	+	288	protein_coding	ribosome hibernation promoting factor HPF && -	-
W817_07785	G4123-orf01905	20.1852	46.8593	-1.21284	0.0388178	1	W817_07785	NC_999999999.1	1437421	1437588	+	168	protein_coding	hypothetical protein && -	-
W817_00015	none	12.1221	32.7204	-1.42788	0.0392385	1	W817_00015	NC_999999999.1	5090942	5091646	+	705	protein_coding	transposase && PF13610:DDE domain	-
Novel00764	none	12.1221	31.9763	-1.39483	0.0392385	1	-	NC_999999999.1	4221250	4221604	+	355	-	-	-
W817_04435	ybiS	10.7782	30.4879	-1.49454	0.0401014	1	W817_04435	NC_999999999.1	801703	802623	-	921	protein_coding	L%2CD-transpeptidase && PF03734:L,D-transpeptidase catalytic domain	-
W817_10790	none	1.38778e-17	5.93033	-5.66449	0.0409646	1	W817_10790	NC_999999999.1	2034709	2034795	-	87	protein_coding	tRNA-Leu && -	-
W817_15945	none	1.38778e-17	5.93033	-5.66449	0.0409646	1	W817_15945	NC_999999999.1	3120828	3120904	+	77	protein_coding	tRNA-Met && -	-
W817_22665	G4123-orf05940	6.7467	1.38778e-17	5.83585	0.0409646	1	W817_22665	NC_999999999.1	4531315	4531602	-	288	protein_coding	hypothetical protein && -	-
W817_06220	none	1.37189	10.3955	-2.84802	0.041032	1	flgH	NC_999999999.1	1161310	1162008	+	699	protein_coding	flagellar basal body L-ring protein && PF02107:Flagellar L-ring protein	-
W817_11200	yeeL	1.37189	10.3955	-2.84802	0.041032	1	W817_11200	NC_999999999.1	2123080	2124132	-	1053	protein_coding	hypothetical protein && PF01075:Glycosyltransferase family 9 (heptosyltransferase)	-
W817_13095	yfcG	1.37189	10.3955	-2.84802	0.041032	1	W817_13095	NC_999999999.1	2571883	2572530	+	648	protein_coding	GSH-dependent disulfide bond oxidoreductase && PF00043:Glutathione S-transferase, C-terminal domain|PF02798:Glutathione S-transferase, N-terminal domain	GST_N
W817_21140	wzxE	49.7496	22.3022	1.151	0.0436398	1	W817_21140	NC_999999999.1	4215154	4216404	+	1251	protein_coding	translocase && PF01943:Polysaccharide biosynthesis protein	-
W817_11450	none	2.71546	12.628	-2.18549	0.0439913	1	W817_11450	NC_999999999.1	2203689	2204902	+	1214	protein_coding	- && -	-
Novel00629	none	2.71546	12.628	-2.18549	0.0439913	1	-	NC_999999999.1	3575728	3576611	-	884	-	PF13466:STAS domain|PF05494:MlaC protein	-
W817_11360	G4123-orf02890	13.4659	3.69766	1.81979	0.0439913	1	W817_11360	NC_999999999.1	2186076	2186555	+	480	protein_coding	transposase IS3 && PF13683:Integrase core domain	-
W817_11470	ggt	13.4659	2.95341	2.13051	0.0439913	1	W817_11470	NC_999999999.1	2207770	2207865	-	96	protein_coding	gamma-glutamyltranspeptidase && -	-
W817_14160	dapA	13.4659	2.95341	2.13051	0.0439913	1	W817_14160	NC_999999999.1	2767594	2768472	-	879	protein_coding	dihydrodipicolinate synthase && PF00701:Dihydrodipicolinate synthetase family	-
W817_05295	none	6.7467	20.8139	-1.61553	0.0444891	1	W817_05295	NC_999999999.1	982219	982793	-	575	protein_coding	- && -	-
W817_03615	ybeL	6.7467	20.8139	-1.61553	0.0444891	1	W817_03615	NC_999999999.1	641094	641576	+	483	protein_coding	hypothetical protein && PF07295:Zinc-ribbon containing domain	-
W817_14185	yfgD	21.529	7.41874	1.51574	0.0444891	1	W817_14185	NC_999999999.1	2772517	2772876	+	360	protein_coding	arsenate reductase && PF03960:ArsC family	-
W817_16845	kpsT	40.3428	81.8343	-1.01961	0.044946	1	W817_16845	NC_999999999.1	3322840	3323499	-	660	protein_coding	ABC transporter ATP-binding protein && PF13304:AAA domain, putative AbiEii toxin, Type IV TA system	-
W817_13115	hisP	20.1852	6.67454	1.57263	0.0451175	1	W817_13115	NC_999999999.1	2574997	2575770	-	774	protein_coding	histidine ABC transporter ATP-binding protein && PF00005:ABC transporter	ABC_tran
W817_12875	yfbH	4.05913	16.3489	-1.99007	0.045436	1	W817_12875	NC_999999999.1	2525160	2526050	+	891	protein_coding	4-deoxy-4-formamido-L-arabinose-phospho-UDP deformylase && PF01522:Polysaccharide deacetylase	Polysacc_deac_1
W817_20670	dgoK	38.9989	80.3461	-1.04194	0.045784	1	W817_20670	NC_999999999.1	4114051	4114929	-	879	protein_coding	2-oxo-3-deoxygalactonate kinase && PF05035:2-keto-3-deoxy-galactonokinase	-
W817_05770	none	24.2167	52.8125	-1.12328	0.046223	1	W817_05770	NC_999999999.1	1080137	1080682	+	546	protein_coding	type 1 fimbrial protein && PF00419:Fimbrial protein	-
